# Supplementary material for: Physiological and transcriptomic responses in the seed coat of field-grown soybean (Glycine max L. Merr.) to abiotic stress
Source: BMC Plant Biol. 2017 Dec 12;17:242. doi: 10.1186/s12870-017-1188-y (PMC5727933; doi:10.1186/s12870-017-1188-y)
Supplement: Supplementary file 1 — Mapping statistics for all libraries used in the RNA-Seq analysis. Reads were trimmed with Cutadapt v1.8 [73] and aligned to the soybean reference genome v1.1 with TopHat v.1.4.1 [74] (XLSX 31 kb) [file 12870_2017_1188_MOESM1_ESM.xlsx]

## Sheet: Sheet1
Additional Table 1. Mapping statistics for all libraries used in the RNA-Seq analysis. Reads were trimmed with Cutadapt v1.8 [73] and aligned to the soybean reference genome v. 1.1 with Tophat 1.4.1 [74].
Abiotic Stress	Treatment	Replicate	Year	Total Number of Reads per Library	Total number of reads after Cutadapt per Library	Number of Reads Aligned to Reference Genome	% Reads Aligned to Reference Genome
Drought	Control	1	2011	44613416	44372132	40788270	91.426
	Treatment	1	2011	49850779	49636832	28219313	56.6076
	Control	2	2011	44149564	43901790	38845446	87.986
	Treatment	2	2011	47364690	47068176	34325360	72.4704
	Control	3	2011	46146903	45882363	40272301	87.2698
	Treatment	3	2011	48364058	48072146	42182888	87.2195
Ozone (O3)	Control	1	2012	43481774	43263119	40107697	92.2402
	Treatment	1	2012	46171065	45940190	43031284	93.1997
	Control	2	2012	38803621	38617151	35807792	92.2795
	Treatment	2	2012	44444615	44217044	41202826	92.706
	Control	3	2012	44662392	44436642	41379863	92.6504
	Treatment	3	2012	51402680	51145828	47211596	91.8466
	Control	4	2012	40503742	40287042	37303151	92.098
	Treatment	4	2012	44111559	43886390	40884584	92.6845
Temperature	Control	1	2012	48978511	48708129	40622107	82.9386
	Treatment	1	2012	44501881	44279431	40668444	91.3859
	Control	2	2012	45737705	45510824	41669877	91.1062
	Treatment	2	2012	42427179	42218907	39711691	93.5996
	Control	3	2012	46733111	46470214	42292357	90.4976
	Treatment	3	2012	53211882	52957161	48773115	91.6583
	Control	4	2012	49310043	49064279	45015321	91.2904
	Treatment	4	2012	47995804	47737733	43545371	90.7275
