# Supplementary material for: Physiological and transcriptomic responses in the seed coat of field-grown soybean (Glycine max L. Merr.) to abiotic stress
Source: BMC Plant Biol. 2017 Dec 12;17:242. doi: 10.1186/s12870-017-1188-y (PMC5727933; doi:10.1186/s12870-017-1188-y)
Supplement: Supplementary file 2 — Significantly differentially expressed genes in the soybean seed coat to elevated temperature. Genes were considered differentially expressed with a FDR-adjusted p-value of <0.10. logFC = log fold-change; logCPM = log counts per million; FDR = false discovery rate (XLSX 141 kb) [file 12870_2017_1188_MOESM2_ESM.xlsx]

## Sheet: Temperature
Additional Table 2. Significantly differentially expressed genes in the soybean seed coat in response to elevated temperature. Genes were considered differentially expressed with a FDR-adjusted p-value of < 0.10. logFC = log fold-change; FDR = false discovery rate.
Gene	logFC	p-value	FDR p-value	Functional Annotation
Glyma15g05530	-2.45285	1.77772e-13	6.03609e-09	nodulin MtN21 /EamA-like transporter family protein
Glyma07g38790	-3.06052	1.76244e-12	2.99209e-08	NAD(P)-binding Rossmann-fold superfamily protein
Glyma08g46080	-4.06799	1.46168e-11	1.65433e-07	Plant EC metallothionein-like protein, family 15
Glyma19g41275	-1.9499	6.68828e-10	4.83892e-06
Glyma07g37270	-5.13771	7.1257e-10	4.83892e-06	MLP-like protein 423
Glyma05g33340	-3.05609	1.04551e-09	5.25719e-06
Glyma13g42320	-4.66772	1.08383e-09	5.25719e-06	lipoxygenase 1
Glyma18g32760	-4.62472	1.42213e-09	6.03589e-06	Plant EC metallothionein-like protein, family 15
Glyma09g28713	-4.54839	8.06093e-09	3.04112e-05
Glyma12g34160	-4.95757	9.60269e-09	3.17331e-05
Glyma13g23980	-5.02491	1.02805e-08	3.17331e-05
Glyma14g06020	1.19682	1.12911e-08	3.19481e-05
Glyma02g08400	-4.04522	1.59075e-08	3.92634e-05	HSP20-like chaperones superfamily protein
Glyma02g16440	-4.03493	1.71599e-08	3.92634e-05	cupin family protein
Glyma09g31740	-2.79656	1.73455e-08	3.92634e-05
Glyma14g06900	-5.19421	2.05151e-08	4.35356e-05	HSP20-like chaperones superfamily protein
Glyma07g37770	2.24797	2.30475e-08	4.60326e-05	flowering promoting factor 1
Glyma05g35590	-1.2042	3.19945e-08	5.76972e-05	Major facilitator superfamily protein
Glyma14g36770	-1.11545	3.22862e-08	5.76972e-05	Protein of unknown function, DUF599
Glyma13g36400	-4.23285	3.42034e-08	5.80671e-05
Glyma11g04320	-2.6827	4.20494e-08	6.79878e-05	Cytochrome c oxidase, subunit Vib family protein
Glyma10g07400	-1.28449	6.85378e-08	0.000105779	Exostosin family protein
Glyma06g02160	-3.20236	8.35976e-08	0.00012328	transcription activator-related
Glyma06g04575	0.88861	8.71387e-08	0.00012328	CYCLIN D3;1
Glyma03g30040	-2.0616	9.45855e-08	0.000128462	Late Embryogenesis Abundant 4-5
Glyma17g35260	-1.23192	1.05199e-07	0.000133651
Glyma10g39170	-3.25035	1.11981e-07	0.000133651	cupin family protein
Glyma14g15015	-2.87344	1.12542e-07	0.000133651	Oleosin family protein
Glyma20g37470	-1.56361	1.14151e-07	0.000133651	ROP binding protein kinases 2
Glyma08g44220	-2.33963	1.4125e-07	0.000159867
Glyma16g03470	-4.94964	2.21546e-07	0.000242657	Late embryogenesis abundant protein
Glyma13g36560	-1.68537	2.47506e-07	0.000262619	DNAJ heat shock N-terminal domain-containing protein
Glyma14g09910	-1.62215	2.96306e-07	0.000304872
Glyma18g48420	-1.0847	4.49989e-07	0.000437414	PRA1 (Prenylated rab acceptor) family protein
Glyma02g06882	-2.72672	4.50889e-07	0.000437414
Glyma02g09770	-1.57193	4.67799e-07	0.000441213	Class I glutamine amidotransferase-like superfamily protein
Glyma09g42070	-2.01443	5.79411e-07	0.000531711
Glyma08g24780	-1.49789	6.33142e-07	0.000565729	BURP domain-containing protein
Glyma15g01000	-3.97511	6.56267e-07	0.000571356	Cystathionine beta-synthase (CBS) protein
Glyma01g05060	-1.168	6.88875e-07	0.000575616	Cystathionine beta-synthase (CBS) protein
Glyma20g35860	-3.81754	6.95065e-07	0.000575616	Aquaporin-like superfamily protein
Glyma09g24410	-4.78285	7.29623e-07	0.000589848	heat shock protein 90.1
Glyma13g20080	-1.24694	8.24503e-07	0.00064687	Nucleotide-diphospho-sugar transferases superfamily protein
Glyma02g36700	-2.23359	8.42863e-07	0.00064687	heat shock protein 70B
Glyma12g04410	-1.55397	8.57311e-07	0.00064687	vacuolar H+-ATPase subunit E isoform 2
Glyma08g09310	-2.25423	8.79612e-07	0.000649269	1-cysteine peroxiredoxin 1
Glyma13g26070	-4.16498	1.12482e-06	0.000801479	sulfotransferase 2A
Glyma13g29550	-2.00814	1.13303e-06	0.000801479	Protein of unknown function (DUF1264)
Glyma16g29010	0.993856	1.21444e-06	0.000811724
Glyma04g01181	-1.60401	1.21929e-06	0.000811724	dehydrin LEA
Glyma13g44261	-1.6732	1.23587e-06	0.000811724	Cystathionine beta-synthase (CBS) protein
Glyma15g16580	-1.39028	1.24314e-06	0.000811724	purine permease 4
Glyma14g04940	1.56902	1.34443e-06	0.000850479	Glycosyl hydrolase family protein
Glyma01g40810	-1.1314	1.35535e-06	0.000850479	glycine decarboxylase complex H
Glyma10g29630	-2.38369	1.37764e-06	0.000850479	NAD(P)-binding Rossmann-fold superfamily protein
Glyma08g18200	-1.95014	1.58435e-06	0.000960627
Glyma10g38240	-3.01391	1.82716e-06	0.00108841	heat shock transcription factor B2A
Glyma13g17980	-2.18688	1.87154e-06	0.00109563	late embryogenesis abundant domain-containing protein / LEA domain-containing protein
Glyma05g03650	-1.21996	2.01627e-06	0.00116034	KNOTTED-like homeobox of Arabidopsis thaliana 7
Glyma03g42230	-1.8195	2.12279e-06	0.00120129	Late embryogenesis abundant (LEA) hydroxyproline-rich glycoprotein family
Glyma09g08221	-2.98233	2.23274e-06	0.00124279	Protein of unknown function (DUF300)
Glyma11g35860	-1.68755	2.36434e-06	0.00129482	BTB/POZ domain-containing protein
Glyma15g09460	-4.17205	2.43278e-06	0.00130427	Protein of unknown function (DUF1264)
Glyma05g08530	-1.30477	2.48866e-06	0.00130427	Tetratricopeptide repeat (TPR)-like superfamily protein
Glyma15g25690	-1.22178	2.49683e-06	0.00130427	Auxin efflux carrier family protein
Glyma19g42490	-5.65257	2.63997e-06	0.00135814	Eukaryotic aspartyl protease family protein
Glyma10g40300	1.724	3.0768e-06	0.00155925	Glycosyl hydrolase family 10 protein
Glyma10g08370	-1.74966	3.27678e-06	0.00163617	Basic-leucine zipper (bZIP) transcription factor family protein
Glyma13g19530	-1.21149	3.48372e-06	0.00169156
Glyma11g19070	-2.38786	3.48734e-06	0.00169156	NAD+ ADP-ribosyltransferases;NAD+ ADP-ribosyltransferases
Glyma20g28550	-2.29396	3.78024e-06	0.00175256	Seed maturation protein
Glyma09g01110	-4.94301	3.79279e-06	0.00175256	ethylene-forming enzyme
Glyma08g43620	-2.79586	3.86415e-06	0.00175256	Na+/H+ (sodium hydrogen) exchanger 3
Glyma18g41623	2.4708	3.87989e-06	0.00175256	Bifunctional inhibitor/lipid-transfer protein/seed storage 2S albumin superfamily protein
Glyma17g04550	-2.24071	3.885e-06	0.00175256	late embryogenesis abundant domain-containing protein / LEA domain-containing protein
Glyma20g28640	-4.4769	3.9228e-06	0.00175256	cupin family protein
Glyma13g39890	-2.2092	4.01608e-06	0.00176965
Glyma09g09050	0.844925	4.06529e-06	0.00176965	Plant invertase/pectin methylesterase inhibitor superfamily
Glyma02g10833	-2.35581	4.33501e-06	0.00186318	bZIP transcription factor family protein
Glyma15g08420	-2.19174	4.46083e-06	0.00189329	DNAJ heat shock family protein
Glyma20g00390	-1.68327	4.51801e-06	0.00189388
Glyma15g09530	-2.25429	4.68002e-06	0.00193787	GDSL-like Lipase/Acylhydrolase superfamily protein
Glyma10g07410	-2.62326	4.96753e-06	0.00200801	embryonic cell protein 63
Glyma01g05880	-3.60375	4.96769e-06	0.00200801	RING/U-box superfamily protein
Glyma12g13230	-2.98755	5.4161e-06	0.00216351	Leucine-rich repeat (LRR) family protein
Glyma08g02560	-3.41922	5.50345e-06	0.00217284
Glyma11g05660	-1.38415	5.63658e-06	0.00219982	Protein of unknown function (DUF579)
Glyma02g43010	-1.51982	5.96691e-06	0.00230228	TRICHOME BIREFRINGENCE-LIKE 33
Glyma09g02590	-1.58612	6.15817e-06	0.00234938	peroxidase 2
Glyma15g09020	-1.92525	6.6568e-06	0.00248844	transcription factor-related
Glyma19g01880	-0.857747	6.66927e-06	0.00248844	Major facilitator superfamily protein
Glyma20g24020	-1.48036	7.3964e-06	0.0027235	Amino acid permease family protein
Glyma13g40251	0.929811	7.45967e-06	0.0027235	NAC domain containing protein 25
Glyma08g08761	-3.03657	7.58287e-06	0.00273903	ankyrin repeat family protein
Glyma19g38900	-1.45532	7.725e-06	0.00276099	TPX2 (targeting protein for Xklp2) protein family
Glyma13g36780	-3.14419	7.89661e-06	0.00279293	late embryogenesis abundant domain-containing protein / LEA domain-containing protein
Glyma19g44980	-1.0213	8.09631e-06	0.00283404	Late embryogenesis abundant (LEA) hydroxyproline-rich glycoprotein family
Glyma12g09010	-1.9451	9.21695e-06	0.00316766
Glyma13g01080	-1.19189	9.23596e-06	0.00316766	4-coumarate:CoA ligase 2
Glyma16g04180	-1.76408	9.46331e-06	0.00321317	Plant protein of unknown function (DUF639)
Glyma05g08880	-3.06584	1.00839e-05	0.00336134	Oleosin family protein
Glyma10g03310	-1.95739	1.00977e-05	0.00336134	Seed maturation protein
Glyma12g01260	1.73773	1.02237e-05	0.00337026	serine carboxypeptidase-like 40
Glyma03g33720	-1.76888	1.07227e-05	0.00349139	FASCICLIN-like arabinogalactan-protein 11
Glyma13g18120	-1.92085	1.07968e-05	0.00349139	Serine protease inhibitor, potato inhibitor I-type family protein
Glyma07g34300	-2.49204	1.13415e-05	0.00363292	serine carboxypeptidase-like 50
Glyma05g36680	-1.37629	1.14501e-05	0.00363343	RING/U-box superfamily protein
Glyma09g05340	5.04295	1.16199e-05	0.00365317	Peroxidase superfamily protein
Glyma13g31120	-1.53075	1.21573e-05	0.00372797	Late embryogenesis abundant protein (LEA) family protein
Glyma03g33730	-1.09046	1.22437e-05	0.00372797	FASCICLIN-like arabinogalactan-protein 11
Glyma07g39101	-1.65055	1.22506e-05	0.00372797	ankyrin repeat family protein
Glyma13g40370	1.322	1.23743e-05	0.00372797	LOB domain-containing protein 11
Glyma07g09330	-1.31451	1.24068e-05	0.00372797	RHO guanyl-nucleotide exchange factor 8
Glyma01g35740	-1.04302	1.25651e-05	0.00373848
Glyma02g38650	-0.843782	1.2662e-05	0.00373848	Concanavalin A-like lectin protein kinase family protein
Glyma19g32920	-2.26538	1.27851e-05	0.0037423	Late Embryogenesis Abundant 4-5
Glyma06g19770	1.36813	1.31285e-05	0.00380995	Transducin/WD40 repeat-like superfamily protein
Glyma20g26510	0.979788	1.38358e-05	0.00398118	Leucine-rich repeat protein kinase family protein
Glyma06g44970	-1.85538	1.40929e-05	0.0040211	GDSL-like Lipase/Acylhydrolase superfamily protein
Glyma13g26930	-0.828035	1.47214e-05	0.00413027
Glyma16g34220	-0.8881	1.49128e-05	0.00413027	organic cation/carnitine transporter1
Glyma16g33790	-1.38929	1.4964e-05	0.00413027	Kunitz family trypsin and protease inhibitor protein
Glyma08g07460	-1.7642	1.50709e-05	0.00413027	2-oxoglutarate (2OG) and Fe(II)-dependent oxygenase superfamily protein
Glyma05g06560	-1.43407	1.52138e-05	0.00413027	Mitochondrial ribosomal protein L37
Glyma17g34030	-1.72206	1.55365e-05	0.00413027
Glyma09g04330	-1.28422	1.55794e-05	0.00413027	chitinase-like protein 2
Glyma15g11930	-4.03737	1.56316e-05	0.00413027	ethylene-forming enzyme
Glyma11g21310	-1.80495	1.56379e-05	0.00413027	Early-responsive to dehydration stress protein (ERD4)
Glyma18g01720	-2.96944	1.5692e-05	0.00413027	RING/U-box superfamily protein
Glyma03g37580	-1.61399	1.60566e-05	0.00415934
Glyma16g16060	-0.929378	1.61786e-05	0.00415934	Calcium-binding EF-hand family protein
Glyma15g15660	1.3092	1.63268e-05	0.00415934	MLP-like protein 423
Glyma12g35711	-1.38734	1.63479e-05	0.00415934	IQ-domain 10
Glyma08g18400	-2.66332	1.64149e-05	0.00415934
Glyma03g41830	-1.86991	1.68808e-05	0.00423729	Cytochrome b561/ferric reductase transmembrane with DOMON related domain
Glyma15g03030	-2.8653	1.69721e-05	0.00423729	lipoxygenase 1
Glyma13g36360	-2.22237	1.7985e-05	0.0044574	gibberellin 2-oxidase 8
Glyma17g14180	-0.94463	1.8255e-05	0.00449153	KNOTTED-like homeobox of Arabidopsis thaliana 7
Glyma08g01390	-1.29582	1.88441e-05	0.00460312	hydroxysteroid dehydrogenase 1
Glyma02g01370	1.2564	1.94008e-05	0.00467583	AMP-dependent synthetase and ligase family protein
Glyma05g04230	-1.19388	1.94172e-05	0.00467583	beta vacuolar processing enzyme
Glyma10g33350	-2.32478	1.9604e-05	0.00468757	ARABIDOPSIS THALIANA PEROXYGENASE 2
Glyma17g34220	-6.29861	1.98504e-05	0.00471329	17.6 kDa class II heat shock protein
Glyma12g06970	-1.67842	2.01446e-05	0.00474993	dessication-induced 1VOC superfamily protein
Glyma10g27980	-1.70473	2.09508e-05	0.00490595	Haloacid dehalogenase-like hydrolase (HAD) superfamily protein
Glyma05g35250	-1.24896	2.22183e-05	0.00516712	alpha/beta-Hydrolases superfamily protein
Glyma07g38090	-1.56922	2.25665e-05	0.00518284	Uncharacterised protein family (UPF0497)
Glyma14g38730	-1.26936	2.25912e-05	0.00518284	RNA-binding KH domain-containing protein
Glyma17g05120	-1.90258	2.28407e-05	0.00520492	SAUR-like auxin-responsive protein family
Glyma11g15870	-2.56436	2.33581e-05	0.00528735	RmlC-like cupins superfamily protein
Glyma04g00710	-1.86618	2.3947e-05	0.00538474	proline-rich protein 2
Glyma19g06130	-1.27444	2.43931e-05	0.00544724	Rhomboid-related intramembrane serine protease family protein
Glyma12g11650	-3.84118	2.47634e-05	0.00544724	Wound-responsive family protein
Glyma17g14680	-1.06666	2.47678e-05	0.00544724	beta vacuolar processing enzyme
Glyma04g05500	-3.36881	2.49635e-05	0.00544724	heat shock transcription factor A2
Glyma04g03510	-1.38062	2.50271e-05	0.00544724	Protein of unknown function (DUF1195)
Glyma19g29690	-1.43576	2.58059e-05	0.00558098
Glyma19g44480	-1.24447	2.59899e-05	0.00558521	Cytochrome b561/ferric reductase transmembrane with DOMON related domain
Glyma08g07130	-0.952459	2.69338e-05	0.00575164	UDP-glucosyl transferase 78D2
Glyma15g03040	0.968254	2.72328e-05	0.00577915	lipoxygenase 1
Glyma03g39940	-5.62886	2.76808e-05	0.00583773	Eukaryotic aspartyl protease family protein
Glyma14g38130	2.41356	2.80511e-05	0.0058793
Glyma04g40700	-3.81884	2.83313e-05	0.00588329
Glyma17g37210	-1.19223	2.84166e-05	0.00588329	TRAM, LAG1 and CLN8 (TLC) lipid-sensing domain containing protein
Glyma05g32830	-2.40339	2.86302e-05	0.00589157
Glyma17g17860	-2.03181	2.90889e-05	0.0059499	Late embryogenesis abundant protein, group 6
Glyma20g19630	-1.96914	3.0192e-05	0.00613856
Glyma04g05040	-1.77936	3.04333e-05	0.00615078
Glyma18g52610	-2.56473	3.08622e-05	0.00620057	heat shock cognate protein 70-1
Glyma15g39619	2.49399	3.1291e-05	0.00624973	receptor like protein 33
Glyma18g52145	-3.53922	3.17343e-05	0.00629266	BCL-2-associated athanogene 5
Glyma06g17530	-1.31174	3.18766e-05	0.00629266	Nodulin MtN3 family protein
Glyma18g32840	1.01012	3.3209e-05	0.0064887	O-Glycosyl hydrolases family 17 protein
Glyma06g45980	-1.34443	3.32715e-05	0.0064887
Glyma08g23960	-3.40839	3.34429e-05	0.0064887
Glyma01g39590	-1.18378	3.36864e-05	0.0064988	Protein of unknown function (DUF579)
Glyma16g33780	-0.873715	3.42019e-05	0.0065409	disease resistance protein (TIR-NBS-LRR class), putative
Glyma17g23602	-2.50676	3.43461e-05	0.0065409	Low temperature and salt responsive protein family
Glyma19g29220	-0.919932	3.44831e-05	0.0065409	Plant protein of unknown function (DUF639)
Glyma11g07020	-2.18272	3.46752e-05	0.0065409	RmlC-like cupins superfamily protein
Glyma12g36766	-1.80783	3.55146e-05	0.00664997	thaumatin-like protein 3
Glyma03g28050	1.73699	3.56451e-05	0.00664997	RAD-like 1
Glyma08g18340	-2.01639	3.60221e-05	0.00668358
Glyma08g10220	-1.73215	3.6345e-05	0.00670171	jasmonate-zim-domain protein 8
Glyma01g43050	-1.32572	3.68747e-05	0.00670171	Protein of unknown function (DUF604)
Glyma16g28340	-1.19076	3.704e-05	0.00670171	Vacuolar iron transporter (VIT) family protein
Glyma13g27390	-1.83265	3.70883e-05	0.00670171	dihydroflavonol 4-reductase
Glyma10g39451	-1.73101	3.71067e-05	0.00670171	Haloacid dehalogenase-like hydrolase (HAD) superfamily protein
Glyma04g11310	-2.69212	3.81725e-05	0.00682559	Protein of unknown function (DUF833)
Glyma06g13470	-0.900292	3.81947e-05	0.00682559	IQ-domain 21
Glyma04g04730	-0.785474	3.85832e-05	0.00682757	Subtilase family protein
Glyma16g34340	-1.22872	3.86994e-05	0.00682757	Homeodomain-like superfamily protein
Glyma13g01550	-1.43165	3.88445e-05	0.00682757
Glyma18g53370	-0.778081	3.90101e-05	0.00682757	Mannose-6-phosphate isomerase, type I
Glyma04g35950	-1.77032	3.98712e-05	0.00690589	ATPase, AAA-type, CDC48 protein
Glyma09g35250	-3.1757	4.00362e-05	0.00690589	cytochrome P450, family 707, subfamily A, polypeptide 1
Glyma10g06110	-1.35997	4.00677e-05	0.00690589	Putative lysine decarboxylase family protein
Glyma19g04610	-0.725639	4.20772e-05	0.0071892	UDP-glucosyl transferase 85A7
Glyma02g03111	-0.650316	4.24483e-05	0.0071892
Glyma05g22680	-1.71716	4.24484e-05	0.0071892	Galactosyl transferase GMA12/MNN10 family protein
Glyma05g02510	-1.37795	4.26673e-05	0.0071892	Raffinose synthase family protein
Glyma15g25010	-1.82273	4.27702e-05	0.0071892	alpha/beta-Hydrolases superfamily protein
Glyma06g05310	-2.2966	4.33331e-05	0.00724795	Protein of Unknown Function (DUF239)
Glyma14g01580	-1.53781	4.44344e-05	0.00728861	Nucleotide/sugar transporter family protein
Glyma09g04250	-1.10129	4.45031e-05	0.00728861	Mitochondrial import inner membrane translocase subunit Tim17/Tim22/Tim23 family protein
Glyma11g04700	1.05846	4.45804e-05	0.00728861	Leucine-rich receptor-like protein kinase family protein
Glyma01g38340	-2.4767	4.45911e-05	0.00728861	RmlC-like cupins superfamily protein
Glyma10g01330	-1.56473	4.47717e-05	0.00728861	myb domain protein 78
Glyma08g25006	-1.48862	4.48642e-05	0.00728861	Calcium-binding EF-hand family protein
Glyma15g15260	-1.60297	4.56461e-05	0.00738032	Mitochondrial import inner membrane translocase subunit Tim17/Tim22/Tim23 family protein
Glyma05g03730	-0.860146	4.59768e-05	0.00739856	PGR5-LIKE A
Glyma13g28890	0.688992	4.74321e-05	0.00759674	Protein of unknown function, DUF642
Glyma20g32550	-1.79052	4.79667e-05	0.00762665	AWPM-19-like family protein
Glyma03g37140	-1.64431	4.8068e-05	0.00762665	TSPO(outer membrane tryptophan-rich sensory protein)-related
Glyma02g14460	-2.67029	4.84872e-05	0.00765737
Glyma11g06980	-1.30201	4.93233e-05	0.00775335	GRAS family transcription factor
Glyma20g31780	-4.27403	5.11474e-05	0.00800304	LOB domain-containing protein 1
Glyma10g36270	-2.10847	5.14288e-05	0.00801015	Regulator of Vps4 activity in the MVB pathway protein
Glyma10g05210	-3.2035	5.26489e-05	0.00813132	C2H2-type zinc finger family protein
Glyma05g33200	-3.14264	5.26857e-05	0.00813132	low-molecular-weight cysteine-rich 69
Glyma01g07100	-0.913357	5.35116e-05	0.00822141	plasmodesmata callose-binding protein 3
Glyma02g00415	-1.76555	5.40765e-05	0.00824703
Glyma16g30785	-1.80574	5.43606e-05	0.00824703	disease resistance family protein / LRR family protein
Glyma12g29893	-0.951934	5.4407e-05	0.00824703	Protein kinase superfamily protein
Glyma08g03060	-1.10553	5.49571e-05	0.0082934	cycloartenol synthase 1
Glyma13g18101	-1.12354	5.54727e-05	0.00832747	Protein of unknown function, DUF593
Glyma18g47775	-1.29188	5.56734e-05	0.00832747	RING/FYVE/PHD zinc finger superfamily protein
Glyma14g03500	-0.921944	5.66081e-05	0.00839599	PHYTOENE SYNTHASE
Glyma07g18440	-1.36188	5.66261e-05	0.00839599	Plant protein of unknown function (DUF828)
Glyma02g26160	1.38049	5.70243e-05	0.00841828	lipoxygenase 2
Glyma05g06130	-1.1926	5.73887e-05	0.00843539	nitrate transporter 1.5
Glyma19g01280	2.97458	5.951e-05	0.00869811	Nodulin MtN3 family protein
Glyma12g00590	-1.84616	5.96884e-05	0.00869811	monooxygenase 1
Glyma03g19260	-1.17673	6.00393e-05	0.00871185	metallothionein 2A
Glyma16g17150	-1.43879	6.05045e-05	0.00874201	Pectinacetylesterase family protein
Glyma07g32050	-1.75721	6.16244e-05	0.00885689	HSP20-like chaperones superfamily protein
Glyma08g05361	-1.69767	6.21162e-05	0.00885689	dehydrin xero 1
Glyma18g46245	-2.02206	6.22726e-05	0.00885689	vacuolar iron transporter 1
Glyma13g39950	-1.49595	6.25661e-05	0.00885689	Protein kinase superfamily protein
Glyma11g03240	-3.04925	6.26039e-05	0.00885689	Protein of unknown function (DUF1442)
Glyma11g21110	-1.78827	6.55232e-05	0.00914279	Serine protease inhibitor, potato inhibitor I-type family protein
Glyma04g02580	-0.837239	6.55281e-05	0.00914279	Pathogenesis-related thaumatin superfamily protein
Glyma14g35550	-1.70512	6.59514e-05	0.00914279	RING/U-box superfamily protein
Glyma03g40430	-2.6866	6.59549e-05	0.00914279	HXXXD-type acyl-transferase family protein
Glyma04g23530	-1.1542	6.59712e-05	0.00914279	Cellulose synthase family protein
Glyma06g44050	-2.14621	6.72283e-05	0.00925823	Thioredoxin superfamily protein
Glyma20g37670	-2.25229	6.74914e-05	0.00925823	NAD(P)-binding Rossmann-fold superfamily protein
Glyma06g15411	-2.20338	6.76221e-05	0.00925823
Glyma20g35630	-1.65271	6.79449e-05	0.00926507	O-methyltransferase family protein
Glyma13g04630	-2.1206	6.99908e-05	0.00950587	zinc finger (AN1-like) family protein
Glyma11g07496	-0.908114	7.05058e-05	0.00953766	NmrA-like negative transcriptional regulator family protein
Glyma02g13640	0.930993	7.17912e-05	0.00966621	O-fucosyltransferase family protein
Glyma02g05240	0.898229	7.20254e-05	0.00966621	Glycosyl hydrolase family 38 protein
Glyma20g16910	-0.848162	7.32694e-05	0.00979444	Integrase-type DNA-binding superfamily protein
Glyma06g20500	-3.91365	7.42728e-05	0.00988964	organic cation/carnitine transporter 3
Glyma17g32020	-1.38649	7.5077e-05	0.00995767	Core-2/I-branching beta-1,6-N-acetylglucosaminyltransferase family protein
Glyma14g03470	-1.401	7.67545e-05	0.0101405	glutathione S-transferase PHI 9
Glyma16g25916	-1.98084	7.78379e-05	0.0101719
Glyma06g45880	1.91705	7.81339e-05	0.0101719	Protein of unknown function (DUF604)
Glyma17g37660	-2.79335	7.81818e-05	0.0101719	Putative lysine decarboxylase family protein
Glyma12g13920	-3.54715	7.84723e-05	0.0101719	Thioredoxin superfamily protein
Glyma17g11140	-1.14128	7.86686e-05	0.0101719	Protein of unknown function, DUF538
Glyma07g37030	-1.74309	7.87891e-05	0.0101719	Mitochondrial import inner membrane translocase subunit Tim17/Tim22/Tim23 family protein
Glyma06g23340	-2.66768	7.91273e-05	0.0101768	Oleosin family protein
Glyma13g01140	-3.32634	7.98503e-05	0.0101899	Xyloglucan endotransglucosylase/hydrolase family protein
Glyma19g04220	-0.823389	8.02829e-05	0.0101899	COBRA-like extracellular glycosyl-phosphatidyl inositol-anchored protein family
Glyma15g08800	-0.938651	8.03951e-05	0.0101899	TRICHOME BIREFRINGENCE-LIKE 38
Glyma17g25390	-2.16586	8.04426e-05	0.0101899	Major facilitator superfamily protein
Glyma20g04913	-1.39941	8.0824e-05	0.0101899	Protein of unknown function (DUF1666)
Glyma08g26100	-1.40479	8.10292e-05	0.0101899	Late embryogenesis abundant protein (LEA) family protein
Glyma12g16270	-1.11268	8.21892e-05	0.0102434	Protein of unknown function (DUF1223)
Glyma16g32161	-1.20244	8.22138e-05	0.0102434	IQ-domain 24
Glyma01g03880	0.783283	8.23597e-05	0.0102434	NHL domain-containing protein
Glyma19g34770	-1.55319	8.31216e-05	0.0103004	cruciferin 3
Glyma20g28650	-5.65571	8.36207e-05	0.0103246	cupin family protein
Glyma01g39080	-1.85301	8.39803e-05	0.0103314	Peroxidase superfamily protein
Glyma05g07880	-1.71969	8.45869e-05	0.0103579	Oleosin family protein
Glyma03g01760	-0.723242	8.48061e-05	0.0103579	Thioesterase superfamily protein
Glyma03g36610	2.10597	8.52908e-05	0.0103798	Peroxidase superfamily protein
Glyma08g04110	-0.885091	8.59695e-05	0.010425	basic helix-loop-helix (bHLH) DNA-binding superfamily protein
Glyma06g17540	-1.64845	8.70692e-05	0.0104974	Nodulin MtN3 family protein
Glyma14g10230	-0.639432	8.71849e-05	0.0104974	Cellulose-synthase-like C12
Glyma08g08770	-1.06229	8.81057e-05	0.0105708	chlorophyll A/B binding protein 1
Glyma15g15990	-0.782917	8.90732e-05	0.0106314	drought-induced 21
Glyma03g38901	-0.811179	8.95302e-05	0.0106314	nodulin MtN21 /EamA-like transporter family protein
Glyma20g22050	-0.916937	8.95497e-05	0.0106314	expansin A17
Glyma19g01100	-0.851427	9.20014e-05	0.0108646	Tetratricopeptide repeat (TPR)-like superfamily protein
Glyma11g34230	-1.45586	9.21543e-05	0.0108646	rubisco activase
Glyma12g36580	-2.99843	9.28168e-05	0.0109048	Expressed protein
Glyma03g33160	-1.9794	9.33144e-05	0.0109077	exocyst subunit exo70 family protein H4
Glyma17g16730	-1.10744	9.34836e-05	0.0109077	basic helix-loop-helix (bHLH) DNA-binding superfamily protein
Glyma20g28460	-5.52965	9.55078e-05	0.0111057	cupin family protein
Glyma14g02570	-1.04117	9.78841e-05	0.0113432	GDSL-like Lipase/Acylhydrolase superfamily protein
Glyma02g02230	-2.08713	9.87498e-05	0.0114046	beta glucosidase 11
Glyma01g01440	-0.705649	9.94609e-05	0.0114478
Glyma13g33720	-1.03653	0.000101241	0.0115741	Carbohydrate-binding X8 domain superfamily protein
Glyma15g11030	-0.702739	0.000101502	0.0115741	CBS domain-containing protein with a domain of unknown function (DUF21)
Glyma02g03710	-1.18107	0.000101848	0.0115741	nodulin MtN21 /EamA-like transporter family protein
Glyma13g18450	-5.39238	0.000101922	0.0115741	RmlC-like cupins superfamily protein
Glyma02g04000	-2.80427	0.000102844	0.0116245	Protein of unknown function (DUF1645)
Glyma08g17100	-2.12576	0.000103232	0.0116245
Glyma13g05940	-0.775695	0.000103486	0.0116245	membrane-anchored ubiquitin-fold protein 2
Glyma11g01120	-0.732541	0.000103797	0.0116245	Undecaprenyl pyrophosphate synthetase family protein
Glyma10g05830	-2.15562	0.000104227	0.0116245	ubiquitin 4
Glyma13g19390	-0.743456	0.00010442	0.0116245	NAD(P)-binding Rossmann-fold superfamily protein
Glyma14g36390	-0.651369	0.000107222	0.0118974	indole-3-acetic acid inducible 9
Glyma13g20197	-1.96675	0.000109548	0.0121159	ubiquitin 4
Glyma03g01000	-0.877266	0.000117143	0.0129138	WUSCHEL related homeobox 11
Glyma06g45430	-1.82561	0.00011786	0.0129509	Wound-responsive family protein
Glyma10g28300	-1.15166	0.000118794	0.0129728	Low temperature and salt responsive protein family
Glyma13g24490	-1.6714	0.000118823	0.0129728	HSP20-like chaperones superfamily protein
Glyma13g30490	-0.774732	0.000120198	0.0130808	pyruvate decarboxylase-2
Glyma02g42500	-1.34237	0.000121487	0.0131788	Plant protein of unknown function (DUF828)
Glyma11g11430	-1.70633	0.000122971	0.0132973	Senescence/dehydration-associated protein-related
Glyma13g34700	-0.894542	0.000124273	0.0133749	IQ-domain 10
Glyma17g16720	-2.19734	0.000124477	0.0133749	basic helix-loop-helix (bHLH) DNA-binding superfamily protein
Glyma10g08950	-1.83034	0.000125334	0.0134104
Glyma15g40190	-1.83348	0.000125597	0.0134104	glutathione S-transferase TAU 19
Glyma02g13910	-3.45124	0.000126277	0.0134277	Auxin-responsive GH3 family protein
Glyma01g42640	-1.70172	0.000127034	0.0134277	winged-helix DNA-binding transcription factor family protein
Glyma17g03520	-0.710682	0.000127159	0.0134277	secretion-associated RAS super family 2
Glyma17g15180	1.27831	0.000127719	0.0134277	Protein of unknown function, DUF547
Glyma11g13450	-0.844013	0.000127736	0.0134277	Plant protein of unknown function (DUF936)
Glyma11g02040	-1.44204	0.000130466	0.0136723	Protein phosphatase 2C family protein
Glyma18g43280	-1.33988	0.000131974	0.0137878	Plant protein of unknown function (DUF828)
Glyma07g09490	-1.40106	0.000133411	0.0138952
Glyma07g28610	-3.81077	0.000136826	0.0142073
Glyma03g38930	-0.899659	0.000138376	0.014302	chloroplast RNA binding
Glyma07g00260	-1.22186	0.000138581	0.014302	HXXXD-type acyl-transferase family protein
Glyma11g35720	-1.57899	0.000139256	0.0143282
Glyma08g14676	-1.61151	0.000141863	0.014529
Glyma07g34190	0.563236	0.000142063	0.014529	Auxin efflux carrier family protein
Glyma11g00280	-0.983807	0.000143249	0.0146063
Glyma13g44020	-1.61433	0.000144063	0.0146452	Late embryogenesis abundant protein (LEA) family protein
Glyma19g36470	-1.57631	0.000147355	0.0149352	FASCICLIN-like arabinogalactan-protein 11
Glyma02g07640	-0.930419	0.000148335	0.0149898	HXXXD-type acyl-transferase family protein
Glyma01g05080	-1.34064	0.000148969	0.0149923	ubiquiting-conjugating enzyme 2
Glyma19g45030	-0.817197	0.000149809	0.0149923	Homeodomain-like superfamily protein
Glyma11g16070	-0.819944	0.000150722	0.0149923	pheophytinase
Glyma05g34990	-0.799843	0.000150778	0.0149923	plasmodesmata-located protein 6
Glyma19g34780	-5.28621	0.000150977	0.0149923	RmlC-like cupins superfamily protein
Glyma02g25930	1.45084	0.000151009	0.0149923	UDP-glucosyl transferase 85A3
Glyma15g18190	-1.15804	0.00015228	0.0150564	O-fucosyltransferase family protein
Glyma02g12050	-1.52379	0.000152541	0.0150564	RING/U-box superfamily protein
Glyma13g18860	-1.19685	0.000156766	0.0154285	plasmodesmata-located protein 2
Glyma11g15700	-1.55935	0.000158828	0.0155863	mitogen-activated protein kinase 3
Glyma01g02990	-1.85154	0.000160439	0.0156637
Glyma13g29450	-1.29315	0.000160539	0.0156637	Protein of unknown function, DUF584
Glyma02g41420	-2.09245	0.00016193	0.0157541
Glyma14g13770	-2.30266	0.000163064	0.015819
Glyma01g37040	-1.26691	0.000164769	0.0158948	Pathogenesis-related thaumatin superfamily protein
Glyma15g06695	-1.50419	0.000165253	0.0158948
Glyma03g34060	-0.935288	0.000166037	0.0158948	Nucleotide-diphospho-sugar transferases superfamily protein
Glyma10g04280	-4.39757	0.000166149	0.0158948	RmlC-like cupins superfamily protein
Glyma04g42840	-0.74834	0.000166186	0.0158948	Pheophorbide a oxygenase family protein with Rieske [2Fe-2S] domain
Glyma12g15460	-0.931089	0.000168254	0.0160474	Peroxidase superfamily protein
Glyma08g46230	-1.0279	0.000170133	0.0161471
Glyma13g04100	-0.985034	0.00017025	0.0161471	RING/U-box superfamily protein
Glyma06g45410	-1.35421	0.000172941	0.016296	Wound-responsive family protein
Glyma03g39100	-1.23555	0.000173342	0.016296	Adenine nucleotide alpha hydrolases-like superfamily protein
Glyma13g22540	-2.68143	0.000173541	0.016296
Glyma01g37840	-1.24596	0.000173739	0.016296	NmrA-like negative transcriptional regulator family protein
Glyma11g07260	-1.88996	0.000175288	0.0163351
Glyma08g19460	1.25942	0.000175554	0.0163351	nodulin MtN21 /EamA-like transporter family protein
Glyma12g35350	-0.680825	0.0001756	0.0163351	RNA-binding S4 domain-containing protein
Glyma06g20230	-0.829488	0.000177029	0.016408	homeobox 1
Glyma19g00400	-4.03689	0.000177369	0.016408	Oleosin family protein
Glyma19g38290	-3.02284	0.000178223	0.016408	F-box family protein
Glyma15g40770	-2.54797	0.000178317	0.016408
Glyma04g41250	-0.903702	0.000178862	0.0164137	thylakoid-associated phosphatase 38
Glyma19g27260	-1.66911	0.000180752	0.0165425	GRAM domain family protein
Glyma09g37400	-0.869395	0.000181436	0.0165604	Glutaredoxin family protein
Glyma07g02330	-1.48117	0.000183974	0.0167471	Core-2/I-branching beta-1,6-N-acetylglucosaminyltransferase family protein
Glyma03g41030	-1.0811	0.000185622	0.0168519	ARABIDOPSIS THALIANA PEROXYGENASE 2
Glyma12g01580	-2.042	0.00018799	0.0169517	mitochondrion-localized small heat shock protein 23.6
Glyma07g23260	-1.56163	0.000188081	0.0169517
Glyma03g31520	-0.757737	0.000188747	0.0169517	AUX/IAA transcriptional regulator family protein
Glyma18g13540	-1.19795	0.000188854	0.0169517	GDSL-like Lipase/Acylhydrolase superfamily protein
Glyma13g33172	-0.885902	0.000189218	0.0169517
Glyma07g06960	-2.37285	0.000191136	0.0170785	Late embryogenesis abundant protein
Glyma03g03360	-2.91358	0.000192014	0.0170862	Plant invertase/pectin methylesterase inhibitor superfamily
Glyma14g07310	2.17277	0.000192229	0.0170862	Eukaryotic aspartyl protease family protein
Glyma05g24420	-1.16809	0.000192953	0.0170997	tobamovirus multiplication 1
Glyma15g16900	-1.56217	0.000193388	0.0170997	cellulose synthase A4
Glyma01g34410	0.657429	0.000197637	0.01743	AT-hook motif nuclear-localized protein 1
Glyma10g36310	-2.05155	0.000200747	0.0176585	Laccase/Diphenol oxidase family protein
Glyma20g31990	-0.685565	0.000202493	0.0177264	PATATIN-like protein 6
Glyma08g23690	-0.790261	0.000202564	0.0177264	Core-2/I-branching beta-1,6-N-acetylglucosaminyltransferase family protein
Glyma16g26790	-1.36709	0.00020502	0.0178519	Dynein light chain type 1 family protein
Glyma04g38620	-0.750661	0.00020505	0.0178519
Glyma14g11770	-1.92235	0.000205915	0.0178598
Glyma12g04850	-1.68827	0.000206205	0.0178598
Glyma14g08830	-1.34817	0.000206718	0.0178598	serine carboxypeptidase-like 40
Glyma04g06240	-0.701599	0.000210231	0.018027	CONSTANS-like 4
Glyma17g06321	-1.81216	0.000210344	0.018027
Glyma10g28900	-1.24722	0.000210374	0.018027	Adenine nucleotide alpha hydrolases-like superfamily protein
Glyma18g10200	-1.07991	0.000210777	0.018027	Eukaryotic aspartyl protease family protein
Glyma04g33010	-1.04453	0.000211501	0.0180435
Glyma12g08915	-2.26492	0.000213447	0.0181088	Lecithin:cholesterol acyltransferase family protein
Glyma01g39610	-1.23061	0.000213618	0.0181088	Nucleotide-diphospho-sugar transferases superfamily protein
Glyma02g08610	-0.713523	0.000213867	0.0181088	NAD(P)-binding Rossmann-fold superfamily protein
Glyma02g37296	-0.770683	0.000214962	0.0181563	RING/U-box superfamily protein
Glyma12g08800	-2.87055	0.000216192	0.0181873	Histone superfamily protein
Glyma19g44380	-2.51986	0.000216599	0.0181873	WRKY family transcription factor
Glyma15g07190	-1.27975	0.000216994	0.0181873	Major facilitator superfamily protein
Glyma08g03860	-1.02092	0.000217472	0.0181873
Glyma19g37760	-1.91424	0.000218163	0.0182003	pleiotropic drug resistance 11
Glyma17g14240	-0.84618	0.00022206	0.01848	PGR5-LIKE A
Glyma14g07360	1.00653	0.000223921	0.0185893	expansin A4
Glyma10g42500	-1.42666	0.000225491	0.0186739
Glyma06g46680	2.23937	0.000226488	0.0187034	alpha/beta-Hydrolases superfamily protein
Glyma06g18890	-0.864226	0.000227256	0.0187034	Raffinose synthase family protein
Glyma19g40340	-1.17719	0.000227499	0.0187034	RING/FYVE/PHD zinc finger superfamily protein
Glyma13g37101	-0.755759	0.000230812	0.0189299	Zinc finger C-x8-C-x5-C-x3-H type family protein
Glyma20g35620	-0.902083	0.000231911	0.0189742	O-methyltransferase family protein
Glyma20g39290	-1.56041	0.000233369	0.0190476	Protein phosphatase 2C family protein
Glyma15g09260	-1.81475	0.000235149	0.0191382	plant U-box 17
Glyma03g39610	-1.40454	0.000235618	0.0191382	respiratory burst oxidase homolog B
Glyma09g02330	-0.660258	0.00023617	0.0191382	SBP (S-ribonuclease binding protein) family protein
Glyma06g07600	-0.685108	0.000241151	0.0194953	2-oxoglutarate (2OG) and Fe(II)-dependent oxygenase superfamily protein
Glyma05g36970	-4.05741	0.000241852	0.0195055	WRKY family transcription factor
Glyma16g32571	-1.53891	0.000242815	0.0195368	carboxyesterase 20
Glyma13g39010	-0.689473	0.000246537	0.0197491	Late embryogenesis abundant (LEA) hydroxyproline-rich glycoprotein family
Glyma14g27990	-1.41405	0.000246924	0.0197491	Plant stearoyl-acyl-carrier-protein desaturase family protein
Glyma18g24740	-1.60732	0.000247198	0.0197491	hydroxyproline-rich glycoprotein family protein
Glyma05g04050	-0.746939	0.000247801	0.0197508	ACT domain repeat 8
Glyma07g38110	-1.2632	0.000248868	0.0197894	Uncharacterised protein family (UPF0497)
Glyma03g29620	-1.61204	0.000251357	0.0199022
Glyma10g28350	-1.36841	0.000251459	0.0199022
Glyma05g02320	-0.955425	0.000255091	0.0201427	SKP1/ASK-interacting protein 16
Glyma13g08810	1.1956	0.000258376	0.0203435	Leucine-rich repeat protein kinase family protein
Glyma06g19000	-1.63649	0.000258833	0.0203435	ATPase, AAA-type, CDC48 protein
Glyma16g32070	-0.980537	0.000261573	0.0205115	heat shock transcription factor B2A
Glyma13g37370	-1.17265	0.000263362	0.0206041
Glyma12g09850	-0.886906	0.000265214	0.0207013	Protein of unknown function (DUF1279)
Glyma14g05270	1.35387	0.000265866	0.0207047	Subtilisin-like serine endopeptidase family protein
Glyma20g33580	-0.715623	0.000267068	0.0207364	Nuclear transport factor 2 (NTF2) family protein
Glyma08g22770	0.841433	0.000267496	0.0207364	Protein kinase superfamily protein
Glyma19g28515	-0.753174	0.00027044	0.0209076	Arabidopsis NAC domain containing protein 87
Glyma09g21820	-1.00058	0.000271195	0.0209076	Plant invertase/pectin methylesterase inhibitor superfamily protein
Glyma13g20260	-0.815641	0.000271551	0.0209076
Glyma18g17490	-2.20228	0.000273797	0.0210328	Gibberellin-regulated family protein
Glyma10g24120	-1.48844	0.000274879	0.0210683	expansin B2
Glyma03g34500	-1.90797	0.000275713	0.0210846
Glyma20g10920	-0.690273	0.000280447	0.0213984	protein kinase 2A
Glyma12g11030	-0.804406	0.000286143	0.0217759	Phototropic-responsive NPH3 family protein
Glyma05g17470	-1.44189	0.000286676	0.0217759	Disease resistance protein (CC-NBS-LRR class) family
Glyma02g00830	-0.673386	0.000291187	0.0220691	cryptochrome 2
Glyma06g30860	-0.923104	0.000294081	0.0222388	Cellulose synthase family protein
Glyma09g03042	-2.57316	0.000296913	0.0223746
Glyma08g10850	-3.63152	0.000298517	0.0223746	urease
Glyma07g36680	0.902718	0.000299526	0.0223746	minichromosome maintenance MCM2 family protein
Glyma17g11090	-0.607848	0.000299753	0.0223746
Glyma09g05490	-0.960255	0.000300318	0.0223746	VACUOLAR SORTING RECEPTOR 6
Glyma13g37890	1.07649	0.000300343	0.0223746	Cyclin D6;1
Glyma09g41050	-2.40256	0.000300489	0.0223746	WRKY DNA-binding protein 70
Glyma04g40580	-0.730477	0.000302226	0.0224547	O-methyltransferase 1
Glyma20g26770	-1.3517	0.000305096	0.0226184	Protein phosphatase 2C family protein
Glyma07g02320	-1.27316	0.000307048	0.0227127	B-box 32
Glyma18g04500	-0.758329	0.00030817	0.0227127	RGA-like 2
Glyma16g32150	-0.570376	0.000309023	0.0227127	RHOMBOID-like 2
Glyma01g20790	-1.16941	0.000309044	0.0227127
Glyma03g35840	-1.02562	0.000312407	0.0229103	HVA22-like protein J
Glyma12g34770	-0.985789	0.000314425	0.0229116	light-harvesting chlorophyll B-binding protein 3
Glyma04g01620	0.549978	0.000314836	0.0229116	AT hook motif DNA-binding family protein
Glyma04g35560	-1.54052	0.000315095	0.0229116	similar to RCD one 2
Glyma18g46840	-0.84026	0.00031598	0.0229116
Glyma08g16880	-1.36088	0.000316978	0.0229116
Glyma05g26396	-1.89909	0.000317596	0.0229116	1-cysteine peroxiredoxin 1
Glyma02g37070	-1.11531	0.000317985	0.0229116	EXORDIUM like 2
Glyma18g50770	-1.1987	0.000318568	0.0229116	COBRA-like extracellular glycosyl-phosphatidyl inositol-anchored protein family
Glyma17g08570	0.563777	0.000318635	0.0229116	plasmodesmata callose-binding protein 3
Glyma16g26070	1.08836	0.000319172	0.0229116	serine carboxypeptidase-like 27
Glyma09g29800	-0.915433	0.000320383	0.0229499	Homeodomain-like superfamily protein
Glyma15g16360	-2.18757	0.00032424	0.0231773	soybean gene regulated by cold-2
Glyma04g08390	-1.77987	0.000325453	0.0232152
Glyma19g30640	-0.858218	0.000329958	0.0234872	nodulin MtN21 /EamA-like transporter family protein
Glyma01g02750	-1.46286	0.000333061	0.0236374	Protein kinase superfamily protein
Glyma10g12400	-1.86805	0.00033346	0.0236374
Glyma04g12845	1.23575	0.000334613	0.0236697	Protein of unknown function (DUF1022)
Glyma17g13120	-1.49971	0.000340797	0.024057	Oleosin family protein
Glyma09g35170	-0.987599	0.000351574	0.0247662
Glyma01g40650	-0.704892	0.000356736	0.0250779
Glyma18g49540	-2.61662	0.000357916	0.0251088	Calcium-binding EF-hand family protein
Glyma14g15120	2.2589	0.000361131	0.0252821	Protein of unknown function, DUF642
Glyma03g27800	1.71817	0.0003629	0.0253537	Major facilitator superfamily protein
Glyma03g29940	-0.911174	0.000363882	0.0253702	myb-like HTH transcriptional regulator family protein
Glyma12g36540	-1.08055	0.000372233	0.0258505	nuclear factor Y, subunit A1
Glyma05g29630	-1.28115	0.000372295	0.0258505	GDSL-like Lipase/Acylhydrolase superfamily protein
Glyma16g34490	-2.56941	0.000374867	0.0259533	myb domain protein 52
Glyma03g16890	-1.67623	0.000375304	0.0259533
Glyma05g22740	-1.08784	0.000377798	0.0260239
Glyma03g02410	-1.94067	0.000377857	0.0260239	cytochrome P450, family 76, subfamily C, polypeptide 4
Glyma16g25770	-1.18289	0.000380449	0.0261493	BEL1-like homeodomain 2
Glyma08g27010	-0.702729	0.000383636	0.0263151	ABI five binding protein 3
Glyma07g39710	-1.89445	0.00038485	0.0263452	cytochrome P450, family 71, subfamily B, polypeptide 34
Glyma08g19470	1.7129	0.00038859	0.0264108
Glyma02g12210	-0.822732	0.000388771	0.0264108	Protein of unknown function (DUF962)
Glyma09g33250	-0.971072	0.000388999	0.0264108	Protein kinase superfamily protein
Glyma07g38170	-0.607237	0.0003901	0.0264108	vamp/synaptobrevin-associated protein 27-2
Glyma15g12370	-0.951817	0.000390431	0.0264108	Uncharacterised protein family (UPF0497)
Glyma19g37201	-1.6332	0.000390475	0.0264108
Glyma08g40260	-2.03352	0.000391264	0.0264115	Gibberellin-regulated family protein
Glyma02g34870	-0.645137	0.000392317	0.02643	TPX2 (targeting protein for Xklp2) protein family
Glyma19g07610	-0.804378	0.000395644	0.0264684
Glyma08g14190	0.700555	0.000396745	0.0264684	Protein of unknown function (DUF3550/UPF0682)
Glyma06g12790	-0.766879	0.000396826	0.0264684	TRICHOME BIREFRINGENCE-LIKE 7
Glyma17g02550	-0.6772	0.00039729	0.0264684	vamp/synaptobrevin-associated protein 27-2
Glyma09g37180	-0.57543	0.000397403	0.0264684	Ribosomal protein L34e superfamily protein
Glyma10g29130	-1.43995	0.000397565	0.0264684	phloem protein 2-B15
Glyma20g29370	-2.2098	0.000398796	0.0264979	Glucose-methanol-choline (GMC) oxidoreductase family protein
Glyma11g00300	-0.77663	0.000399568	0.0264979	SWIB/MDM2 domain superfamily protein
Glyma19g40370	1.05351	0.000408843	0.0270601	Minichromosome maintenance MCM7 family protein
Glyma06g16110	0.739404	0.000412702	0.0272379	DNA binding;nucleotide binding;nucleic acid binding;DNA-directed DNA polymerases;DNA-directed DNA polymerases
Glyma18g44560	-2.91434	0.000413133	0.0272379	WRKY DNA-binding protein 70
Glyma06g22006	-1.45379	0.00041489	0.0273007
Glyma01g42200	-0.995297	0.000416083	0.0273177	ACT domain repeat 8
Glyma03g06780	-1.74387	0.000417464	0.0273177	PEBP (phosphatidylethanolamine-binding protein) family protein
Glyma18g08270	-1.45201	0.000417562	0.0273177	RING/U-box superfamily protein
Glyma11g21580	-0.718666	0.000420664	0.0274677
Glyma09g06900	-0.992987	0.000424171	0.0276436	O-fucosyltransferase family protein
Glyma08g45840	-1.28881	0.000431138	0.0279903	serine-rich protein-related
Glyma15g11310	-0.923195	0.00043114	0.0279903	adenosine/AMP deaminase family protein
Glyma19g35870	-0.642794	0.000432412	0.0279916	Heavy metal transport/detoxification superfamily protein
Glyma07g12170	-0.685891	0.000432808	0.0279916	indeterminate(ID)-domain 14
Glyma17g35620	-0.798169	0.000433838	0.0280048	myb domain protein r1
Glyma06g14100	-4.16486	0.000435837	0.0280804
Glyma09g01480	-1.0447	0.000441903	0.0283451	Ribosome associated membrane protein RAMP4
Glyma12g07460	-2.53139	0.000442011	0.0283451	FASCICLIN-like arabinogalactan-protein 11
Glyma09g38691	-0.707776	0.000442521	0.0283451	Protein of unknown function (DUF707)
Glyma08g13440	-2.15667	0.000443426	0.0283451	RmlC-like cupins superfamily protein
Glyma15g00590	-0.794193	0.000444118	0.0283451	NRAMP metal ion transporter 6
Glyma10g37400	-0.865082	0.000446001	0.0284119	VIRB2-interacting protein 1
Glyma09g24930	-1.79493	0.000450592	0.0286505	Divalent ion symporter
Glyma20g02490	-0.559987	0.000451728	0.0286691	Glutathione S-transferase family protein
Glyma15g15360	-1.0278	0.000454254	0.0287756	chitinase-like protein 2
Glyma07g36986	-1.07745	0.000456883	0.0288883
Glyma19g44340	0.849657	0.000459039	0.0289706	TRICHOME BIREFRINGENCE-LIKE 25
Glyma12g00370	-1.12892	0.000460788	0.0290271	late embryogenesis abundant domain-containing protein / LEA domain-containing protein
Glyma09g03490	-0.734093	0.000464466	0.0291756	NAD(P)-binding Rossmann-fold superfamily protein
Glyma06g06870	-0.926568	0.000464864	0.0291756	cellulose synthase family protein
Glyma10g39270	-3.4184	0.000470865	0.0294977	Seed maturation protein
Glyma02g01520	-1.0842	0.000472966	0.0295748
Glyma11g19680	0.739056	0.000474831	0.0296368	serine carboxypeptidase-like 51
Glyma09g13170	-1.52393	0.00048939	0.0304804	Major facilitator superfamily protein
Glyma04g36520	-1.72398	0.000490465	0.0304804	Pectin lyase-like superfamily protein
Glyma17g03600	-1.05	0.000491632	0.0304804	Haem oxygenase-like, multi-helical
Glyma09g23170	0.654816	0.000492453	0.0304804
Glyma03g26640	-1.81077	0.000492836	0.0304804	Auxin efflux carrier family protein
Glyma05g08650	-2.09863	0.000495601	0.0305957	NAD(P)-binding Rossmann-fold superfamily protein
Glyma02g02400	-0.729047	0.000500384	0.0308349	ubiquiting-conjugating enzyme 2
Glyma13g01910	-3.7927	0.000502572	0.0308788	Haloacid dehalogenase-like hydrolase (HAD) superfamily protein
Glyma12g13500	-1.04161	0.000502916	0.0308788	DNAJ heat shock family protein
Glyma06g07290	0.791487	0.000504628	0.0309107	Nucleotide-sugar transporter family protein
Glyma02g32058	-1.74346	0.000506959	0.0309107	26S proteasome regulatory complex, non-ATPase subcomplex, Rpn2/Psmd1 subunit
Glyma04g35030	1.04025	0.000506967	0.0309107	Gibberellin-regulated family protein
Glyma08g10780	1.36063	0.000507076	0.0309107	DEAD/DEAH box RNA helicase family protein
Glyma20g16531	-1.75465	0.000509305	0.0309388
Glyma10g38990	0.54292	0.000509359	0.0309388	Plant protein of unknown function (DUF828) with plant pleckstrin homology-like region
Glyma13g24510	-2.51289	0.000518724	0.0314513	HSP20-like chaperones superfamily protein
Glyma18g50860	-1.20154	0.000520363	0.0314765	Malectin/receptor-like protein kinase family protein
Glyma13g19200	-0.873024	0.000520992	0.0314765	Protein of unknown function (DUF3741)
Glyma04g41980	-1.01487	0.000522568	0.0315156	TRICHOME BIREFRINGENCE-LIKE 7
Glyma14g33800	-0.955875	0.000523764	0.0315317	bZIP transcription factor family protein
Glyma12g33550	-0.94217	0.000529516	0.0317983	RAB GTPase homolog A1F
Glyma06g24365	-2.30625	0.000531158	0.0317983
Glyma13g19520	-1.25051	0.000531215	0.0317983	nodulin MtN21 /EamA-like transporter family protein
Glyma09g26610	-0.940892	0.000533007	0.0317983	RHOMBOID-like 2
Glyma09g05100	-1.56558	0.000533328	0.0317983	soybean gene regulated by cold-2
Glyma06g46930	0.709512	0.000534644	0.0317983	global transcription factor group B1
Glyma04g29430	-0.944899	0.000536167	0.0317983
Glyma05g29240	-1.6927	0.000536369	0.0317983	cellulose synthase family protein
Glyma18g06740	-0.732417	0.000536621	0.0317983	ZIP metal ion transporter family
Glyma01g38360	-0.791217	0.000541078	0.0320065	GRAS family transcription factor
Glyma14g05820	0.678411	0.000546344	0.0322619	Plant protein of unknown function (DUF827)
Glyma12g10960	1.41553	0.00054738	0.0322669	xyloglucan endotransglucosylase/hydrolase 9
Glyma10g32280	-1.40037	0.000551282	0.0324406	CBL-interacting protein kinase 4
Glyma11g05360	-0.77905	0.000558426	0.032803	acyl-CoA-binding domain 3
Glyma01g41450	-2.33448	0.000559372	0.032803	alpha/beta-Hydrolases superfamily protein
Glyma16g25690	-0.834558	0.000563949	0.0328747	GNS1/SUR4 membrane protein family
Glyma07g18410	-1.77906	0.000564656	0.0328747	beta glucosidase 11
Glyma09g01080	-0.709046	0.000564701	0.0328747	fibrillin
Glyma05g29641	-2.04259	0.000566075	0.0328747	glutathione reductase
Glyma06g18790	0.626681	0.000566373	0.0328747	methyltransferase 1
Glyma03g38140	1.25983	0.000566404	0.0328747	Pectin lyase-like superfamily protein
Glyma11g02440	-0.936587	0.000569146	0.0329775	Protein of unknown function (DUF604)
Glyma09g38350	0.696314	0.000572186	0.0330971	chromatin assembly factor-1 (FASCIATA1) (FAS1)
Glyma08g43780	-1.03139	0.000574187	0.0331394	scarecrow-like 5
Glyma07g32010	-2.2642	0.000574869	0.0331394	MAC/Perforin domain-containing protein
Glyma01g23140	0.623327	0.000576458	0.0331747	ATPase E1-E2 type family protein / haloacid dehalogenase-like hydrolase family protein
Glyma15g14040	-1.87317	0.000579089	0.0332697	FAD-binding Berberine family protein
Glyma20g23120	-1.02251	0.000584162	0.0334845	F-box family protein
Glyma09g30380	-2.3485	0.000584801	0.0334845
Glyma18g11010	-0.801867	0.000587471	0.0335492	Translation initiation factor SUI1 family protein
Glyma15g07560	0.815824	0.000587907	0.0335492
Glyma06g45240	-1.3514	0.000590689	0.0336514	Wound-responsive family protein
Glyma13g40970	2.27362	0.000592174	0.0336795
Glyma17g17540	-1.33769	0.000593271	0.0336855	LOB domain-containing protein 38
Glyma07g05860	2.0084	0.000594662	0.0337081	RAB GTPase homolog A3
Glyma06g21910	-1.7532	0.000597148	0.0337926	heat shock protein 101
Glyma11g19511	1.34815	0.000602641	0.0340079	AT hook motif DNA-binding family protein
Glyma05g31460	-1.27573	0.000602955	0.0340079
Glyma07g06640	-0.980443	0.000605693	0.0341056	GDSL-like Lipase/Acylhydrolase superfamily protein
Glyma13g22061	-2.00556	0.000608264	0.034162	Basic-leucine zipper (bZIP) transcription factor family protein
Glyma08g02840	-0.663612	0.000608923	0.034162	DCD (Development and Cell Death) domain protein
Glyma14g08020	0.74817	0.000609713	0.034162	tubby like protein 6
Glyma16g28170	-1.49722	0.000613348	0.0343091	Protein of unknown function (DUF793)
Glyma17g34660	-0.765346	0.000615355	0.0343647	iron regulated transporter 3
Glyma06g45420	-1.43897	0.000619488	0.0345363	Wound-responsive family protein
Glyma18g00980	-1.41723	0.000622238	0.0345363	chaperone protein dnaJ-related
Glyma10g42570	-1.49391	0.00062342	0.0345363	Family of unknown function (DUF716)
Glyma02g06730	-1.17346	0.000625871	0.0345363	BEL1-like homeodomain 4
Glyma20g01930	-2.17454	0.000626454	0.0345363	17.6 kDa class II heat shock protein
Glyma17g21490	1.22737	0.000626637	0.0345363	SKU5 similar 17
Glyma10g13450	1.64487	0.000627238	0.0345363	Concanavalin A-like lectin protein kinase family protein
Glyma18g01290	1.09623	0.000627481	0.0345363	DNA polymerase alpha 2
Glyma14g35536	0.792576	0.000627581	0.0345363
Glyma19g29970	-1.04037	0.0006318	0.0347075	MATE efflux family protein
Glyma04g12510	-0.766295	0.000632737	0.0347075	photosystem I subunit G
Glyma10g00220	0.624728	0.000636669	0.0348669	HXXXD-type acyl-transferase family protein
Glyma09g26510	-1.15414	0.000642364	0.0351221	heat shock transcription factor B2A
Glyma02g37060	-3.73686	0.000645908	0.0352591	Phosphate-responsive 1 family protein
Glyma11g13190	-0.807593	0.00064737	0.0352822	Family of unknown function (DUF716)
Glyma19g42830	1.66272	0.000657998	0.0358017	dehydroquinate dehydratase, putative / shikimate dehydrogenase, putative
Glyma03g15870	2.69235	0.000659719	0.0358017	myb domain protein 118
Glyma13g38500	-0.894305	0.000660065	0.0358017	Galactosyltransferase family protein
Glyma19g22790	-4.20821	0.000662083	0.0358539	Plant invertase/pectin methylesterase inhibitor superfamily
Glyma08g43330	-0.801077	0.000666318	0.0360257	Eukaryotic aspartyl protease family protein
Glyma02g36014	2.18556	0.000669198	0.0361239
Glyma06g13561	-0.707569	0.000674127	0.0363323
Glyma09g31940	-1.32714	0.000676735	0.036393	Ribosomal protein L12/ ATP-dependent Clp protease adaptor protein ClpS family protein
Glyma10g03621	0.74503	0.000677399	0.036393
Glyma03g38660	-0.840962	0.000678994	0.0364211	myb domain protein 61
Glyma18g06950	-0.773311	0.000680616	0.0364505	fatty acid desaturase 8
Glyma03g30290	-4.09385	0.000682409	0.036489	Cation efflux family protein
Glyma03g37860	-2.03317	0.000686141	0.0366308
Glyma17g01725	-1.6766	0.000687637	0.0366531
Glyma08g02050	1.16171	0.000691952	0.0367821	Pectin lyase-like superfamily protein
Glyma03g40273	-1.56623	0.000693535	0.0367821
Glyma10g05480	-0.547483	0.000693684	0.0367821	Glutathione S-transferase family protein
Glyma15g42200	-1.29122	0.000694391	0.0367821
Glyma10g38110	-1.41296	0.000697144	0.0368704	myb domain protein 45
Glyma07g39650	-2.71988	0.000698269	0.0368725	SCARECROW-like 13
Glyma05g21030	0.618505	0.00070449	0.0371433	Leucine-rich repeat protein kinase family protein
Glyma17g18520	0.564433	0.0007083	0.0372862	Leucine-rich repeat protein kinase family protein
Glyma01g20860	-1.45447	0.000712128	0.0373924	Regulator of Vps4 activity in the MVB pathway protein
Glyma08g02630	-0.54362	0.000712519	0.0373924	Nucleoside diphosphate kinase family protein
Glyma17g12970	0.692101	0.000713929	0.0374086	Plant protein of unknown function (DUF936)
Glyma17g10830	-0.705287	0.000716407	0.0374251	mini zinc finger
Glyma13g19570	-4.19822	0.00071645	0.0374251	C2H2-type zinc finger family protein
Glyma10g29100	-0.888851	0.000721316	0.0376214	Protein phosphatase 2C family protein
Glyma08g05530	0.747378	0.000723303	0.0376672	MATE efflux family protein
Glyma06g02310	0.924515	0.000725385	0.0377178	phospholipase D delta
Glyma10g39690	-0.855058	0.000732815	0.0380459	Glycoprotein membrane precursor GPI-anchored
Glyma11g05710	-0.655822	0.000741499	0.038392	Cystathionine beta-synthase (CBS) family protein
Glyma19g25920	1.34882	0.000741743	0.038392
Glyma20g33850	-2.51067	0.000742931	0.038395	oleosin 1
Glyma08g06660	-0.672785	0.000748916	0.0385603	Aldolase-type TIM barrel family protein
Glyma03g41190	-2.39813	0.000749255	0.0385603	phosphoenolpyruvate carboxylase kinase 2
Glyma20g22386	-2.37018	0.000749538	0.0385603
Glyma13g21270	-0.913714	0.000755586	0.0387906	Exostosin family protein
Glyma20g22393	-1.12319	0.000756299	0.0387906
Glyma04g01020	-1.11097	0.000760539	0.0388926	fructose-bisphosphate aldolase 2
Glyma05g34030	-1.03754	0.000760579	0.0388926	PEBP (phosphatidylethanolamine-binding protein) family protein
Glyma11g06030	-1.10454	0.000761992	0.0389063	Calcium-binding EF-hand family protein
Glyma13g01131	-3.41108	0.000763402	0.0389198	xyloglucan endotransglycosylase 6
Glyma09g05240	0.999931	0.000765305	0.0389583	Minichromosome maintenance MCM6 family protein
Glyma08g10860	0.526281	0.000768495	0.0389642	ARM repeat superfamily protein
Glyma09g36941	-1.98257	0.000768659	0.0389642	Vesicle transport v-SNARE family protein
Glyma13g32641	-0.971209	0.000770239	0.0389642
Glyma17g31330	1.76126	0.000770255	0.0389642	Protein of unknown function, DUF642
Glyma01g45440	-0.897854	0.00077116	0.0389642
Glyma01g16360	-1.4763	0.000773948	0.039047	Uncharacterised protein family (UPF0497)
Glyma03g29090	-2.38967	0.000775568	0.0390707	Glycosyltransferase family 61 protein
Glyma03g03480	-2.22134	0.000777478	0.0391041	SAUR-like auxin-responsive protein family
Glyma13g10450	0.583981	0.000778534	0.0391041	Protein kinase superfamily protein
Glyma08g11510	-0.880425	0.000783987	0.0393198	UDP-D-glucuronate 4-epimerase 6
Glyma07g03910	0.74899	0.000795234	0.039706	lipoxygenase 1
Glyma01g45125	0.838759	0.000795327	0.039706
Glyma20g22311	-0.758745	0.000795378	0.039706	Low temperature and salt responsive protein family
Glyma20g28820	0.56921	0.000796581	0.039706	Plant protein of unknown function (DUF828) with plant pleckstrin homology-like region
Glyma20g35530	-0.652748	0.000797654	0.039706	light harvesting complex of photosystem II 5
Glyma14g33830	-0.811658	0.000798704	0.039706	glycerol-3-phosphate acyltransferase 3
Glyma15g12240	-0.957776	0.000800067	0.0397156	Auxin-responsive family protein
Glyma05g01390	-0.626906	0.000801621	0.0397347	homeobox 1
Glyma10g15280	0.814393	0.000807077	0.0399045	HAD superfamily, subfamily IIIB acid phosphatase
Glyma10g43450	0.802056	0.000807399	0.0399045	Leucine-rich repeat (LRR) family protein
Glyma13g24070	-1.2695	0.000810239	0.0399867	IQ-domain 9
Glyma19g39700	-1.34839	0.000820783	0.0404231
Glyma03g29330	-0.666	0.000821462	0.0404231	magnesium-chelatase subunit chlH, chloroplast, putative / Mg-protoporphyrin IX chelatase, putative (CHLH)
Glyma03g37480	-1.45306	0.000824781	0.0405277	Pectin lyase-like superfamily protein
Glyma10g40400	-2.42194	0.000826688	0.0405627	zinc-finger protein 1
Glyma12g01310	0.630019	0.000831987	0.0407637	Protein kinase superfamily protein
Glyma01g04015	-0.717365	0.000834896	0.0408473	nodulin MtN21 /EamA-like transporter family protein
Glyma03g37420	1.79621	0.000839258	0.0410017	glycosyl hydrolase 9B13
Glyma07g40030	0.897581	0.000841418	0.0410216	Zinc finger (C3HC4-type RING finger) family protein
Glyma07g30870	-0.524568	0.000842082	0.0410216	PapD-like superfamily protein
Glyma09g05630	-1.17027	0.00085112	0.0413515	cellulose synthase A4
Glyma11g29830	-1.08329	0.000851349	0.0413515	transcription regulators
Glyma06g03920	-0.832942	0.000852507	0.0413515	cytochrome b6f complex subunit (petM), putative
Glyma10g34231	0.861837	0.000854238	0.0413763	Histone superfamily protein
Glyma11g12110	1.02534	0.000858051	0.0414481	Minichromosome maintenance MCM4 family protein
Glyma11g13640	0.855658	0.000858337	0.0414481	crinkly4
Glyma05g20400	-1.2539	0.000859382	0.0414481	Amino acid kinase family protein
Glyma17g18510	-1.10626	0.00086143	0.0414517	Protein of unknown function (DUF579)
Glyma13g31660	-1.51017	0.000861899	0.0414517	NAC domain containing protein 25
Glyma06g15050	-1.44458	0.000864638	0.0415246	LOB domain-containing protein 15
Glyma09g30390	-2.62697	0.000870567	0.0417025	nudix hydrolase homolog 4
Glyma02g17470	-0.773721	0.000871525	0.0417025	Adenine nucleotide alpha hydrolases-like superfamily protein
Glyma06g09500	-0.859245	0.000872422	0.0417025	tubulin alpha-2 chain
Glyma08g41890	-0.804385	0.000873875	0.0417025	PHYTOENE SYNTHASE
Glyma08g48120	-0.638821	0.000874482	0.0417025	Mannose-6-phosphate isomerase, type I
Glyma15g01840	0.555707	0.000889253	0.0423474	ATP binding microtubule motor family protein
Glyma15g24610	-3.08903	0.000891412	0.0423907
Glyma16g04990	-1.7149	0.000894386	0.0424562	6-phosphogluconate dehydrogenase family protein
Glyma02g16090	-1.25911	0.000895309	0.0424562	AUX/IAA transcriptional regulator family protein
Glyma02g47960	-0.81497	0.000896539	0.0424562	photosystem I light harvesting complex gene 3
Glyma10g33890	-1.53666	0.000897803	0.0424568	TGACG motif-binding factor 4
Glyma15g39710	-0.977618	0.000903565	0.0426699
Glyma14g01750	-1.68102	0.000908694	0.0428525
Glyma04g08020	-2.54284	0.000910147	0.0428564
Glyma18g19670	0.730129	0.0009113	0.0428564	Pectin lyase-like superfamily protein
Glyma07g32531	-1.26968	0.000913953	0.0428661	IQ-domain 9
Glyma04g39500	0.815641	0.000915279	0.0428661	ribonucleotide reductase 1
Glyma02g07720	-1.34254	0.000915294	0.0428661	Dynein light chain type 1 family protein
Glyma03g14790	-1.12704	0.000919153	0.0429875	Nucleotide-sugar transporter family protein
Glyma06g01700	0.446003	0.000925545	0.0432269	AT hook motif DNA-binding family protein
Glyma19g32310	0.668895	0.000927225	0.0432459	curculin-like (mannose-binding) lectin family protein / PAN domain-containing protein
Glyma02g47560	-1.29022	0.000932177	0.0432506	photosystem II light harvesting complex gene 2.2
Glyma08g39340	0.751707	0.000933672	0.0432506	Pectin lyase-like superfamily protein
Glyma01g39890	-0.751081	0.00093374	0.0432506	Protein of unknown function (DUF1230)
Glyma13g30510	-2.07074	0.000937001	0.0432506
Glyma04g06780	-0.795809	0.000937291	0.0432506	cellulose synthase family protein
Glyma17g35360	0.55537	0.000937868	0.0432506	alpha/beta-Hydrolases superfamily protein
Glyma10g40990	0.499845	0.000938477	0.0432506	CYCLIN D3;1
Glyma20g22210	-0.877729	0.000939669	0.0432506	Pectinacetylesterase family protein
Glyma08g12290	-0.853088	0.000941071	0.0432506	CBL-interacting protein kinase 12
Glyma13g13300	1.83515	0.000941493	0.0432506	GDSL-like Lipase/Acylhydrolase superfamily protein
Glyma01g42960	0.627646	0.00094276	0.0432506	Protein kinase superfamily protein
Glyma11g11560	-3.01129	0.000943544	0.0432506	cytochrome P450, family 76, subfamily C, polypeptide 1
Glyma06g18420	-1.86767	0.000944256	0.0432506	Leucine-rich repeat protein kinase family protein
Glyma09g33730	-1.0772	0.000946061	0.0432506	Basic helix-loop-helix (bHLH) DNA-binding family protein
Glyma02g08500	-1.13405	0.000947494	0.0432506	Pyridoxal phosphate (PLP)-dependent transferases superfamily protein
Glyma20g26646	0.705257	0.000947707	0.0432506	1,2-alpha-L-fucosidases
Glyma03g00390	-1.54685	0.000954338	0.0434947	HAD superfamily, subfamily IIIB acid phosphatase
Glyma13g00820	-0.599351	0.000966079	0.0439584
Glyma04g03200	1.57909	0.000967375	0.0439584	basic leucine-zipper 44
Glyma13g30210	-1.07394	0.000968395	0.0439584	PYR1-like 6
Glyma04g02060	-2.65599	0.000976289	0.0441089	transcription activator-related
Glyma12g20460	-1.98116	0.000976307	0.0441089	S-locus lectin protein kinase family protein
Glyma04g33270	-0.786179	0.00097649	0.0441089	NAC domain containing protein 100
Glyma13g18110	-0.979767	0.000978147	0.0441089	cytochrome P450, family 94, subfamily B, polypeptide 1
Glyma14g37500	-2.80184	0.000978206	0.0441089	mitogen-activated protein kinase kinase kinase 14
Glyma13g26600	1.24994	0.000989986	0.0444424	Eukaryotic aspartyl protease family protein
Glyma13g39440	0.928596	0.000990588	0.0444424	Jojoba acyl CoA reductase-related male sterility protein
Glyma07g33511	-6.84444	0.000992063	0.0444424	redox responsive transcription factor 1
Glyma11g18350	1.25992	0.00099235	0.0444424	Cellulase (glycosyl hydrolase family 5) protein
Glyma06g13370	-1.69546	0.000992793	0.0444424	2-oxoglutarate (2OG) and Fe(II)-dependent oxygenase superfamily protein
Glyma08g45120	0.736633	0.000993454	0.0444424	proliferating cell nuclear antigen 2
Glyma02g37350	-1.56031	0.000997911	0.0445268	2-oxoglutarate (2OG) and Fe(II)-dependent oxygenase superfamily protein
Glyma08g09940	-0.700293	0.000998719	0.0445268	xyloglucan endotransglucosylase/hydrolase 28
Glyma04g04490	-0.961074	0.000999275	0.0445268	myb domain protein 73
Glyma04g08410	-2.34169	0.001006	0.0447677	BURP domain-containing protein
Glyma19g37630	-0.809411	0.00100787	0.044792	Plant protein of unknown function (DUF868)
Glyma19g33160	0.6436	0.00101044	0.0448477	spindle pole body component 98
Glyma01g41380	-0.593914	0.00101333	0.0449173	BAX inhibitor 1
Glyma13g21580	-1.17363	0.00101907	0.0451129
Glyma16g31873	-0.568041	0.00102258	0.0452091	membrane-associated progesterone binding protein 3
Glyma19g39920	-0.873502	0.001033	0.0455615	senescence-associated gene 21
Glyma12g00760	1.06189	0.00103323	0.0455615	NAC 007
Glyma15g12880	-0.515003	0.00103537	0.045586	RAB GTPase homolog B1C
Glyma16g26810	-1.7828	0.00103771	0.045586	Arabidopsis NAC domain containing protein 87
Glyma06g01990	-2.06967	0.00103817	0.045586	Domain of unknown function (DUF23)
Glyma05g32450	-1.29362	0.00103916	0.045586	chloroplastic NIFS-like cysteine desulfurase
Glyma19g02710	-0.81614	0.00104182	0.0456437	cycling DOF factor 2
Glyma18g43320	-2.12937	0.00104736	0.0457379	Stress induced protein
Glyma20g26440	-0.685221	0.0010485	0.0457379	GroES-like zinc-binding alcohol dehydrogenase family protein
Glyma03g40720	0.671593	0.00104852	0.0457379	GDP-D-mannose 3\',5\'-epimerase
Glyma10g37080	-1.04544	0.00104936	0.0457379
Glyma02g39870	-2.0006	0.00105152	0.0457511	WRKY DNA-binding protein 33
Glyma16g31290	-0.90259	0.00105235	0.0457511	Remorin family protein
Glyma17g02600	-1.90528	0.00105475	0.0457968	Uncharacterised protein family (UPF0497)
Glyma19g32450	-1.74727	0.0010569	0.0458315
Glyma19g25036	1.07151	0.0010672	0.0461978	Rad21/Rec8-like family protein
Glyma01g29470	0.593652	0.00106807	0.0461978	AMP deaminase, putative / myoadenylate deaminase, putative
Glyma08g19950	-0.64979	0.0010721	0.0462537	senescence associated gene 18
Glyma18g49510	-0.887219	0.00107634	0.0462537	Ribosomal protein L34e superfamily protein
Glyma14g37020	-1.74495	0.00107799	0.0462537	peptide transporter 1
Glyma06g14860	0.928869	0.00107802	0.0462537	E2F target gene 1
Glyma05g29400	-0.936251	0.00107842	0.0462537	glutathione S-transferase tau 7
Glyma13g21155	-1.46574	0.0010792	0.0462537	Modifier of rudimentary (Mod(r)) protein
Glyma07g09600	-2.21723	0.00107934	0.0462537	arabinogalactan protein 22
Glyma20g26610	-1.28872	0.00108026	0.0462537	Plant basic secretory protein (BSP) family protein
Glyma06g15350	1.06312	0.00108554	0.0464212	ribonucleotide reductase 1
Glyma07g02630	-1.45624	0.00109598	0.0468056	WRKY DNA-binding protein 40
Glyma20g02210	2.42757	0.00109729	0.0468056	Polyketide cyclase/dehydrase and lipid transport superfamily protein
Glyma06g06310	-0.866667	0.00109978	0.0468533	HOPW1-1-interacting 2
Glyma04g01130	-0.945434	0.00110306	0.0469247	cold-regulated 47
Glyma12g34280	-1.49257	0.00110477	0.0469247	galacturonosyltransferase 12
Glyma10g07090	-0.552664	0.00110659	0.0469247	UDP-glucosyl transferase 73C2
Glyma01g32981	-0.669245	0.00110699	0.0469247	C2H2-like zinc finger protein
Glyma08g27570	-1.02315	0.00110874	0.0469403	COBRA-like extracellular glycosyl-phosphatidyl inositol-anchored protein family
Glyma09g30300	-1.0785	0.00111152	0.0469992	MAP kinase kinase 9
Glyma07g07570	-0.558383	0.00111753	0.0471382	Major facilitator superfamily protein
Glyma13g17350	-0.721911	0.00111758	0.0471382	Thioredoxin superfamily protein
Glyma17g01510	-1.25867	0.00112405	0.0473332	SLAC1 homologue 1
Glyma04g17710	-3.66317	0.00112499	0.0473332	calmodulin like 37
Glyma10g02790	-0.650826	0.00112685	0.0473527	alpha/beta-Hydrolases superfamily protein
Glyma02g38041	-1.27614	0.00113431	0.0474803
Glyma08g40551	-0.569193	0.00113522	0.0474803	Protein of unknown function (DUF1336)
Glyma03g41620	-0.787533	0.00113645	0.0474803
Glyma12g08041	0.941143	0.00113694	0.0474803	plasma membrane intrinsic protein 2
Glyma09g25800	-0.849559	0.00113724	0.0474803	Remorin family protein
Glyma02g02730	-1.43918	0.00113827	0.0474803	thioredoxin 2
Glyma16g04630	-1.18058	0.00114127	0.04753	NAD(P)-binding Rossmann-fold superfamily protein
Glyma18g42204	-1.02113	0.00114227	0.04753	receptor like protein 13
Glyma13g22420	0.928937	0.00114503	0.0475868	Minichromosome maintenance MCM5 family protein
Glyma15g08780	-0.707435	0.00114978	0.0477257	alpha/beta-Hydrolases superfamily protein
Glyma17g10910	-1.29132	0.00115834	0.0479869
Glyma18g53170	-1.92043	0.00115984	0.0479869	Class I glutamine amidotransferase-like superfamily protein
Glyma15g11430	-2.09785	0.00116031	0.0479869
Glyma19g35900	-1.01347	0.00116481	0.0481142	ankyrin repeat family protein
Glyma08g14060	-0.983335	0.00116739	0.0481472
Glyma03g05620	-0.654704	0.00117188	0.0481472	Tautomerase/MIF superfamily protein
Glyma02g41120	-0.861133	0.00117253	0.0481472	glutamine synthase clone R1
Glyma13g36120	-1.4191	0.00117261	0.0481472	scarecrow-like 5
Glyma10g07773	-1.11129	0.0011727	0.0481472
Glyma10g31750	-2.09396	0.00117665	0.0482511	Aquaporin-like superfamily protein
Glyma05g04450	-1.63479	0.00118257	0.0483533	Bifunctional inhibitor/lipid-transfer protein/seed storage 2S albumin superfamily protein
Glyma10g41260	-2.70974	0.00118349	0.0483533
Glyma06g14485	0.562351	0.0011835	0.0483533
Glyma01g44940	0.962527	0.00118583	0.0483533	Cupredoxin superfamily protein
Glyma15g34653	0.919069	0.00118626	0.0483533	EAP30/Vps36 family protein
Glyma12g06910	-1.08116	0.00119271	0.0485577	heat shock protein 70
Glyma07g16770	-1.41878	0.00119622	0.0486153	Bifunctional inhibitor/lipid-transfer protein/seed storage 2S albumin superfamily protein
Glyma06g02140	-0.852272	0.00119911	0.0486153
Glyma19g40320	-2.83156	0.00119929	0.0486153
Glyma12g34420	-1.62474	0.00119985	0.0486153	scarecrow-like 5
Glyma11g00990	0.859464	0.00120152	0.0486249	CVP2 like 1
Glyma13g17380	-2.07501	0.00120875	0.0487797	SAUR-like auxin-responsive protein family
Glyma12g32270	-1.97182	0.00120962	0.0487797	uclacyanin 1
Glyma02g08521	-1.12529	0.00120965	0.0487797
Glyma07g00240	-1.07412	0.00122017	0.0490483	high chlorophyll fluorescence phenotype 173
Glyma04g33360	-0.704945	0.00122041	0.0490483	light-harvesting chlorophyll-protein complex I subunit A4
Glyma12g00530	1.39863	0.00122328	0.0490483	Galactosyltransferase family protein
Glyma01g24360	-0.88239	0.00122373	0.0490483	Haloacid dehalogenase-like hydrolase (HAD) superfamily protein
Glyma04g37510	-0.836661	0.00122388	0.0490483	Nodulin MtN3 family protein
Glyma06g16440	-1.96833	0.00122558	0.0490483	NAC (No Apical Meristem) domain transcriptional regulator superfamily protein
Glyma10g32710	-0.863511	0.00122642	0.0490483	no pollen germination related 2
Glyma05g18041	0.704968	0.00122832	0.0490665	Integrase-type DNA-binding superfamily protein
Glyma16g16415	2.58969	0.0012336	0.0491693	Long-chain fatty alcohol dehydrogenase family protein
Glyma18g49520	-0.601651	0.00123379	0.0491693	cycling DOF factor 2
Glyma17g07250	-1.98522	0.00124459	0.0495415	xyloglucan endotransglycosylase 6
Glyma01g45460	-1.13746	0.00125121	0.0497465
Glyma17g35390	-0.952423	0.00125502	0.0498396	ARM repeat superfamily protein
Glyma04g05490	-0.726752	0.00126181	0.0500507	Thioredoxin superfamily protein
Glyma08g23700	-0.899982	0.00127349	0.0503987	B-box 32
Glyma13g02250	-1.11198	0.00127355	0.0503987	glycerol-3-phosphate acyltransferase 3
Glyma02g02040	-1.42468	0.00127716	0.0504829	TOXICOS EN LEVADURA 2
Glyma08g11570	-0.677001	0.0012788	0.0504889	cytochrome P450, family 71, subfamily B, polypeptide 34
Glyma03g31530	-0.919511	0.00128437	0.0506026	indole-3-acetic acid inducible 14
Glyma02g18090	0.63249	0.00128466	0.0506026	Concanavalin A-like lectin protein kinase family protein
Glyma08g06810	-1.13993	0.00128616	0.0506029	FAD/NAD(P)-binding oxidoreductase family protein
Glyma08g07690	-1.30888	0.00128904	0.0506163	alternative oxidase 2
Glyma06g45860	0.759678	0.00128954	0.0506163	xyloglucan endotransglucosylase/hydrolase 9
Glyma06g45381	-1.43237	0.00129172	0.0506163	Wound-responsive family protein
Glyma15g12380	-0.706098	0.00129247	0.0506163	Ribosome associated membrane protein RAMP4
Glyma12g29010	1.7247	0.00129577	0.0506872	homeobox protein 21
Glyma16g34700	-1.25465	0.00130195	0.0508706	HAD superfamily, subfamily IIIB acid phosphatase
Glyma12g31980	-0.673824	0.0013073	0.0510208	Galactosyltransferase family protein
Glyma11g36780	-2.28498	0.00131057	0.0510896	PHYTOCYSTATIN 2
Glyma03g34475	-1.65191	0.00131675	0.0512716
Glyma12g13315	-1.66628	0.00132107	0.0513811	erf domain protein 9
Glyma14g06910	-1.27309	0.00132651	0.0515336	HSP20-like chaperones superfamily protein
Glyma10g43290	-1.56748	0.00133604	0.0518129	GRAM domain-containing protein / ABA-responsive protein-related
Glyma06g05740	-1.53993	0.00133675	0.0518129	17.6 kDa class II heat shock protein
Glyma03g05245	-1.17231	0.00134074	0.0519082	methyltransferases
Glyma16g32931	0.994281	0.00134611	0.0520567	Microtubule associated protein (MAP65/ASE1) family protein
Glyma17g23740	-1.73714	0.00135078	0.0521428	NAC domain containing protein 83
Glyma04g16670	-0.484213	0.00135281	0.0521428	AICARFT/IMPCHase bienzyme family protein
Glyma01g44910	-0.651292	0.00135294	0.0521428	heat-shock protein 70T-2
Glyma15g09250	-1.46888	0.00135698	0.0522241	FASCICLIN-like arabinogalactan-protein 11
Glyma16g01060	-0.933056	0.00135895	0.0522241	Cytochrome P450 superfamily protein
Glyma12g16571	-1.89937	0.00135966	0.0522241	C-terminal cysteine residue is changed to a serine 1
Glyma08g18801	-3.08488	0.00136299	0.0522294	nine-cis-epoxycarotenoid dioxygenase 5
Glyma20g26730	-1.0428	0.00136363	0.0522294	Gibberellin-regulated family protein
Glyma04g05010	-0.701901	0.00136442	0.0522294
Glyma16g14690	-1.75725	0.00136984	0.0523779	Domain of unknown function (DUF23)
Glyma11g09461	-0.891829	0.00137722	0.0526007
Glyma09g02550	0.608425	0.00137935	0.0526228	patatin-like protein 6
Glyma11g07670	0.716477	0.00138274	0.0526534	Peroxidase superfamily protein
Glyma13g37320	-1.65037	0.00138449	0.0526534
Glyma01g02251	-0.841337	0.0013848	0.0526534	Basic helix-loop-helix (bHLH) DNA-binding family protein
Glyma17g19800	-3.15073	0.00139183	0.0528614	mitogen-activated protein kinase kinase kinase 21
Glyma05g16070	-0.677103	0.0014006	0.0530566	Cyclin-dependent kinase inhibitor family protein
Glyma19g40460	-0.726281	0.00140145	0.0530566
Glyma03g38270	1.20872	0.00140165	0.0530566	Tetratricopeptide repeat (TPR)-like superfamily protein
Glyma14g17630	-0.550548	0.00140531	0.0530774	RING/U-box superfamily protein
Glyma01g09280	-1.38174	0.00140533	0.0530774	myb domain protein 92
Glyma11g12090	-0.738508	0.00140888	0.0531148
Glyma08g14600	-0.93683	0.00141069	0.0531148	Integrase-type DNA-binding superfamily protein
Glyma15g20060	1.21788	0.00141101	0.0531148	Plant invertase/pectin methylesterase inhibitor superfamily protein
Glyma04g38800	0.859635	0.00141748	0.0532992	DNA binding;nucleotide binding;nucleic acid binding;DNA-directed DNA polymerases;DNA-directed DNA polymerases
Glyma08g44530	-1.17331	0.0014247	0.0535113	RING/U-box superfamily protein
Glyma14g00550	-0.78478	0.00142735	0.0535515	UDP-Glycosyltransferase superfamily protein
Glyma16g32290	-0.724994	0.00143014	0.053597	BCL-2-associated athanogene 1
Glyma13g13040	1.04172	0.00143227	0.0536176	Thymidine kinase
Glyma06g14700	-1.01565	0.00143759	0.0537577	Transducin/WD40 repeat-like superfamily protein
Glyma11g09470	-0.504579	0.00144086	0.0538207	2-oxoglutarate (2OG) and Fe(II)-dependent oxygenase superfamily protein
Glyma13g01810	-0.522778	0.00145054	0.0541228	cryptochrome 1
Glyma12g09270	1.23162	0.00146061	0.05431	Jojoba acyl CoA reductase-related male sterility protein
Glyma10g03941	-0.614679	0.00146143	0.05431	Protein of unknown function, DUF593
Glyma12g07690	0.507408	0.00146263	0.05431	ROP interactive partner 5
Glyma02g45660	0.606998	0.00146317	0.05431
Glyma0092s00230	-1.00726	0.00146356	0.05431	ARM repeat superfamily protein
Glyma09g33770	-0.860845	0.00146942	0.0544678	PLATZ transcription factor family protein
Glyma12g33690	-0.653795	0.00147417	0.0545549
Glyma03g37530	-1.63732	0.00147498	0.0545549	Drought-responsive family protein
Glyma14g40351	-0.677467	0.00147717	0.0545764	Pathogenesis-related thaumatin superfamily protein
Glyma02g13960	-1.03979	0.00149199	0.0550642	basic leucine-zipper 42
Glyma17g34490	-1.33899	0.00149824	0.0552348	Protein of unknown function (DUF3511)
Glyma09g27410	0.672196	0.00150135	0.0552848
Glyma02g03391	-1.57265	0.00150285	0.0552848
Glyma09g17170	-1.0875	0.00150476	0.0552949	fatty acid desaturase 2
Glyma13g23971	-1.2453	0.0015122	0.0554612	NHL domain-containing protein
Glyma08g03850	-2.18659	0.00151373	0.0554612
Glyma08g13360	-0.705258	0.00151562	0.0554612	2Fe-2S ferredoxin-like superfamily protein
Glyma20g18520	1.51995	0.00151581	0.0554612	homeobox protein 22
Glyma09g08410	0.667073	0.0015224	0.055642	Plant invertase/pectin methylesterase inhibitor superfamily protein
Glyma13g35260	1.65549	0.00152462	0.0556432	Protein of unknown function (DUF2921)
Glyma10g43320	-1.47835	0.00152571	0.0556432	GRAM domain-containing protein / ABA-responsive protein-related
Glyma11g02980	-0.618963	0.00152792	0.0556641	non-yellowing 1
Glyma13g24461	-1.30655	0.00152987	0.0556753	HSP20-like chaperones superfamily protein
Glyma11g36460	0.892723	0.00153454	0.0557705	Bifunctional inhibitor/lipid-transfer protein/seed storage 2S albumin superfamily protein
Glyma16g29960	0.570299	0.00153577	0.0557705	HXXXD-type acyl-transferase family protein
Glyma07g36200	-0.566189	0.00154355	0.0559933	Protein kinase superfamily protein
Glyma07g39220	-0.864314	0.00154909	0.0561293	F-box family protein with a domain of unknown function (DUF295)
Glyma18g39705	1.06714	0.00155061	0.0561293	ATP binding microtubule motor family protein
Glyma03g31990	-0.923043	0.00156729	0.0566727
Glyma13g42630	0.79074	0.00156898	0.0566736	Glucose-methanol-choline (GMC) oxidoreductase family protein
Glyma05g36310	-2.74266	0.00158071	0.0570367	ACC oxidase 1
Glyma14g38610	-0.949811	0.00158886	0.05727	cytokinin response factor 4
Glyma03g27970	-0.699854	0.00159769	0.0574707	beta-6 tubulin
Glyma17g34900	-0.901667	0.0015979	0.0574707	gamma vacuolar processing enzyme
Glyma06g18750	-1.30334	0.00159951	0.0574707	C2 calcium/lipid-binding and GRAM domain containing protein
Glyma12g05480	-0.504323	0.00160133	0.0574754	3-beta hydroxysteroid dehydrogenase/isomerase family protein
Glyma13g30120	-1.51449	0.00160482	0.0575398	transcription factor-related
Glyma13g35550	-1.10503	0.00160952	0.0576474	NAC domain containing protein 3
Glyma15g43050	-1.60977	0.00161246	0.0576832
Glyma07g07420	-0.704259	0.00161392	0.0576832	Dihydroneopterin aldolase
Glyma16g06750	1.31929	0.00161651	0.0577149	lysine histidine transporter 1
Glyma17g11220	1.05531	0.00162215	0.0577804	Minichromosome maintenance MCM5 family protein
Glyma03g41980	-0.827555	0.00162255	0.0577804	Dof-type zinc finger DNA-binding family protein
Glyma10g32080	-0.746629	0.00162345	0.0577804	light harvesting complex of photosystem II 5
Glyma15g40761	-3.47446	0.00162616	0.0578002
Glyma18g47850	-0.677998	0.00162741	0.0578002	thioredoxin F2
Glyma14g07700	0.703595	0.00163051	0.0578498	beta-galactosidase 5
Glyma02g39820	-0.626993	0.00163964	0.0581088	GDSL-like Lipase/Acylhydrolase family protein
Glyma12g29320	-1.00173	0.00164123	0.0581088	Tubulin/FtsZ family protein
Glyma10g03411	0.971597	0.00165632	0.0585819	DNAse I-like superfamily protein
Glyma10g35100	-1.55583	0.00167049	0.0590143	Papain family cysteine protease
Glyma19g16960	-0.704405	0.00167202	0.0590143	Peroxidase superfamily protein
Glyma05g36990	-2.21948	0.00168628	0.0594477
Glyma13g28370	-1.09859	0.0016878	0.0594477	Protein kinase superfamily protein
Glyma08g07670	-0.677153	0.00169416	0.0595127	tobamovirus multiplication 1
Glyma19g44930	-0.564028	0.00169463	0.0595127	pyruvate dehydrogenase E1 alpha
Glyma11g04540	0.612938	0.0016949	0.0595127	poltergeist like 1
Glyma17g37270	0.530227	0.00169754	0.0595145	beta-galactosidase 5
Glyma02g11530	-0.709257	0.00169994	0.0595145	S-adenosyl-L-methionine-dependent methyltransferases superfamily protein
Glyma20g26940	-2.53655	0.00170021	0.0595145	salt tolerance zinc finger
Glyma10g11100	-0.814997	0.00170552	0.0595803	Peptidase M28 family protein
Glyma01g40060	0.910694	0.0017056	0.0595803	O-Glycosyl hydrolases family 17 protein
Glyma07g08340	0.668209	0.00172205	0.060093	Homeobox-leucine zipper family protein / lipid-binding START domain-containing protein
Glyma19g31630	-0.657449	0.00172531	0.0601403
Glyma02g14175	-0.806227	0.00172695	0.0601403	Adenosylmethionine decarboxylase family protein
Glyma16g13516	1.13363	0.00173276	0.0602752	Adaptin family protein
Glyma01g38650	-1.09719	0.00173579	0.0602752	BEL1-like homeodomain 2
Glyma16g29640	-1.03073	0.00173783	0.0602752	Protein of unknown function (DUF3464)
Glyma13g29780	-1.32933	0.00173792	0.0602752	plant U-box 17
Glyma20g26310	-0.583887	0.00174009	0.0602889	Cyclase family protein
Glyma19g30600	-1.01381	0.00174522	0.060375	cytochrome P450, family 98, subfamily A, polypeptide 3
Glyma20g27290	-0.887363	0.00174614	0.060375
Glyma18g05501	1.09903	0.0017602	0.0607993	DUTP-PYROPHOSPHATASE-LIKE 1
Glyma17g13330	0.700522	0.00176822	0.0610133	Pentatricopeptide repeat (PPR) superfamily protein
Glyma13g05280	0.518879	0.00176998	0.0610133	basic helix-loop-helix (bHLH) DNA-binding family protein
Glyma08g38301	0.64006	0.00178503	0.0612723	kinesin like protein for actin based chloroplast movement 1
Glyma10g41160	-1.24088	0.00178642	0.0612723	ribose-5-phosphate isomerase 2
Glyma18g50390	0.935968	0.00178754	0.0612723
Glyma06g12780	-0.589715	0.00178756	0.0612723	GroES-like zinc-binding dehydrogenase family protein
Glyma05g34690	-3.05806	0.00178764	0.0612723
Glyma15g26590	-0.745052	0.00179057	0.0612723	temperature-induced lipocalin
Glyma04g42800	-1.0388	0.00179079	0.0612723	NAC (No Apical Meristem) domain transcriptional regulator superfamily protein
Glyma18g49290	-0.931111	0.00179194	0.0612723	homeobox protein 20
Glyma08g07340	-3.51795	0.00179535	0.0613274	HSP20-like chaperones superfamily protein
Glyma13g24420	-0.572414	0.00180107	0.0614608	Drought-responsive family protein
Glyma08g16810	-2.81778	0.00180736	0.0615647
Glyma01g43580	0.942801	0.00180774	0.0615647	phosphoinositide 4-kinase gamma 4
Glyma20g36380	-0.581965	0.00181396	0.0616759	Protein of Unknown Function (DUF239)
Glyma06g00490	-0.454537	0.00181647	0.0616759
Glyma09g03250	0.597007	0.00181728	0.0616759	Glycosyl hydrolases family 31 protein
Glyma03g41390	-1.0798	0.00181922	0.0616759	senescence-associated gene 21
Glyma15g27480	-0.670968	0.00182009	0.0616759	trehalose-6-phosphate synthase
Glyma16g18090	0.548644	0.00182311	0.0617166	Leucine-rich repeat protein kinase family protein
Glyma09g28140	0.651772	0.00182492	0.0617166
Glyma17g07190	-0.619559	0.00182941	0.0617492	4-coumarate:CoA ligase 2
Glyma02g08367	-1.40884	0.00182952	0.0617492	Peroxisomal membrane 22 kDa (Mpv17/PMP22) family protein
Glyma01g35630	-0.775667	0.00183318	0.061757	Protein of unknown function (DUF1218)
Glyma18g11820	-3.04117	0.00183371	0.061757	cytochrome P450, family 83, subfamily B, polypeptide 1
Glyma06g41200	-0.746871	0.00183521	0.061757	beta glucosidase 41
Glyma14g09410	1.5493	0.00184119	0.0618575	Leucine-rich repeat (LRR) family protein
Glyma11g11900	-0.514651	0.00184184	0.0618575	fructose-bisphosphate aldolase 2
Glyma03g34120	1.10187	0.00185502	0.0622384	methionine adenosyltransferase 3
Glyma14g14970	0.553926	0.00186119	0.0623838	Cyclophilin-like peptidyl-prolyl cis-trans isomerase family protein
Glyma11g33370	-0.526589	0.00187705	0.0628534
Glyma18g01000	-0.878805	0.0018844	0.0630374	Rubber elongation factor protein (REF)
Glyma07g01200	-1.61097	0.00188667	0.0630511	Late embryogenesis abundant (LEA) hydroxyproline-rich glycoprotein family
Glyma07g09110	-0.821819	0.00189896	0.0632771	cytochrome P450, family 76, subfamily C, polypeptide 4
Glyma15g01960	0.682147	0.00189907	0.0632771	HD-ZIP IV family of homeobox-leucine zipper protein with lipid-binding START domain
Glyma14g06080	-1.34294	0.00190048	0.0632771	Integrase-type DNA-binding superfamily protein
Glyma11g12150	0.813451	0.00190104	0.0632771	Plant calmodulin-binding protein-related
Glyma14g08380	-0.695216	0.00190307	0.0632771	thaumatin-like protein 3
Glyma05g25980	0.979375	0.00190461	0.0632771	Minichromosome maintenance MCM3 family protein
Glyma17g35780	0.541414	0.00190751	0.0632921	P-loop containing nucleoside triphosphate hydrolases superfamily protein
Glyma07g03580	-0.682405	0.00190879	0.0632921
Glyma12g06760	-0.550669	0.00191105	0.0633051	Protein kinase superfamily protein
Glyma05g30200	-0.764466	0.00192068	0.0635375	2Fe-2S ferredoxin-like superfamily protein
Glyma04g40640	-0.483073	0.00192367	0.0635375	pseudo-response regulator 5
Glyma02g38260	-0.595427	0.00192368	0.0635375	indole-3-acetic acid inducible 9
Glyma12g32710	-1.19053	0.0019356	0.0638692	Wound-responsive family protein
Glyma09g32450	-1.2371	0.00194002	0.0639349	RHO guanyl-nucleotide exchange factor 8
Glyma08g36720	-1.00443	0.00194136	0.0639349	Basic helix-loop-helix (bHLH) DNA-binding family protein
Glyma08g11000	-1.47519	0.00194433	0.063941	Protein of unknown function (DUF579)
Glyma13g06700	0.939173	0.00194531	0.063941	brassinosteroid-6-oxidase 2
Glyma17g37260	-0.580822	0.00197048	0.0647056	BEL1-like homeodomain 7
Glyma04g03130	-0.918157	0.00197539	0.0648002	cytokinin oxidase 5
Glyma07g12600	-0.653479	0.00197852	0.0648002
Glyma13g43850	2.02445	0.00198046	0.0648002	gibberellin 3-oxidase 1
Glyma02g09147	1.19016	0.00198245	0.0648002	VIRE2-interacting protein 1
Glyma09g04090	-0.502808	0.0019829	0.0648002	ubiquitin-conjugating enzyme 32
Glyma09g37040	0.824383	0.00198817	0.0649099	myb domain protein 106
Glyma18g04450	-1.23613	0.00199337	0.0649992	Calcium-binding EF-hand family protein
Glyma20g39350	-0.4361	0.00199473	0.0649992
Glyma10g05141	-0.811996	0.00199902	0.0650197	nodulin MtN21 /EamA-like transporter family protein
Glyma11g07930	-0.858301	0.00199919	0.0650197	B-box type zinc finger family protein
Glyma11g08070	1.76698	0.00201045	0.0653232	SAUR-like auxin-responsive protein family
Glyma12g00300	-1.5376	0.00201241	0.0653244	Chaperone DnaJ-domain superfamily protein
Glyma08g23760	0.608536	0.0020178	0.0654243	autoinhibited Ca(2+)-ATPase 9
Glyma02g13080	-0.550832	0.00201957	0.0654243	magnesium transporter 3
Glyma14g01450	-0.992931	0.00202239	0.0654243
Glyma06g02620	-0.749421	0.00202319	0.0654243
Glyma06g03770	-0.996516	0.00202647	0.0654315	Nucleotide-diphospho-sugar transferases superfamily protein
Glyma04g40000	0.895338	0.00202727	0.0654315	expansin A8
Glyma06g12950	-0.840294	0.00203099	0.0654891	Dof-type zinc finger DNA-binding family protein
Glyma04g15306	0.548831	0.00203782	0.0655928	multidrug resistance-associated protein 2
Glyma01g02780	-1.14913	0.00203806	0.0655928	U-box domain-containing protein kinase family protein
Glyma11g21472	-1.20933	0.002042	0.0656573	A20/AN1-like zinc finger family protein
Glyma04g41490	-0.627216	0.00204866	0.0657436	CCT motif family protein
Glyma19g32010	0.590595	0.00204955	0.0657436	villin 2
Glyma19g32540	-0.648624	0.00205049	0.0657436	nucleolar protein gar2-related
Glyma14g37440	-0.829023	0.00205607	0.0658056	glutamine-dependent asparagine synthase 1
Glyma11g06130	0.962229	0.0020563	0.0658056	Protein of unknown function, DUF547
Glyma08g38440	-0.765518	0.0020591	0.0658329	CYCLIN D4;1
Glyma10g42171	-1.64853	0.00206952	0.0659652
Glyma06g46590	2.06709	0.00207069	0.0659652	RAD-like 1
Glyma07g14670	-1.63898	0.0020735	0.0659652	Matrixin family protein
Glyma08g21790	-1.33132	0.00207399	0.0659652	Isochorismatase family protein
Glyma19g41870	-0.988767	0.00207495	0.0659652	Protein phosphatase 2C family protein
Glyma03g25531	1.29196	0.00207724	0.0659652
Glyma05g38140	1.44902	0.00207861	0.0659652	CBS / octicosapeptide/Phox/Bemp1 (PB1) domains-containing protein
Glyma04g00400	-0.478769	0.00208092	0.0659652
Glyma15g17070	-0.638534	0.00208122	0.0659652	FTSH protease 8
Glyma10g25760	-3.49471	0.00208266	0.0659652	YUCCA 3
Glyma05g36380	-0.76862	0.00208563	0.0659684
Glyma12g07770	-1.52528	0.00209057	0.0659684	mitogen-activated protein kinase 3
Glyma15g40440	-1.53151	0.00209103	0.0659684	Protein kinase superfamily protein
Glyma13g17820	-1.27588	0.00209287	0.0659684	polyubiquitin 10
Glyma05g00220	-1.85165	0.00209368	0.0659684	cytochrome P450, family 78, subfamily A, polypeptide 10
Glyma11g37450	-1.88298	0.00209442	0.0659684	heat shock protein 21
Glyma17g09390	-1.95122	0.00210562	0.0662115	Oleosin family protein
Glyma04g38040	-0.876139	0.00210725	0.0662115	respiratory burst oxidase homologue D
Glyma14g39600	0.415424	0.00211084	0.0662115	high mobility group A
Glyma13g17650	-0.524405	0.00211142	0.0662115	Pyridoxamine 5\'-phosphate oxidase family protein
Glyma01g44905	-0.899649	0.00211323	0.0662115
Glyma19g42590	-1.05847	0.00211739	0.0662115
Glyma07g36973	-0.996005	0.0021182	0.0662115
Glyma07g33780	-0.55252	0.00211868	0.0662115	S-adenosyl-L-methionine-dependent methyltransferases superfamily protein
Glyma07g19060	-0.621848	0.00211969	0.0662115	ferretin 1
Glyma15g04991	0.918532	0.00212287	0.06625	ROP interactive partner 5
Glyma12g35930	2.19631	0.00213667	0.0666192	C2H2 and C2HC zinc fingers superfamily protein
Glyma11g07820	-0.665773	0.00214136	0.0667045	K-box region and MADS-box transcription factor family protein
Glyma13g04740	-0.586672	0.00215308	0.0669095	Major facilitator superfamily protein
Glyma15g10570	0.800612	0.00215364	0.0669095	BRCT domain-containing DNA repair protein
Glyma04g09010	-0.650101	0.00215386	0.0669095	Leucine-rich receptor-like protein kinase family protein
Glyma08g28430	-0.783828	0.00215703	0.0669149	S-adenosylmethionine decarboxylase
Glyma18g00690	-3.35533	0.00215797	0.0669149	PHYTOCYSTATIN 2
Glyma12g10710	0.610373	0.0021609	0.0669446	homeodomain GLABROUS 2
Glyma12g09390	-0.96581	0.00217736	0.0673505	NAD+ ADP-ribosyltransferases;NAD+ ADP-ribosyltransferases
Glyma06g19721	1.35235	0.00218134	0.0673505	Gibberellin-regulated family protein
Glyma12g12330	-0.504132	0.00218301	0.0673505	GCR2-like 2
Glyma04g40450	-0.837524	0.0021838	0.0673505	NAC transcription factor-like 9
Glyma14g39950	-3.16894	0.00218392	0.0673505
Glyma18g47090	-1.09545	0.00218855	0.0674318
Glyma11g10080	-2.14411	0.00219128	0.0674322	Glycosyl hydrolase superfamily protein
Glyma09g37220	-1.13057	0.00219311	0.0674322	nitrate transporter 1.5
Glyma06g48180	-0.456188	0.00219451	0.0674322
Glyma04g05720	-2.23197	0.00221208	0.0677142	17.6 kDa class II heat shock protein
Glyma09g03620	2.40762	0.00221211	0.0677142	Pectin lyase-like superfamily protein
Glyma11g15070	0.560738	0.00221234	0.0677142	Histone superfamily protein
Glyma17g02020	0.649136	0.0022124	0.0677142	Heavy metal transport/detoxification superfamily protein
Glyma17g14520	-0.594236	0.00221553	0.0677142	AT-hook motif nuclear-localized protein 1
Glyma15g10710	-0.953915	0.00221647	0.0677142
Glyma05g28321	0.94067	0.00221765	0.0677142
Glyma08g12331	-0.591127	0.00222148	0.0677701	Protein of unknown function (DUF688)
Glyma18g08040	0.67142	0.00222524	0.0678238	Chaperone DnaJ-domain superfamily protein
Glyma06g05510	-0.934698	0.00223499	0.06806	Thioredoxin superfamily protein
Glyma06g46000	0.779457	0.00224299	0.0681907	homeodomain GLABROUS 2
Glyma17g15600	1.26578	0.0022449	0.0681907	BAX inhibitor 1
Glyma20g37280	-0.555424	0.00224551	0.0681907	cysteine synthase D2
Glyma09g29580	1.33097	0.00224898	0.0681907	Protein of unknown function (DUF761)
Glyma02g26820	-0.500726	0.00224932	0.0681907	homogentisate prenyltransferase
Glyma05g27840	-1.95519	0.00225392	0.0682691	urease
Glyma12g10240	-0.615378	0.00225896	0.0683607	FASCICLIN-like arabinogalactan protein 17 precursor
Glyma17g32051	-0.743711	0.00227179	0.0686877	Protein kinase superfamily protein
Glyma09g37170	-0.691168	0.00227893	0.0688078	cycling DOF factor 2
Glyma20g37870	-1.24472	0.00227981	0.0688078	nuclear factor Y, subunit B4
Glyma14g19220	0.434224	0.00228488	0.0688994	arabinose kinase
Glyma13g16796	0.501234	0.00228936	0.0689733	BREVIS RADIX-like 4
Glyma19g08510	0.906184	0.0022917	0.0689827	NAC domain containing protein 44
Glyma14g09170	0.597145	0.00230039	0.0691828	Remorin family protein
Glyma17g16570	-0.444572	0.00230459	0.069185	plant intracellular ras group-related LRR 4
Glyma06g09120	-0.620299	0.00230635	0.069185	Leucine-rich receptor-like protein kinase family protein
Glyma12g29560	-1.09036	0.00230658	0.069185	proline-rich family protein
Glyma05g37410	-2.26691	0.00231848	0.0693938	ACC synthase 1
Glyma13g34460	-0.888111	0.00231958	0.0693938
Glyma16g01870	-0.687152	0.00232076	0.0693938	photosystem I light harvesting complex gene 2
Glyma12g08590	-0.772811	0.00232171	0.0693938	Protein of unknown function (DUF1635)
Glyma11g29810	1.30244	0.00232525	0.0694383	Major facilitator superfamily protein
Glyma04g32710	-0.606675	0.00232924	0.06945	soluble N-ethylmaleimide-sensitive factor adaptor protein 33
Glyma10g08540	-0.992059	0.00232973	0.06945
Glyma15g12900	0.5119	0.00233608	0.0695152	galacturonosyltransferase 4
Glyma08g05200	-0.523473	0.0023363	0.0695152	glutathione peroxidase 3
Glyma01g42500	-4.88842	0.00234008	0.0695152	Integrase-type DNA-binding superfamily protein
Glyma17g18360	0.928941	0.0023401	0.0695152	CYCLIN D3;2
Glyma06g37230	-0.733148	0.00234374	0.0695599
Glyma13g19195	-1.4672	0.00234571	0.0695599
Glyma14g37670	1.28409	0.00235873	0.0698418	ferritin 4
Glyma03g35430	-1.04244	0.00235932	0.0698418
Glyma05g08230	-0.977366	0.00236866	0.0700571	K+ transporter 1
Glyma11g15706	1.04853	0.00238091	0.0703168
Glyma17g04220	-1.02344	0.0023823	0.0703168	Protein phosphatase 2C family protein
Glyma18g12890	-2.22491	0.00238366	0.0703168	sucrose phosphate synthase 3F
Glyma03g42350	0.598734	0.0023913	0.0704274	autoinhibited H(+)-ATPase isoform 10
Glyma06g23474	1.23853	0.00239155	0.0704274	O-Glycosyl hydrolases family 17 protein
Glyma04g10870	-2.52136	0.00239975	0.0706075	Phosphate-responsive 1 family protein
Glyma08g05000	-3.80774	0.00240204	0.0706137	nudix hydrolase homolog 18
Glyma13g01150	-1.41938	0.00240699	0.0706785	Xyloglucan endotransglucosylase/hydrolase family protein
Glyma20g23510	-1.16097	0.00240841	0.0706785	GRAM domain-containing protein / ABA-responsive protein-related
Glyma08g07793	-0.581677	0.00241157	0.0707102	MITOCHONDRIAL FERREDOXIN 2
Glyma05g37960	0.686296	0.00241538	0.0707609	Leucine-rich repeat protein kinase family protein
Glyma16g08470	-0.428636	0.0024181	0.0707793	2-oxoglutarate (2OG) and Fe(II)-dependent oxygenase superfamily protein
Glyma18g49470	-0.741864	0.00242357	0.0708715	nitrate transporter 1.5
Glyma07g10030	-1.90564	0.00242542	0.0708715
Glyma17g04540	-1.18275	0.00243585	0.0711152	CBL-interacting protein kinase 1
Glyma13g23300	-0.431647	0.0024424	0.071245	Major facilitator superfamily protein
Glyma03g01560	-1.33359	0.00246197	0.0717543	RHO guanyl-nucleotide exchange factor 3
Glyma06g14090	-4.22917	0.00247384	0.0719637
Glyma13g25870	-0.519811	0.00247687	0.0719637	cystatin B
Glyma10g01480	0.540548	0.00247744	0.0719637	heme binding
Glyma14g39880	0.943392	0.0024785	0.0719637	SKU5 similar 5
Glyma10g42470	-2.37944	0.00247975	0.0719637	fatty acid desaturase 2
Glyma13g22300	-0.523098	0.00248597	0.0720383	temperature-induced lipocalin
Glyma08g21350	-1.27303	0.00248748	0.0720383	actin binding protein family
Glyma18g19050	-0.675346	0.00248869	0.0720383	Oxidoreductase, zinc-binding dehydrogenase family protein
Glyma15g16870	-0.768785	0.00249394	0.0720643	allantoate amidohydrolase
Glyma18g41590	1.85571	0.00249534	0.0720643	Bifunctional inhibitor/lipid-transfer protein/seed storage 2S albumin superfamily protein
Glyma02g12070	-0.89774	0.00249596	0.0720643	Homeodomain-like superfamily protein
Glyma12g12260	-4.15292	0.00250001	0.0721006
Glyma04g13670	0.624895	0.00250696	0.0721006	SKU5 similar 1
Glyma12g32780	0.46961	0.00250814	0.0721006	zinc ion binding
Glyma13g27170	0.821171	0.00250967	0.0721006	SNF2 domain-containing protein / helicase domain-containing protein
Glyma03g35051	0.83795	0.00251106	0.0721006	pleiotropic drug resistance 11
Glyma18g07160	0.950332	0.00251132	0.0721006	Histone superfamily protein
Glyma02g47170	-0.737437	0.00251208	0.0721006	Nucleotide/sugar transporter family protein
Glyma14g11020	1.03354	0.00251703	0.0721819
Glyma16g06930	1.30247	0.00252297	0.0722572
Glyma08g08270	-0.585709	0.00252392	0.0722572	Late embryogenesis abundant (LEA) hydroxyproline-rich glycoprotein family
Glyma10g30940	-0.736727	0.00252659	0.0722729	phosphoenolpyruvate carboxylase kinase 1
Glyma11g04750	0.851401	0.00253047	0.072323	tubulin alpha-2 chain
Glyma17g10970	-0.622258	0.00253422	0.0723311	NAC domain containing protein 100
Glyma02g42251	-2.69409	0.00253599	0.0723311	ortholog of sugar beet HS1 PRO-1 2
Glyma03g37770	0.92845	0.00253715	0.0723311	Minichromosome maintenance MCM7 family protein
Glyma11g21457	-1.21086	0.00256488	0.0730604	annexin 8
Glyma07g05580	-0.980111	0.00256874	0.0731089	UDP-Glycosyltransferase superfamily protein
Glyma17g11390	-0.579527	0.0025753	0.0732343	RING/U-box superfamily protein
Glyma06g17480	-0.948585	0.0025796	0.0732444	NAC domain containing protein 83
Glyma13g05080	-0.846601	0.00257997	0.0732444	H(+)-ATPase 11
Glyma13g19750	-1.62347	0.00258549	0.0732907
Glyma05g33070	0.591442	0.00258639	0.0732907	MAC/Perforin domain-containing protein
Glyma20g30420	0.826364	0.00258808	0.0732907	timeless family protein
Glyma02g07620	-0.491331	0.00260087	0.0735916	Cysteine proteinases superfamily protein
Glyma10g42680	-0.516101	0.00260848	0.0736514	UDP-glucosyl transferase 73B5
Glyma14g09760	-1.44456	0.00260861	0.0736514	salt tolerance zinc finger
Glyma11g37050	-1.20238	0.00261035	0.0736514	chaperone protein dnaJ-related
Glyma20g26140	-3.97403	0.00261391	0.0736514
Glyma19g41440	-0.460289	0.00261671	0.0736514	Peptidase C15, pyroglutamyl peptidase I-like
Glyma20g16100	-1.28811	0.00261788	0.0736514	DCD (Development and Cell Death) domain protein
Glyma04g00380	0.910562	0.00261817	0.0736514	anti- silencing function 1b
Glyma04g00560	1.12917	0.00262408	0.0737466	subtilisin-like serine protease 2
Glyma17g04300	0.9488	0.0026259	0.0737466	phragmoplast orienting kinesin 1
Glyma20g06750	-1.44464	0.00263203	0.0738298
Glyma18g13650	1.01526	0.00263321	0.0738298	Leucine-rich repeat (LRR) family protein
Glyma05g00370	0.886638	0.00263677	0.0738688	RPA70-kDa subunit B
Glyma04g03641	1.30238	0.00264955	0.0741657
Glyma05g23731	-0.506916	0.00265619	0.0742179	EYES ABSENT homolog
Glyma18g07380	-0.961651	0.00265641	0.0742179	Tetratricopeptide repeat (TPR)-like superfamily protein
Glyma09g35920	-0.968877	0.00265798	0.0742179	IQ-domain 11
Glyma12g29110	-1.89408	0.00266233	0.0742784	2Fe-2S ferredoxin-like superfamily protein
Glyma07g09880	-0.705531	0.00266561	0.0743088	Ribosomal protein L12/ ATP-dependent Clp protease adaptor protein ClpS family protein
Glyma14g09510	-1.2858	0.00267929	0.0745541	N-terminal nucleophile aminohydrolases (Ntn hydrolases) superfamily protein
Glyma03g32030	-3.48165	0.00268185	0.0745541	RmlC-like cupins superfamily protein
Glyma07g07540	-0.591819	0.00268197	0.0745541	ubiquitin-conjugating enzyme 5
Glyma16g26520	-1.36472	0.00268587	0.0745541	cytochrome P450, family 81, subfamily D, polypeptide 4
Glyma02g12885	-0.818354	0.00268708	0.0745541	Cobalamin biosynthesis CobW-like protein
Glyma11g37330	0.62182	0.00268758	0.0745541	DNA polymerase alpha 2
Glyma15g06220	-0.785058	0.00269154	0.0746029
Glyma11g15420	-1.75946	0.00270852	0.0750124	exocyst subunit exo70 family protein H7
Glyma03g42130	0.586595	0.00271913	0.0751817	CBL-interacting protein kinase 9
Glyma11g05020	0.542826	0.00271943	0.0751817	Galactosyl transferase GMA12/MNN10 family protein
Glyma08g01890	-0.637401	0.00272324	0.0751817	cytochrome P450, family 86, subfamily A, polypeptide 8
Glyma06g18681	-1.48039	0.00272349	0.0751817
Glyma11g10640	-1.27512	0.00272774	0.0751973	cytochrome P450, family 86, subfamily B, polypeptide 1
Glyma09g00910	-0.617548	0.00272849	0.0751973	Core-2/I-branching beta-1,6-N-acetylglucosaminyltransferase family protein
Glyma08g11315	0.958049	0.00273288	0.0752573
Glyma02g05350	-0.493623	0.00274167	0.0754381	ferredoxin-NADP(+)-oxidoreductase 1
Glyma08g12900	-0.458349	0.00274745	0.0755361	cold regulated 314 thylakoid membrane 2
Glyma05g05620	-0.635216	0.00275221	0.0756056	casein kinase II beta subunit 4
Glyma20g25990	-3.3833	0.00275602	0.0756492
Glyma17g07700	-0.934469	0.00276094	0.0757229	tetraspanin8
Glyma12g34570	-1.92293	0.00276537	0.0757832	BURP domain-containing protein
Glyma12g36090	0.599708	0.00277124	0.0758449	Leucine-rich repeat transmembrane protein kinase
Glyma20g24600	-1.23221	0.00277209	0.0758449	Duplicated homeodomain-like superfamily protein
Glyma16g05560	0.614405	0.00277618	0.0758957	Uncharacterised protein family (UPF0497)
Glyma05g35501	-0.94426	0.00278222	0.0759749	RHO guanyl-nucleotide exchange factor 11
Glyma10g35630	-0.607822	0.00278567	0.0759749	ubiquitin-conjugating enzyme19
Glyma08g47520	-0.858223	0.00278759	0.0759749	NAC domain containing protein 83
Glyma06g18300	0.540276	0.00278803	0.0759749	relative of early flowering 6
Glyma09g03731	-1.10984	0.00279241	0.0760328
Glyma13g41460	-0.82663	0.00279463	0.0760328	MATE efflux family protein
Glyma18g48530	1.68064	0.00279904	0.0760919	Subtilisin-like serine endopeptidase family protein
Glyma02g45353	-1.09182	0.00280314	0.0761423	disease resistance protein (TIR-NBS-LRR class), putative
Glyma03g30070	0.513884	0.00280769	0.0762048	fatty acid desaturase 2
Glyma02g16500	0.38867	0.0028194	0.0764238
Glyma07g36950	-0.55968	0.00282026	0.0764238	ubiquitin-conjugating enzyme 32
Glyma09g04550	2.00658	0.00282444	0.0764762	MLP-like protein 423
Glyma18g08550	0.449945	0.00283138	0.0766029	acyl-CoA synthetase 5
Glyma19g00910	-0.467724	0.00284264	0.0768463	ferredoxin/thioredoxin reductase subunit A (variable subunit) 2
Glyma19g38600	-0.918907	0.00284497	0.0768481	NDR1/HIN1-like 1
Glyma13g23950	0.472856	0.00285242	0.0769881	aldehyde dehydrogenase 2B4
Glyma11g08590	-0.837382	0.00285784	0.0770285
Glyma01g29410	-1.41399	0.00285845	0.0770285	RAN binding protein 1
Glyma18g18130	0.704323	0.00286147	0.0770486	Protein kinase superfamily protein
Glyma05g25810	-1.05638	0.00287111	0.077247	chlorophyll A/B binding protein 1
Glyma10g37770	-0.565797	0.00288053	0.0773613
Glyma02g39340	-1.64031	0.0028835	0.0773613	Protein phosphatase 2C family protein
Glyma16g02390	-3.29168	0.00288405	0.0773613	homeobox 7
Glyma11g38210	-2.26775	0.00288447	0.0773613	tetratricopeptide repeat (TPR)-containing protein
Glyma06g19240	-0.701988	0.00289244	0.0775137
Glyma04g08150	-0.717339	0.00290413	0.0777657	protein kinase C-like zinc finger protein
Glyma04g04760	-2.65557	0.00291737	0.0780042	salt tolerance zinc finger
Glyma19g35880	-1.35674	0.00291763	0.0780042	exocyst subunit exo70 family protein H4
Glyma02g45610	0.962294	0.00294334	0.0785612	DNA primases;DNA primases
Glyma03g04300	-1.12336	0.00294491	0.0785612	LRR and NB-ARC domains-containing disease resistance protein
Glyma07g02420	-0.86123	0.00294541	0.0785612
Glyma01g03760	0.519721	0.00295417	0.0787329	polygalacturonase 2
Glyma07g31801	0.52126	0.00295822	0.078779	Telomerase activating protein Est1
Glyma19g29530	-1.1544	0.00296102	0.0787919	Sodium/calcium exchanger family protein
Glyma06g11920	-0.582754	0.00296554	0.0788504	Pheophorbide a oxygenase family protein with Rieske [2Fe-2S] domain
Glyma07g31770	0.570006	0.00297304	0.078988	Pollen Ole e 1 allergen and extensin family protein
Glyma05g00351	-1.8422	0.00298098	0.0791164	nuclear transport factor 2 (NTF2) family protein / RNA recognition motif (RRM)-containing protein
Glyma12g04320	0.940232	0.00298254	0.0791164	Minichromosome maintenance MCM4 family protein
Glyma11g14950	-0.97471	0.00298795	0.0791883	heat shock protein 70
Glyma06g20530	-0.565481	0.00298991	0.0791883	Plant invertase/pectin methylesterase inhibitor superfamily protein
Glyma07g02400	0.832532	0.00300424	0.0795059	cyclin-dependent kinase B1;2
Glyma20g31395	0.933409	0.00301288	0.0796225	protein tyrosine phosphatase 1
Glyma02g35730	0.708782	0.00301334	0.0796225	Eukaryotic aspartyl protease family protein
Glyma06g17330	0.479862	0.00302323	0.07977	basic helix-loop-helix (bHLH) DNA-binding superfamily protein
Glyma12g30420	1.25131	0.00302494	0.07977	Serine carboxypeptidase S28 family protein
Glyma17g02230	1.18037	0.00302762	0.07977	ARM repeat superfamily protein
Glyma10g04020	-0.558018	0.00302832	0.07977	BET1P/SFT1P-like protein 14A
Glyma09g28930	-2.09174	0.00304128	0.0800493	Aquaporin-like superfamily protein
Glyma05g02550	-0.597571	0.0030497	0.0802086	myb domain protein 86
Glyma13g42310	-2.48096	0.00305408	0.0802618	lipoxygenase 1
Glyma01g02300	-0.671139	0.00305789	0.0802998	Mitochondrial substrate carrier family protein
Glyma05g08240	-1.58414	0.00307279	0.0805915
Glyma06g01171	1.22766	0.00307551	0.0805915	Dehydrin family protein
Glyma06g05090	-1.375	0.00307814	0.0805915
Glyma14g11000	0.467328	0.00308048	0.0805915	Glycosyl hydrolases family 32 protein
Glyma06g15640	0.812808	0.00308188	0.0805915	Transducin/WD40 repeat-like superfamily protein
Glyma08g02200	-1.3685	0.00308463	0.0805915	Protein of unknown function (DUF567)
Glyma08g26340	-0.544382	0.00309009	0.0805915	Cyclic nucleotide-regulated ion channel family protein
Glyma01g05920	-0.675976	0.00309033	0.0805915	Homeodomain-like superfamily protein
Glyma15g00440	0.475536	0.00309036	0.0805915	FAR1-related sequence 6
Glyma09g06890	-0.587444	0.00309461	0.0806125	autoinhibited Ca2+ -ATPase, isoform 8
Glyma14g38871	0.874224	0.00309591	0.0806125	DUTP-PYROPHOSPHATASE-LIKE 1
Glyma07g06850	0.940883	0.00312084	0.0811992	RING/U-box superfamily protein
Glyma02g01210	-0.876323	0.00312351	0.0812066	Protein phosphatase 2C family protein
Glyma07g21150	-0.789296	0.00312604	0.0812101	cytochrome b6f complex subunit (petM), putative
Glyma16g24570	1.29234	0.00313147	0.081289	alpha/beta-Hydrolases superfamily protein
Glyma20g30720	-1.06937	0.00313457	0.0813072
Glyma17g03920	0.837876	0.00313888	0.0813195	Minichromosome maintenance MCM2 family protein
Glyma12g01320	-0.768221	0.00313983	0.0813195	pheophytinase
Glyma13g26691	0.606861	0.0031475	0.081456	nuclear RNA polymerase D1B
Glyma12g33020	-1.72355	0.00315102	0.0814849	Integrase-type DNA-binding superfamily protein
Glyma03g29640	-0.508675	0.00316448	0.0817708	NIMA-related kinase 5
Glyma11g02740	-0.716219	0.00317923	0.0820041	Remorin family protein
Glyma07g04750	0.86049	0.00318199	0.0820041	high affinity K+ transporter 5
Glyma16g07501	1.07906	0.00318303	0.0820041	NAC domain containing protein 85
Glyma12g10500	-0.639539	0.00318317	0.0820041
Glyma07g09160	-0.497966	0.00319332	0.0821124	cytochrome P450, family 704, subfamily A, polypeptide 2
Glyma12g31200	-2.37092	0.00319429	0.0821124	F-box family protein
Glyma14g37480	-2.0578	0.00319463	0.0821124	Protein phosphatase 2C family protein
Glyma09g08120	0.874367	0.00320171	0.0821508	Subtilase family protein
Glyma13g25350	0.624508	0.0032018	0.0821508	Transducin/WD40 repeat-like superfamily protein
Glyma18g41290	-1.66774	0.00320338	0.0821508
Glyma10g31151	-0.881484	0.00320823	0.0822129	Protein of Unknown Function (DUF239)
Glyma17g03030	1.68891	0.00321924	0.0823369	NAD(P)-binding Rossmann-fold superfamily protein
Glyma10g30430	-0.630138	0.00322029	0.0823369	basic helix-loop-helix (bHLH) DNA-binding superfamily protein
Glyma15g02040	-1.08129	0.00322034	0.0823369	phytochrome-associated protein 2
Glyma07g10451	-0.613264	0.00322984	0.0824034	ATP-binding cassette A2
Glyma11g37080	-0.606098	0.00323018	0.0824034	Rubber elongation factor protein (REF)
Glyma15g11980	-1.44579	0.00323022	0.0824034	indole-3-butyric acid response 1
Glyma06g27230	0.552101	0.00323456	0.0824097	Leucine-rich repeat protein kinase family protein
Glyma16g04970	-1.13265	0.00323532	0.0824097
Glyma15g16171	-1.07888	0.00325698	0.0827942	sucrose synthase 2
Glyma11g19240	-0.961995	0.00325979	0.0827942	cytochrome P450, family 94, subfamily C, polypeptide 1
Glyma02g09000	-1.65691	0.00325987	0.0827942	Protein of unknown function (DUF793)
Glyma19g34320	-0.711968	0.00326017	0.0827942	Protein of unknown function (DUF506)
Glyma08g13160	-0.719738	0.00327558	0.0830895	protein containing PDZ domain, a K-box domain, and a TPR region
Glyma19g36160	-0.80417	0.00327811	0.0830895
Glyma01g37910	-0.530094	0.00327914	0.0830895	Regulator of chromosome condensation (RCC1) family protein
Glyma07g35943	-0.541639	0.00328977	0.0832944	Phospholipase A2 family protein
Glyma16g06770	-0.752838	0.00329213	0.0832944	Ankyrin repeat family protein
Glyma17g01640	-1.04752	0.00330113	0.0834228	ankyrin repeat family protein
Glyma15g16570	0.716302	0.00330212	0.0834228	Minichromosome maintenance MCM6 family protein
Glyma13g38430	0.64703	0.003312	0.083517	homeodomain GLABROUS 2
Glyma16g17090	0.592334	0.00331373	0.083517	RHO guanyl-nucleotide exchange factor 14
Glyma06g03110	-2.40822	0.00331491	0.083517	Integrase-type DNA-binding superfamily protein
Glyma11g11640	-0.653487	0.00331569	0.083517	PLATZ transcription factor family protein
Glyma17g26520	0.563195	0.00332071	0.0835815	YELLOW STRIPE like 3
Glyma17g04430	-0.519867	0.00332357	0.0835915	Protein kinase superfamily protein
Glyma15g36200	-0.74469	0.00334431	0.0840508	nodulin MtN21 /EamA-like transporter family protein
Glyma13g43350	0.539838	0.00335959	0.0843724	HD-ZIP IV family of homeobox-leucine zipper protein with lipid-binding START domain
Glyma08g45580	0.820126	0.00336304	0.0843967	kunitz trypsin inhibitor 1
Glyma11g16090	-1.23524	0.00336785	0.084455	responsive to abscisic acid 28
Glyma19g34110	0.754724	0.00337274	0.0845152	DNAse I-like superfamily protein
Glyma04g04850	0.901482	0.00338641	0.0846844	no pollen germination related 1
Glyma12g03600	-0.73097	0.00338693	0.0846844	myb domain protein 32
Glyma18g38430	0.809549	0.00338698	0.0846844	Pectin lyase-like superfamily protein
Glyma20g01690	-0.911334	0.0033942	0.0848025	Chaperone DnaJ-domain superfamily protein
Glyma18g44600	0.605435	0.00340307	0.0849277	Leucine-rich receptor-like protein kinase family protein
Glyma06g04600	-1.55496	0.00340629	0.0849277	Domain of unknown function (DUF303)
Glyma02g38240	0.872936	0.00340671	0.0849277	beta HLH protein 93
Glyma14g09750	-0.546665	0.0034115	0.0849847	LOB domain-containing protein 39
Glyma13g34770	1.61182	0.00341496	0.0850085	Basic-leucine zipper (bZIP) transcription factor family protein
Glyma10g41010	0.585299	0.00342369	0.0850283	Cupredoxin superfamily protein
Glyma15g40070	-1.82668	0.00342617	0.0850283	nine-cis-epoxycarotenoid dioxygenase 3
Glyma02g47380	-0.634148	0.0034284	0.0850283	nuclear factor Y, subunit A9
Glyma12g36430	-1.95803	0.00342985	0.0850283	Dehydrin family protein
Glyma02g19754	-0.550217	0.00343092	0.0850283	basic region/leucine zipper motif 60
Glyma01g42120	-0.715545	0.00343284	0.0850283	Glycine cleavage T-protein family
Glyma01g36110	-0.601357	0.00343329	0.0850283	plant intracellular ras group-related LRR 4
Glyma17g18440	0.554089	0.00344578	0.0852129	Granulin repeat cysteine protease family protein
Glyma19g28690	1.04157	0.00344662	0.0852129	ARM repeat superfamily protein
Glyma07g04630	-0.592071	0.0034504	0.0852129	jasmonate-zim-domain protein 6
Glyma11g07970	1.19351	0.00345078	0.0852129	Leucine-rich receptor-like protein kinase family protein
Glyma03g36221	-1.19268	0.00345596	0.0852788
Glyma12g30300	0.946099	0.0034588	0.0852855	Histone superfamily protein
Glyma07g35310	-1.6196	0.0034634	0.0852855
Glyma09g22300	0.933197	0.00346377	0.0852855
Glyma16g06070	0.977693	0.00347021	0.0853824	Ferritin/ribonucleotide reductase-like family protein
Glyma02g02820	-1.42011	0.00347359	0.0854036	Actin cross-linking protein
Glyma02g26610	0.784892	0.00348416	0.0855425	Disease resistance-responsive (dirigent-like protein) family protein
Glyma06g19380	-0.572816	0.00348773	0.0855425	Protein of unknown function (DUF1645)
Glyma07g28940	0.597541	0.00348862	0.0855425	BURP domain-containing protein
Glyma15g40065	-1.97988	0.00348932	0.0855425
Glyma11g02630	-0.58594	0.00350625	0.0858955	glutathione peroxidase 6
Glyma03g32020	-3.72228	0.00351242	0.0859847	RmlC-like cupins superfamily protein
Glyma07g31340	-0.612677	0.00351519	0.0859904	Dof-type zinc finger DNA-binding family protein
Glyma14g00870	-2.25018	0.0035204	0.086032	NAD(P)-linked oxidoreductase superfamily protein
Glyma13g43310	-1.10998	0.00352195	0.086032	phytochrome-associated protein 2
Glyma20g38740	-0.609026	0.00353009	0.0861196	10-formyltetrahydrofolate synthetase
Glyma12g33350	0.859797	0.00353061	0.0861196	Tyrosine transaminase family protein
Glyma0041s00290	-0.543842	0.00353541	0.0861379	lipases;hydrolases, acting on ester bonds
Glyma04g01203	0.65019	0.00353644	0.0861379	Tetratricopeptide repeat (TPR)-like superfamily protein
Glyma13g17060	0.717606	0.00354987	0.0863817	Subtilase family protein
Glyma15g36583	-1.35683	0.00355173	0.0863817
Glyma11g13870	0.59876	0.00355408	0.0863817	lipoxygenase 2
Glyma18g03310	-1.76067	0.00356202	0.0865128	ortholog of sugar beet HS1 PRO-1 2
Glyma15g17710	0.531659	0.00357009	0.0866467	Protein of unknown function (DUF630 and DUF632)
Glyma16g02680	-0.859975	0.00357947	0.0868077	Integrase-type DNA-binding superfamily protein
Glyma18g54010	-0.563498	0.00358183	0.0868077
Glyma05g23530	-0.470314	0.00358592	0.0868447	basic helix-loop-helix (bHLH) DNA-binding superfamily protein
Glyma08g13290	-0.43691	0.00359361	0.086969	ACT domain-containing small subunit of acetolactate synthase protein
Glyma01g43540	-0.465653	0.00359838	0.0870223	UDP-D-glucose/UDP-D-galactose 4-epimerase 5
Glyma13g20641	-3.13903	0.00360289	0.0870695	SAUR-like auxin-responsive protein family
Glyma05g30870	-1.76613	0.0036161	0.0873051	beta-1,4-N-acetylglucosaminyltransferase family protein
Glyma04g00741	-0.738158	0.00361779	0.0873051
Glyma08g10450	0.517126	0.00362418	0.0873905
Glyma04g40630	-0.614986	0.00362647	0.0873905	Late embryogenesis abundant (LEA) hydroxyproline-rich glycoprotein family
Glyma06g04170	-0.894941	0.00363728	0.087503
Glyma10g36910	-2.05214	0.00363758	0.087503	Protein of unknown function (DUF793)
Glyma18g53954	-0.756483	0.00363887	0.087503	NAC domain containing protein 83
Glyma07g25390	-0.620017	0.00365778	0.0878569	2-oxoglutarate (2OG) and Fe(II)-dependent oxygenase superfamily protein
Glyma01g22990	0.834162	0.00365876	0.0878569	EXS (ERD1/XPR1/SYG1) family protein
Glyma09g33020	-0.662052	0.00366544	0.087955	Protein kinase superfamily protein
Glyma17g17825	-0.503019	0.0036702	0.0880071
Glyma02g03050	0.53687	0.00367632	0.0880916	ARM repeat superfamily protein
Glyma17g04050	-0.847102	0.00368028	0.0881243	cell wall / vacuolar inhibitor of fructosidase 1
Glyma06g07520	-0.606311	0.00368755	0.0882243
Glyma07g33050	-0.919017	0.00368966	0.0882243	maternal effect embryo arrest 14
Glyma06g11710	-0.479751	0.00370562	0.0885437	emp24/gp25L/p24 family/GOLD family protein
Glyma09g02881	0.720953	0.00371034	0.0885941	Leucine-rich receptor-like protein kinase family protein
Glyma08g00410	-0.500162	0.00371392	0.0886174	F-box family protein
Glyma19g31340	-0.447251	0.00373172	0.0889796	Haloacid dehalogenase-like hydrolase (HAD) superfamily protein
Glyma04g06520	-0.572477	0.00374695	0.08928	CBL-interacting protein kinase 25
Glyma13g36570	-0.613493	0.00375484	0.0894052	GSK3/SHAGGY-like protein kinase 1
Glyma18g47020	-0.949893	0.00375938	0.0894218	brassinosteroid-responsive RING-H2
Glyma07g04030	-1.23748	0.0037608	0.0894218	NAD(P)-binding Rossmann-fold superfamily protein
Glyma15g03140	-0.622773	0.00378077	0.0898337	Mitochondrial substrate carrier family protein
Glyma13g11453	0.78508	0.00379556	0.090122
Glyma01g00541	-0.574195	0.003803	0.0901407	Phospholipase A2 family protein
Glyma15g01040	0.503201	0.00380553	0.0901407	methyl-CPG-binding domain 10
Glyma01g04830	-1.99222	0.00380709	0.0901407	nitrate transporter 1.7
Glyma08g01800	0.414881	0.00380907	0.0901407	P-loop nucleoside triphosphate hydrolases superfamily protein with CH (Calponin Homology) domain
Glyma06g12880	-1.32876	0.00380994	0.0901407	nodulin MtN21 /EamA-like transporter family protein
Glyma06g07170	-1.15172	0.00381228	0.0901407	S-domain-2 5
Glyma05g32070	0.684517	0.00381676	0.090184	ribonucleotide reductase 1
Glyma11g14260	-1.2494	0.00382181	0.090204	UDP-glucosyl transferase 76E11
Glyma04g01380	-0.644476	0.00382292	0.090204	NmrA-like negative transcriptional regulator family protein
Glyma06g13100	-0.713944	0.00383189	0.0903528	sigma factor E
Glyma16g08360	-0.550159	0.00383662	0.0904015
Glyma12g32560	1.25747	0.00384134	0.09045	Cyclin D6;1
Glyma10g41480	-0.901483	0.00385205	0.0905813	RING-H2 finger A2A
Glyma06g19450	-0.59039	0.00385457	0.0905813	Uncharacterised protein family (UPF0497)
Glyma08g20750	0.590345	0.00385492	0.0905813	Protein kinase protein with adenine nucleotide alpha hydrolases-like domain
Glyma08g02450	0.390367	0.00386201	0.0906851	Leucine-rich repeat protein kinase family protein
Glyma16g32080	-1.16954	0.00386887	0.0907834	PEBP (phosphatidylethanolamine-binding protein) family protein
Glyma02g11740	-0.544253	0.00388182	0.0910244	Galactose oxidase/kelch repeat superfamily protein
Glyma19g31050	-0.589646	0.00388611	0.0910385	TGACG motif-binding factor 6
Glyma20g22200	0.852966	0.0038883	0.0910385	Major facilitator superfamily protein
Glyma16g02350	-0.750347	0.00389246	0.0910385	SAUR-like auxin-responsive protein family
Glyma10g42060	-1.26153	0.00389315	0.0910385
Glyma10g03710	-0.786619	0.00389904	0.0911136	AUX/IAA transcriptional regulator family protein
Glyma18g02550	-1.22254	0.00390375	0.0911609	BTB/POZ domain-containing protein
Glyma06g04490	-1.16064	0.00392569	0.0915088	DREB and EAR motif protein 3
Glyma06g45280	-1.0807	0.00392813	0.0915088	Wound-responsive family protein
Glyma13g28360	-1.00282	0.00392903	0.0915088
Glyma06g03960	-1.27514	0.0039309	0.0915088	Serine protease inhibitor (SERPIN) family protein
Glyma01g02110	-0.598315	0.00393212	0.0915088	Tetratricopeptide repeat (TPR)-like superfamily protein
Glyma06g08930	-1.58924	0.00394407	0.0917239	RING/U-box superfamily protein
Glyma07g16860	-0.759195	0.00395037	0.0917767	glutathione S-transferase tau 7
Glyma11g14020	0.483073	0.00395566	0.0917767	Putative glycosyl hydrolase of unknown function (DUF1680)
Glyma07g06620	-0.670405	0.00395719	0.0917767	G-box binding factor 3
Glyma10g43380	-0.625306	0.00395895	0.0917767	Aluminium activated malate transporter family protein
Glyma06g12640	-0.739216	0.00395985	0.0917767	F-box/RNI-like superfamily protein
Glyma06g03790	0.471334	0.00396507	0.091835
Glyma10g39150	-2.15367	0.00397452	0.0919911	cupin family protein
Glyma11g11520	-0.753317	0.00398801	0.0921719	ubiquitin-conjugating enzyme 10
Glyma06g11880	-0.831061	0.00399096	0.0921719
Glyma05g03980	0.555937	0.0039916	0.0921719
Glyma16g03210	-0.591222	0.00399381	0.0921719	GDSL-like Lipase/Acylhydrolase superfamily protein
Glyma01g01400	-1.46602	0.00399591	0.0921719	NB-ARC domain-containing disease resistance protein
Glyma04g36150	0.877876	0.00400055	0.0922164	methyltransferase 1
Glyma09g08131	1.13647	0.00401963	0.0925932
Glyma10g40550	-0.726129	0.00402984	0.0927655	Protein phosphatase 2C family protein
Glyma01g38410	-0.595896	0.00403307	0.0927769	aminopeptidase P1
Glyma13g24280	0.725265	0.00404045	0.0928594	SMAD/FHA domain-containing protein
Glyma10g41590	-1.85515	0.00404212	0.0928594	phosphatidic acid phosphatase 1
Glyma10g03510	-0.761278	0.00406003	0.0932078	Bax inhibitor-1 family protein
Glyma12g03700	0.532141	0.00406753	0.0933169	Transducin family protein / WD-40 repeat family protein
Glyma03g38630	-0.792928	0.00407321	0.0933841	germin-like protein 5
Glyma13g09240	-0.508822	0.00408595	0.093613
Glyma10g37041	1.37993	0.00409073	0.0936592	Basic-leucine zipper (bZIP) transcription factor family protein
Glyma13g08120	-0.677631	0.00409366	0.0936632	regulatory components of ABA receptor 3
Glyma19g33880	0.970924	0.00410072	0.0937614	ARM repeat protein interacting with ABF2
Glyma17g05580	-0.494416	0.00411059	0.0939239	inter-alpha-trypsin inhibitor heavy chain-related
Glyma11g19720	-2.60052	0.00411428	0.0939309	Histone superfamily protein
Glyma09g32950	0.836476	0.00411643	0.0939309	Auxin efflux carrier family protein
Glyma12g07560	0.534171	0.00412585	0.094048	auxin response factor 4
Glyma06g19810	-1.5456	0.0041271	0.094048
Glyma07g32150	0.630531	0.00413224	0.0941021
Glyma15g08370	-2.55301	0.00414427	0.0942769	erf domain protein 9
Glyma20g34320	1.15831	0.00414548	0.0942769
Glyma04g04610	1.3036	0.00416498	0.0946137	Cyclin A3;1
Glyma01g39000	-1.19808	0.00416686	0.0946137	Disease resistance protein (CC-NBS-LRR class) family
Glyma13g32020	0.995039	0.00416864	0.0946137
Glyma01g10081	-0.6197	0.00417579	0.0947126	Adenosylmethionine decarboxylase family protein
Glyma10g02720	0.686032	0.00418659	0.0948942	Rho GTPase activating protein with PAK-box/P21-Rho-binding domain
Glyma17g09551	0.652915	0.00419502	0.0950219	Histidine kinase-, DNA gyrase B-, and HSP90-like ATPase family protein
Glyma08g08920	0.699048	0.00419785	0.0950224	Minichromosome maintenance MCM3 family protein
Glyma02g03810	0.603193	0.00420933	0.0952189	NHL domain-containing protein
Glyma07g34550	-3.48602	0.00421263	0.0952257	cytochrome P450, family 87, subfamily A, polypeptide 6
Glyma12g05630	0.683427	0.00421755	0.0952257	crinkly4
Glyma18g51330	0.441013	0.00422476	0.0952257	NSP-interacting kinase 1
Glyma03g37260	-0.794051	0.00422537	0.0952257	Plant invertase/pectin methylesterase inhibitor superfamily protein
Glyma04g36180	-0.675829	0.00422565	0.0952257	C2 calcium/lipid-binding and GRAM domain containing protein
Glyma07g04960	0.635569	0.00422646	0.0952257	Subtilase family protein
Glyma18g48126	1.5295	0.00423025	0.095248	basic helix-loop-helix (bHLH) DNA-binding superfamily protein
Glyma15g02046	0.455572	0.00424013	0.0953858
Glyma02g42614	0.908157	0.00424475	0.0953858
Glyma16g32810	-0.677289	0.0042448	0.0953858	2 iron, 2 sulfur cluster binding
Glyma03g00970	-1.14816	0.00425014	0.0954427
Glyma19g40170	0.927606	0.00425438	0.0954748	cellulose synthase-like D5
Glyma08g36641	-1.05812	0.00426955	0.0957518	PLATZ transcription factor family protein
Glyma14g09850	-0.701199	0.00428938	0.0961331
Glyma10g03770	0.598274	0.00429596	0.0961476	galacturonosyltransferase 6
Glyma08g08241	-1.64179	0.00429634	0.0961476
Glyma10g11550	-0.823589	0.00430114	0.0961476	Photosystem II 5 kD protein
Glyma03g35030	-0.898063	0.00430136	0.0961476	pleiotropic drug resistance 6
Glyma01g39430	0.785644	0.00430951	0.0962028	DNA-directed DNA polymerases
Glyma06g44430	-1.43614	0.00431039	0.0962028	erf domain protein 9
Glyma14g06850	-0.698385	0.00431232	0.0962028	proline transporter 1
Glyma07g34041	-2.2787	0.00431577	0.0962164	Chaperone DnaJ-domain superfamily protein
Glyma02g07180	-0.638274	0.00432685	0.0964001	photosystem I light harvesting complex gene 1
Glyma09g04630	-0.544933	0.00433811	0.0965659	ethylene-responsive element binding protein
Glyma19g09050	-0.546557	0.00434009	0.0965659	Galactose mutarotase-like superfamily protein
Glyma15g05440	-0.83945	0.00434282	0.0965659	Basic-leucine zipper (bZIP) transcription factor family protein
Glyma06g14690	-0.411426	0.00435162	0.0966741	transcript elongation factor IIS
Glyma16g04380	-1.1609	0.00435338	0.0966741
Glyma18g40100	-0.820056	0.00435925	0.0967074
Glyma15g09110	-0.59428	0.00436058	0.0967074	RING/FYVE/PHD zinc finger superfamily protein
Glyma05g36700	-0.767966	0.00437478	0.096959	DCD (Development and Cell Death) domain protein
Glyma16g33530	-1.89927	0.00438293	0.0970764	Aquaporin-like superfamily protein
Glyma14g06640	-2.27454	0.00438987	0.0971667	ortholog of sugar beet HS1 PRO-1 2
Glyma08g20430	0.870599	0.00440504	0.0974389	IQ-domain 8
Glyma18g04640	0.432446	0.00441308	0.0974564	ARM repeat superfamily protein
Glyma17g14900	-1.56979	0.00441311	0.0974564	Bifunctional inhibitor/lipid-transfer protein/seed storage 2S albumin superfamily protein
Glyma03g01750	-0.635077	0.00441444	0.0974564	Calcium-dependent lipid-binding (CaLB domain) family protein
Glyma03g02670	0.474342	0.00442805	0.0976934	AT-hook motif nuclear-localized protein 1
Glyma04g01350	-0.540918	0.00443699	0.0977983	Glucose-1-phosphate adenylyltransferase family protein
Glyma01g37020	-0.776375	0.00443857	0.0977983	Pathogenesis-related thaumatin superfamily protein
Glyma11g36840	-1.83206	0.00444566	0.0978909	Protein of unknown function (DUF1264)
Glyma11g25860	-0.789867	0.00445106	0.0979268
Glyma01g28520	-0.466147	0.00445306	0.0979268	Carbohydrate-binding-like fold
Glyma13g29160	0.608117	0.00446943	0.0981905	TEOSINTE BRANCHED 1, cycloidea and PCF transcription factor 2
Glyma11g11450	-0.628135	0.00447144	0.0981905	myb domain protein 4
Glyma13g39700	1.2933	0.00447721	0.0981905	Exostosin family protein
Glyma11g20450	-1.05854	0.00447851	0.0981905	Putative lysine decarboxylase family protein
Glyma10g02350	-1.09826	0.00448203	0.0981905	SPX (SYG1/Pho81/XPR1) domain-containing protein
Glyma15g34870	0.936376	0.0044824	0.0981905	Histone superfamily protein
Glyma08g44630	0.685119	0.00448573	0.0982002	kinesin-like protein 1
Glyma09g01830	0.41318	0.00449865	0.0983669	C2 calcium/lipid-binding and GRAM domain containing protein
Glyma06g38160	-0.851095	0.00449914	0.0983669	protochlorophyllide oxidoreductase A
Glyma11g18460	-1.94011	0.00450659	0.0984663	Polynucleotidyl transferase, ribonuclease H-like superfamily protein
Glyma02g26860	-2.17055	0.00450961	0.0984691	Adenine nucleotide alpha hydrolases-like superfamily protein
Glyma08g45230	0.971699	0.00452367	0.0987125	cell division control 6
Glyma15g13840	0.834311	0.00453511	0.098871	Leucine-rich receptor-like protein kinase family protein
Glyma15g14020	-0.858426	0.00453676	0.098871	FAD-binding Berberine family protein
Glyma19g32850	-0.953977	0.00454144	0.0989095	myb-like HTH transcriptional regulator family protein
Glyma08g11140	0.947261	0.00454622	0.0989452	Immunoglobulin E-set superfamily protein
Glyma15g04830	0.427245	0.00455061	0.0989452	P-loop containing nucleoside triphosphate hydrolases superfamily protein
Glyma10g04340	-1.53878	0.00455182	0.0989452	Protein of unknown function (DUF640)
Glyma01g42050	-0.847292	0.00456025	0.0990652	myb domain protein 42
Glyma16g23240	-0.491064	0.00457211	0.0991753	PLAC8 family protein
Glyma11g31310	-1.80747	0.00457361	0.0991753	AMP-dependent synthetase and ligase family protein
Glyma03g40330	0.368821	0.00457408	0.0991753	Protein kinase superfamily protein
Glyma08g24180	-0.467027	0.00458693	0.0993903	Polyketide cyclase/dehydrase and lipid transport superfamily protein
Glyma12g29741	-1.20038	0.00459172	0.0994307	NAD(P)-binding Rossmann-fold superfamily protein
Glyma19g44230	-0.511348	0.00459688	0.099479	ubiquitin conjugating enzyme 8
Glyma11g11270	-1.25664	0.00460195	0.0995253	PLC-like phosphodiesterases superfamily protein
Glyma20g29850	-0.579974	0.00461145	0.0996671	AMP-dependent synthetase and ligase family protein
Glyma16g26800	0.723992	0.00461715	0.099727	O-Glycosyl hydrolases family 17 protein
Glyma13g17620	-0.663365	0.0046222	0.0997272	RING/U-box superfamily protein
Glyma06g04705	0.611916	0.00462304	0.0997272	RING/U-box superfamily protein
Glyma16g25850	-0.61124	0.00463423	0.0999053	Uncharacterised protein family (UPF0497)

## Sheet: Drought
Additional Table 2. Significantly differentially expressed genes in the soybean seed coat in response to drought. Genes were considered differentially expressed with a FDR-adjusted p-value of < 0.10. logFC = log fold-change; FDR = false discovery rate.
Gene	logFC	p-value	FDR p-value	Functional Annotation
Glyma03g31310	7.09202	3.52e-11	1.19e-06	sulfate transporter 3;1
Glyma18g06840	3.99917	1.62e-08	0.000274938	glutamine-dependent asparagine synthase 1
Glyma12g09660	3.26056	6.71e-08	0.000705849	Pollen Ole e 1 allergen and extensin family protein
Glyma07g04810	5.64633	8.32e-08	0.000705849	Dormancy/auxin associated family protein
Glyma11g08770	3.11997	2.01e-07	0.00136432	Transmembrane amino acid transporter family protein
Glyma10g40010	4.44665	3.28e-07	0.0018585	cysteine-rich RLK (RECEPTOR-like protein kinase) 29
Glyma19g01440	1.55873	4.12e-07	0.00195325	HSP20-like chaperones superfamily protein
Glyma04g05190	4.6392	4.6e-07	0.00195325	branched-chain amino acid transaminase 2
Glyma02g43560	3.32849	6.82e-07	0.00257208	ethylene-forming enzyme
Glyma08g23340	1.1135	2.56e-06	0.00870308	CBL-interacting protein kinase 5
Glyma06g41610	6.62056	3.08e-06	0.00949361	C-terminal cysteine residue is changed to a serine 1
Glyma17g13730	4.62729	3.36e-06	0.00951335	malate synthase
Glyma02g26160	2.31462	3.69e-06	0.00963126	lipoxygenase 2
Glyma10g29190	2.44861	4.87e-06	0.0118062	Dormancy/auxin associated family protein
Glyma13g16890	4.88173	6.05e-06	0.0136837	myb domain protein 12
Glyma15g38091	4.04146	7.97e-06	0.0169034
Glyma04g08370	4.20454	9.93e-06	0.01984
Glyma15g18360	8.46748	1.18e-05	0.0221951	xyloglucan endotransglycosylase 6
Glyma07g05480	4.51622	1.29e-05	0.0231169	O-methyltransferase 1
Glyma11g09250	5.37369	1.54e-05	0.0261867	Auxin efflux carrier family protein
Glyma14g05830	4.05298	1.67e-05	0.0269361
Glyma02g18090	1.15339	1.79e-05	0.0276328	Concanavalin A-like lectin protein kinase family protein
Glyma02g42713	4.0222	2.12e-05	0.0289107
Glyma03g30811	8.64034	2.18e-05	0.0289107	ROTUNDIFOLIA like 14
Glyma15g07720	1.71858	2.22e-05	0.0289107	Aluminium induced protein with YGL and LRDR motifs
Glyma06g08490	4.81552	2.26e-05	0.0289107
Glyma02g05780	2.3369	2.38e-05	0.0289107	Cytochrome P450 superfamily protein
Glyma16g04740	3.52169	2.38e-05	0.0289107	NAC domain containing protein 47
Glyma15g20530	4.30878	2.83e-05	0.0321301	Plant invertase/pectin methylesterase inhibitor superfamily
Glyma12g33070	4.18634	2.89e-05	0.0321301	expansin B3
Glyma01g06150	8.34528	2.93e-05	0.0321301	NAC-like, activated by AP3/PI
Glyma15g11640	4.31704	3.55e-05	0.0360745
Glyma20g31600	4.55877	3.57e-05	0.0360745	O-methyltransferase 1
Glyma15g36445	6.22782	3.61e-05	0.0360745
Glyma06g23380	1.99804	3.91e-05	0.0379693
Glyma06g05280	3.51241	4.39e-05	0.0413828	branched-chain amino acid transaminase 2
Glyma02g46441	-1.79741	5.23e-05	0.047961	Phosphatidate cytidylyltransferase family protein
Glyma15g06010	2.3189	5.44e-05	0.0486029	EXORDIUM like 2
Glyma06g11790	6.6924	7.3e-05	0.0621745	nodulin MtN21 /EamA-like transporter family protein
Glyma13g34221	7.47087	7.32e-05	0.0621745
Glyma18g44450	1.5792	8.48e-05	0.0702354	SOS3-interacting protein 1
Glyma10g00971	5.30692	9.46e-05	0.0765145
Glyma13g43870	1.99229	9.93e-05	0.0783861	pleiotropic drug resistance 12
Glyma15g18560	2.08159	0.000104109	0.0803392	cytokinin oxidase 3
Glyma15g07850	1.86105	0.000119162	0.0899113	Aluminium induced protein with YGL and LRDR motifs
Glyma09g31840	4.4119	0.000122683	0.0905563	cytochrome P450, family 71, subfamily A, polypeptide 22
Glyma13g39440	1.54311	0.000132366	0.0956245	Jojoba acyl CoA reductase-related male sterility protein
Glyma13g28640	3.76973	0.000135385	0.0957681

## Sheet: Ozone
Additional Table 2. Significantly differentially expressed genes in the soybean seed coat in response to elevated [O3]. Genes were considered differentially expressed with a FDR-adjusted p-value of < 0.10. logFC = log fold-change; FDR = false discovery rate.
Gene	logFC	p-value	FDR p-value	Functional Annotation
Glyma07g31630	1.58826	3.33e-08	0.00113031	phosphate 2
Glyma14g04940	-1.8264	1.14e-07	0.00193176	Glycosyl hydrolase family protein
Glyma07g06750	3.2857	4.05e-07	0.00458897	BCL-2-associated athanogene 6
Glyma07g31790	5.95092	9.45e-07	0.00801887	ralf-like 19
Glyma19g22790	7.07429	1.62e-06	0.0101258	Plant invertase/pectin methylesterase inhibitor superfamily
Glyma02g42000	4.11003	1.79e-06	0.0101258	HSP20-like chaperones superfamily protein
Glyma14g17863	2.81496	4.35e-06	0.0186864	phytochromobilin:ferredoxin oxidoreductase, chloroplast / phytochromobilin synthase (HY2)
Glyma06g47750	3.62223	4.4e-06	0.0186864
Glyma07g01250	-0.868235	5.3e-06	0.0200137	beta galactosidase 1
Glyma13g07735	-1.09629	8.19e-06	0.0275579	phosphoglycerate kinase 1
Glyma14g05760	4.63126	8.93e-06	0.0275579
Glyma14g04700	-3.88888	1e-05	0.0283632	GroES-like zinc-binding dehydrogenase family protein
Glyma12g07841	2.63688	1.19e-05	0.0310745
Glyma19g42240	-1.00091	1.35e-05	0.0327374	histone H2A 7
Glyma13g24810	1.13472	1.63e-05	0.0342385	phosphate 2
Glyma06g17640	2.28588	1.7e-05	0.0342385	fatty acyl-ACP thioesterases B
Glyma10g36790	-1.56306	1.74e-05	0.0342385	cellulose synthase 6
Glyma12g06010	-3.79945	1.82e-05	0.0342385	Integrase-type DNA-binding superfamily protein
Glyma20g28640	4.67648	1.94e-05	0.034686	cupin family protein
Glyma02g00260	0.901435	2.44e-05	0.0404626	AUX/IAA transcriptional regulator family protein
Glyma09g36830	-1.97067	2.5e-05	0.0404626	Galactosyltransferase family protein
Glyma03g14150	0.875683	2.73e-05	0.0420979	plasma membrane intrinsic protein 1;4
Glyma09g03042	3.34807	3.23e-05	0.0477201
Glyma12g29840	-1.35363	3.47e-05	0.0482353	cyclic nucleotide-gated channel 15
Glyma17g37800	-1.08113	3.55e-05	0.0482353	Pathogenesis-related thaumatin superfamily protein
Glyma08g00535	1.45502	3.82e-05	0.0498568	fatty acid amide hydrolase
Glyma17g08310	-1.04185	4.46e-05	0.054886	aldehyde dehydrogenase 11A3
Glyma05g02550	-0.872715	4.53e-05	0.054886	myb domain protein 86
Glyma14g06900	3.53211	4.9e-05	0.0561539	HSP20-like chaperones superfamily protein
Glyma04g08410	3.38443	5.07e-05	0.0561539	BURP domain-containing protein
Glyma11g12460	-4.92356	5.13e-05	0.0561539	RAD-like 6
Glyma09g12252	3.56747	5.46e-05	0.0575797
Glyma08g28050	-3.70697	5.6e-05	0.0575797
Glyma13g13300	-2.54474	5.97e-05	0.0583613	GDSL-like Lipase/Acylhydrolase superfamily protein
Glyma03g03360	3.87111	6.02e-05	0.0583613	Plant invertase/pectin methylesterase inhibitor superfamily
Glyma06g12150	2.8185	6.37e-05	0.060064	beta-galactosidase 16
Glyma17g16160	2.35557	7.16e-05	0.060913	Plant invertase/pectin methylesterase inhibitor superfamily protein
Glyma01g02330	2.26156	7.23e-05	0.060913	phosphoenolpyruvate carboxykinase 1
Glyma02g42627	3.20713	7.49e-05	0.060913
Glyma06g03110	3.56845	7.5e-05	0.060913	Integrase-type DNA-binding superfamily protein
Glyma11g34740	-0.984818	7.58e-05	0.060913	Protein of unknown function (DUF620)
Glyma17g12910	-0.615021	7.63e-05	0.060913	pleiotropic drug resistance 4
Glyma18g44053	-0.928971	8.01e-05	0.060913	SCAR homolog 2
Glyma12g13130	-2.01128	8.09e-05	0.060913	early nodulin-like protein 1
Glyma14g06230	0.944378	8.11e-05	0.060913	Leucine-rich repeat protein kinase family protein
Glyma15g01690	1.98639	8.64e-05	0.060913	Coatomer, beta\' subunit
Glyma07g28610	3.26663	8.76e-05	0.060913
Glyma19g42230	-0.684838	8.78e-05	0.060913	Actin-binding FH2 (formin homology 2) family protein
Glyma13g24210	-5.04006	9.55e-05	0.060913	O-methyltransferase family protein
Glyma04g42520	2.50451	9.56e-05	0.060913	amino acid permease 3
Glyma19g41410	7.77924	9.59e-05	0.060913	Glycosyl hydrolase superfamily protein
Glyma08g16850	1.24481	9.65e-05	0.060913
Glyma14g36380	1.62628	9.85e-05	0.060913	hydroxyproline-rich glycoprotein family protein
Glyma15g08860	3.83778	0.00010149	0.060913	Dof-type zinc finger DNA-binding family protein
Glyma13g19200	-1.0312	0.000101574	0.060913	Protein of unknown function (DUF3741)
Glyma0220s50	1.07517	0.000101725	0.060913	Disease resistance protein (TIR-NBS-LRR class) family
Glyma04g37320	2.13435	0.000102257	0.060913	Major facilitator superfamily protein
Glyma14g38101	1.31652	0.000105101	0.0615277	O-methyltransferase family protein
Glyma08g25520	1.8975	0.000109523	0.0624372	kunitz trypsin inhibitor 1
Glyma13g01560	-0.6964	0.000111821	0.0624372	Fatty acid hydroxylase superfamily
Glyma17g33370	1.09607	0.000112171	0.0624372	Concanavalin A-like lectin protein kinase family protein
Glyma10g01610	1.19333	0.00011416	0.062519	CP12 domain-containing protein 2
Glyma07g03220	-0.752911	0.000118481	0.0626449	Inorganic H pyrophosphatase family protein
Glyma18g10930	1.12609	0.000119002	0.0626449	Protein of unknown function, DUF584
Glyma09g22306	1.74686	0.000119924	0.0626449	Caleosin-related family protein
Glyma10g41531	-1.51636	0.000136788	0.0684566	Zinc finger C-x8-C-x5-C-x3-H type family protein
Glyma08g37240	-0.614045	0.000137386	0.0684566	beta HLH protein 93
Glyma11g12810	-2.5412	0.000138469	0.0684566	Bifunctional inhibitor/lipid-transfer protein/seed storage 2S albumin superfamily protein
Glyma10g35550	-0.593859	0.000140061	0.0684566	PATATIN-like protein 6
Glyma04g03130	1.24061	0.000142339	0.0684566	cytokinin oxidase 5
Glyma18g08550	-0.614549	0.000144558	0.0684566	acyl-CoA synthetase 5
Glyma05g32700	0.636036	0.000147067	0.0684566	Copine (Calcium-dependent phospholipid-binding protein) family
Glyma03g39620	-0.737997	0.00014718	0.0684566	Actin-binding FH2 (formin homology 2) family protein
Glyma13g31290	0.935198	0.000166704	0.0761659	phosphate 2
Glyma02g41150	1.17626	0.000171655	0.0761659	HSP20-like chaperones superfamily protein
Glyma02g38250	1.84608	0.00017237	0.0761659	hydroxyproline-rich glycoprotein family protein
Glyma20g27180	-1.59243	0.000172954	0.0761659	CYCLIN D1;1
Glyma19g41930	0.852361	0.00017497	0.0761659	F-box family protein
Glyma08g44190	-0.750662	0.000179048	0.0767197	acyl-CoA synthetase 5
Glyma15g42140	-0.802913	0.000180762	0.0767197	ATP-citrate lyase A-1
Glyma18g02980	1.75855	0.000192247	0.0803027	Plant protein of unknown function (DUF828)
Glyma18g03550	-0.767451	0.000201593	0.0803027	Protein of unknown function (DUF620)
Glyma11g08830	0.791873	0.000202164	0.0803027	Vacuolar iron transporter (VIT) family protein
Glyma17g09110	-1.26527	0.000203132	0.0803027	strictosidine synthase 2
Glyma12g29010	-2.19393	0.000204847	0.0803027	homeobox protein 21
Glyma11g06611	1.4145	0.000206698	0.0803027	Protein of unknown function, DUF547
Glyma20g36690	-0.766926	0.00020803	0.0803027	NIMA-related kinase 2
Glyma02g39370	-0.840673	0.000209628	0.0803027	potassium transporter 1
Glyma10g26740	1.46297	0.000210489	0.0803027	Bifunctional inhibitor/lipid-transfer protein/seed storage 2S albumin superfamily protein
Glyma15g42050	-2.82556	0.000216576	0.0803746	NAC (No Apical Meristem) domain transcriptional regulator superfamily protein
Glyma17g09310	-0.807035	0.000217171	0.0803746	myb domain protein 86
Glyma19g32070	-0.667664	0.000217779	0.0803746	magnesium-chelatase subunit chlH, chloroplast, putative / Mg-protoporphyrin IX chelatase, putative (CHLH)
Glyma06g36590	-1.73706	0.000228173	0.0826382	early nodulin-like protein 1
Glyma04g40580	-0.793336	0.00022878	0.0826382	O-methyltransferase 1
Glyma09g41000	-0.840213	0.000240322	0.0850396	Glycosyl hydrolase superfamily protein
Glyma04g37391	1.30545	0.000243067	0.0850396	Squamosa promoter-binding protein-like (SBP domain) transcription factor family protein
Glyma08g08200	-1.00255	0.000243967	0.0850396	senescence-associated gene 29
Glyma02g00440	0.721376	0.00024658	0.0850396	S-adenosyl-L-methionine-dependent methyltransferases superfamily protein
Glyma15g41130	1.04341	0.000247951	0.0850396	SAUR-like auxin-responsive protein family
Glyma05g07630	-1.17159	0.000258488	0.0855749	Calcium-dependent phosphotriesterase superfamily protein
Glyma14g39930	0.948097	0.00025872	0.0855749	alpha-amylase-like 2
Glyma07g01400	2.57643	0.000259466	0.0855749	phosphate starvation-induced gene 2
Glyma06g17760	1.40145	0.000259593	0.0855749	Major facilitator superfamily protein
Glyma08g26150	0.885684	0.000265609	0.0866132	Sec14p-like phosphatidylinositol transfer family protein
Glyma13g36780	2.78784	0.000267844	0.0866132	late embryogenesis abundant domain-containing protein / LEA domain-containing protein
Glyma09g29630	-1.11499	0.000271544	0.0867489	Kinase interacting (KIP1-like) family protein
Glyma14g06600	0.817316	0.000273374	0.0867489	Transmembrane amino acid transporter family protein
Glyma11g32600	2.5955	0.000280189	0.0867658	cysteine-rich RLK (RECEPTOR-like protein kinase) 2
Glyma12g06820	-1.15176	0.000282008	0.0867658	actin-11
Glyma15g41970	0.734618	0.000284372	0.0867658	Eukaryotic aspartyl protease family protein
Glyma06g09660	2.51332	0.000285642	0.0867658	hydroxyproline-rich glycoprotein family protein
Glyma08g38840	-0.637673	0.000286204	0.0867658	phosphate transporter 2;1
Glyma13g25900	1.339	0.0002938	0.0882803	alpha/beta-Hydrolases superfamily protein
Glyma13g31595	3.36201	0.0003021	0.0896833
Glyma17g05450	-1.24431	0.000303751	0.0896833	GDSL-like Lipase/Acylhydrolase superfamily protein
Glyma03g40021	1.04774	0.000312643	0.0911176	GDSL-like Lipase/Acylhydrolase superfamily protein
Glyma04g00570	1.65301	0.000313977	0.0911176	actin depolymerizing factor 5
Glyma13g09620	-0.738648	0.000316682	0.091124	Protein kinase protein with adenine nucleotide alpha hydrolases-like domain
Glyma13g00590	0.676514	0.000321216	0.0916519	OSBP(oxysterol binding protein)-related protein 4B
Glyma17g02600	2.35653	0.000331899	0.092317	Uncharacterised protein family (UPF0497)
Glyma18g25160	-0.63725	0.000336613	0.092317	expansin A4
Glyma11g00710	1.85126	0.000336683	0.092317	Major facilitator superfamily protein
Glyma09g00550	-0.733697	0.000341042	0.092317	beta glucosidase 13
Glyma11g14040	-2.88664	0.000342104	0.092317	Integrase-type DNA-binding superfamily protein
Glyma03g26640	2.07578	0.000345215	0.092317	Auxin efflux carrier family protein
Glyma20g36880	-0.714052	0.000352349	0.092317	winged-helix DNA-binding transcription factor family protein
Glyma19g41550	0.659923	0.000353334	0.092317	Nucleotide-diphospho-sugar transferases superfamily protein
Glyma13g19800	-1.01941	0.000355865	0.092317
Glyma08g40100	0.883733	0.000358229	0.092317	Xanthine/uracil permease family protein
Glyma18g19670	-0.83791	0.000359759	0.092317	Pectin lyase-like superfamily protein
Glyma18g41650	2.98974	0.000362181	0.092317	HSP20-like chaperones superfamily protein
Glyma18g18060	0.939218	0.000362272	0.092317	Xanthine/uracil permease family protein
Glyma15g16260	1.20657	0.00036334	0.092317	ethylene-responsive element binding protein
Glyma05g01920	-1.00862	0.000366436	0.092317	RHO-related protein from plants 10
Glyma19g45230	1.17972	0.000367881	0.092317	GDSL-motif lipase 5
Glyma18g08930	-1.01826	0.000371083	0.092317	cytochrome P450, family 71, subfamily B, polypeptide 34
Glyma12g04850	1.78664	0.000375041	0.092317
Glyma12g02300	-0.507951	0.000375206	0.092317	ABC-2 type transporter family protein
Glyma04g02621	1.05526	0.000388936	0.0950067
Glyma07g37270	2.59428	0.000397862	0.0963992	MLP-like protein 423
Glyma17g29060	-1.06074	0.000400315	0.0963992	Cellulose-synthase-like C5
Glyma02g45810	0.784796	0.000406828	0.0964777	alpha-crystallin domain 32.1
Glyma10g37400	0.951133	0.000407056	0.0964777	VIRB2-interacting protein 1
Glyma06g15411	2.13935	0.000411735	0.0964777
Glyma10g30820	2.15182	0.000412006	0.0964777	plasmodesmata-located protein 2
Glyma03g07590	2.6494	0.000420774	0.0978559	Homeodomain-like superfamily protein
Glyma12g34370	-1.16796	0.000424796	0.0981193	histone H2A 2
