# Supplementary material for: Physiological and transcriptomic responses in the seed coat of field-grown soybean (Glycine max L. Merr.) to abiotic stress
Source: BMC Plant Biol. 2017 Dec 12;17:242. doi: 10.1186/s12870-017-1188-y (PMC5727933; doi:10.1186/s12870-017-1188-y)
Supplement: Supplementary file 3 — Fragment per Kilobase per Million Mapped (FPKM) reads for all abiotic stress treatments. FPKM values were generated using Cufflinks v1.3.0 [75] (XLSX 13221 kb) [file 12870_2017_1188_MOESM3_ESM.xlsx]

## Sheet: Sheet1
Additional Table 3. Fragment per Kilobase per Million Mapped (FPKM) reads for control and drought, ozone and temperature treamtents. FPKM values were generated using Cufflinks v1.3.0 [75].
Gene	Chromosome	Position Left	Position Right	ConD_Rep1	ConD_Rep3	ConO3_Rep1	ConO3_Rep3	ConO3_Rep4	ConT_Rep1	ConT_Rep2	ConT_Rep3	ConT_Rep4	Dri_Rep1	Dri_Rep2	Dri_Rep3	O3_Rep1	O3_Rep2	O3_Rep3	O3_Rep4	Tmp_Rep1	Tmp_Rep2	Tmp_Rep3	Tmp_Rep4	Functional_Annotation
Glyma03g03790	Gm14	49569611	49570915	1.27109	2.37148	1.15659	1.25292	1.21916	1.56737	1.52796	0.714418	1.36712	1.32152	2.46436	1.78969	1.1837	1.05962	1.56226	0.845398	1.16903	1.58433	1.28165	1.2022	calmodulin-related
Glyma14g40590	Gm03	2231513	2237345	71.9687	89.5422	67.3708	69.4702	53.4898	81.5691	69.3417	69.6727	68.6183	80.3185	77.7622	73.9533	72.3043	64.5829	73.3288	47.1961	63.1297	84.1445	59.2269	62.275	Histone superfamily protein
Glyma03g02470	Gm14	18652813	18656970	0.811761	1.03791	0.290666	0.482678	0.223095	0.682962	0.368721	0.435772	0.174488	0.792993	0.581878	0.806784	0.962814	0.449032	0.482347	1.20324	0.174563	0.154413	0.195441	0.330573	cytochrome P450, family 704, subfamily A, polypeptide 2
Glyma14g17090	Gm14	9835709	9842339	0.968939	1.01767	0.839099	0.424332	0.784509	0.972556	0.526723	0.174134	0.919109	0.518522	0.937823	0.79782	0.204024	0.461668	0.373033	0.322104	0.759935	0.591008	0.606409	0.746448	methyltransferases
Glyma14g11331	Gm10	50833655	50833967	0.450491	0.350222	0.682673	0.70661	1.06707	0.775962	1.26711	0.540253	1.1718	0.302558	0.318751	0.380721	0.328751	0.545565	0.652511	0.291844	1.58763	0.994087	1.98778	1.48949	ACT-like protein tyrosine kinase family protein
Glyma10g44500	Gm15	40792312	40792480	305.666	246.248	263.491	305.606	303.861	138.529	190.477	248.349	200.465	274.314	273.842	288.372	298.23	212.333	260.966	168.178	225.494	197.214	153.567	207.621	Bifunctional inhibitor/lipid-transfer protein/seed storage 2S albumin superfamily protein
Glyma15g35910	Gm09	34180944	34181868	0	0	0	1.5217	0	0	0	0	0	0	0	0	0	0	0	0	0	0	1.30479	0	Protein of unknown function, DUF584
Glyma09g27360	Gm03	12781895	12784755	0.917574	1.03259	0.103683	0.368482	0.111478	0.375356	0.332652	0.560871	0.217674	0.933297	0.323063	0.722935	0.193277	0.201854	0.205751	0.237329	0.102783	0.139969	0.229787	0.128569
Glyma03g10390	Gm05	39622740	39628513	2.68375	1.7299	3.22552	0.140285	0.458188	7.69926	8.46088	0.0761325	2.37083	1.86433	0.746102	3.10054	1.3217	5.17554	0.362427	0	4.84905	6.17275	2.44513	0.362612	Haloacid dehalogenase-like hydrolase (HAD) superfamily protein
Glyma05g35620	Gm10	46910408	46911443	3.69721	3.54592	3.64285	3.44259	3.44112	3.17281	2.83006	2.86485	3.20742	3.82766	3.46099	2.99358	3.63788	3.03946	3.78414	3.3056	2.85034	3.08237	2.93023	3.07333	Pyridine nucleotide-disulphide oxidoreductase family protein
Glyma10g39183	Gm07	42517138	42529918	0	0	0	0	0	0	0	0	0	0	0	0	0	0	0	0	0	0	0	0
Glyma07g37500	Gm05	8321605	8325116	1.04175	1.29366	0.712484	0.990822	0.586184	0.727929	0.790118	0.697879	0.780416	1.20634	1.37543	1.22525	0.871946	0.751836	0.800887	0.972428	1.03794	0.903285	0.973152	1.14085	Tetratricopeptide repeat (TPR)-like superfamily protein
Glyma05g08400	Gm02	14083309	14089654	18.3663	37.1234	11.4574	9.09172	9.22251	8.68257	3.85812	11.0594	3.78002	20.7252	16.375	17.0495	18.5578	9.70893	18.6205	23.0901	5.9113	2.87741	4.25353	4.06891	early nodulin-related
Glyma02g15590	Gm17	31398457	31403156	82.8157	60.1731	42.1585	49.1889	41.0101	46.9046	36.6106	50.988	34.6975	68.305	65.0595	66.6325	64.2853	46.7631	54.7692	78.1656	28.8128	36.1907	32.2335	37.7086	IQ-domain 13
Glyma17g29170	Gm09	17826501	17840199	5.34279	4.41332	1.77002	2.30735	1.72084	1.79771	2.44138	0.609148	1.99092	4.38382	5.83027	5.10127	2.61279	1.73849	2.38768	2.28261	1.55593	2.84112	1.23869	1.85715	Basic-leucine zipper (bZIP) transcription factor family protein
Glyma09g15310	Gm16	5245457	5245789	18.5842	17.191	16.1161	18.6662	15.8144	17.2045	15.7724	13.6838	15.3929	18.5572	14.784	16.8637	16.8123	14.6478	17.2223	17.5374	14.1844	14.2612	14.9611	13.6178	Nucleotide/sugar transporter family protein
Glyma16g05845	Gm13	15078107	15078562	0.746324	0.503924	0.758988	0.735654	0.272017	0.499585	0.487023	1.20757	0.910537	0.719159	0.59123	0.4811	0.707422	0	1.29099	1.24094	1.0032	1.79308	0.841054	0.470582	Polynucleotidyl transferase, ribonuclease H-like superfamily protein
Glyma13g11994	Gm07	4758269	4763599	0	0	0	0	0	0	0	0	0	0	0	0	0	0	0	0	0	0	0	0
Glyma07g06060	Gm18	57279209	57282845	2.6919	3.90314	2.61277	4.06548	3.53455	2.02924	3.35704	1.99379	3.25674	2.99212	3.82264	3.1106	2.25792	2.08976	2.96514	1.502	2.92114	2.78999	2.88374	2.97162	auxin response factor 18
Glyma18g47685	Gm08	43775609	43776479	0.782654	0.831448	0.47576	0.569547	0.499492	0.553033	0.657313	0.526738	0.563415	0.969094	1.00912	0.742129	0.558847	0.500556	0.589214	0.673642	0.704289	0.615667	0.790311	0.643455	Tetratricopeptide repeat (TPR)-like superfamily protein
Glyma08g44031	Gm05	36760420	36762125	0	0	0	0	0	0	0.0684843	0	0	0.101127	0	0	0	0	0.0605124	0	0	0	0.0591337	0
Glyma05g31650	Gm02	13336127	13337702	0	0	0	0	0	0	0	0	0	0	0	0	0	0	0	0	0.00637965	0	0	0	cytochrome P450, family 71, subfamily A, polypeptide 22
Glyma02g14810	Gm07	2577664	2582410	0	0	0	0.0176086	0	0	0.0524581	0	0.0163459	0	0	0	0	0.0353685	0.0154506	0	0.0360188	0.0183939	0	0	Protein of unknown function, DUF617
Glyma07g03730	Gm04	3949735	3952620	22.5343	21.6079	21.7479	21.491	24.7898	21.0841	26.5904	16.0041	24.0897	24.9784	28.4493	25.4511	22.5899	20.9285	21.8998	26.7264	22.2458	24.3053	22.6968	22.5139	nucleotide transporter 1
Glyma04g05200	Gm09	46602693	46623586	0	0	0	0	0	0	0	0	0	0.0194556	0	0.0130153	0	0	0	0	0	0.0138596	0	0.0127308	homeobox from Arabidopsis thaliana
Glyma09g41921	Gm10	49784032	49790703	4.70581	2.99462	2.30345	3.2519	2.27549	2.63811	2.38731	1.67324	3.30758	3.60331	2.30085	3.08361	2.86645	2.33076	3.46256	3.39847	2.62339	2.7083	3.58617	3.54316	myosin XI D
Glyma10g42940	Gm02	42200658	42204067	38.6997	33.5454	44.8517	47.5686	45.5492	41.8375	45.3701	34.3474	43.3662	37.8551	34.8032	35.5192	45.509	41.5673	45.2798	47.052	42.2651	45.0987	43.5464	44.0899	ATPase, V1 complex, subunit B protein
Glyma02g36780	Gm17	8492292	8497419	0	0	0	0	0	0	0	0	0	0	0	0	0	0	0	0	0	0.0092829	0	0	Leucine-rich receptor-like protein kinase family protein
Glyma17g11301	Gm13	37556366	37563223	11.8054	11.6031	10.5893	10.4455	10.2519	9.88687	10.6615	7.74973	10.4331	12.1147	13.3797	12.7537	10.9859	10.2041	11.2268	12.2182	10.0406	10.9817	12.4291	10.7941	D111/G-patch domain-containing protein
Glyma13g36290	Gm04	14244296	14245735	5.37265	5.45814	4.66114	4.89729	4.19337	5.31618	4.09361	3.61975	3.9227	6.13051	5.62087	5.80992	5.74913	4.2727	4.45585	6.55666	3.52235	3.85844	4.32011	4.31375	homolog of yeast autophagy 18 (ATG18) F
Glyma04g14341	Gm15	1306382	1308714	0	0	0	0	0	0	0	0	0	0	0	0	0	0	0	0	0	0	0	0	Protein of unknown function (DUF59)
Glyma15g01990	Gm20	38252188	38255293	0	0.130494	0	0	0	0	0	0.0250167	0	0.260723	0	0.0498336	0	0	0	0	0	0	0	0	PLAC8 family protein
Glyma20g29370	Gm11	6421421	6426408	2.94333	3.15002	0.387793	1.38602	0.364829	1.4438	0.462713	1.39208	0.130844	2.88218	3.36539	3.74862	3.15889	0.786448	1.34672	3.07513	0.10812	0.122698	0.117604	0.469798	Glucose-methanol-choline (GMC) oxidoreductase family protein
Glyma11g09080	Gm09	29213232	29215641	3.67275	5.94801	4.36377	5.287	4.79125	3.66952	4.69849	3.19491	4.49195	5.20348	5.61738	5.2215	4.10174	3.68982	4.70196	2.70273	4.94908	4.47438	4.59482	4.29912	RWP-RK domain-containing protein
Glyma09g23631	Gm01	53929967	53933699	0.389914	0.50762	0.685296	0.634035	0.591906	0.369064	0.420325	0.267625	0.504488	0.309909	0.291178	0.207322	0.145167	0.364552	0.344395	0.184875	0.49407	0.599234	0.647479	0.290504	adenine phosphoribosyl transferase 1
Glyma01g42730	Gm05	32124603	32129292	17.7172	18.7253	16.5323	17.9006	16.8158	17.5505	18.3647	20.0207	17.5869	18.4996	24.8846	19.7149	17.8773	16.385	18.0491	20.7547	21.1707	18.904	18.8101	19.8625	Fcf2 pre-rRNA processing protein
Glyma05g26110	Gm16	24714503	24722870	0.0553057	0.0124476	0.0249974	0.0484578	0.0268768	0.0493617	0.0751883	0	0.0112458	0	0.0657189	0.071303	0.0232991	0	0.0868097	0.0551754	0.0123902	0.0126547	0.0415504	0.0464961
Glyma16g21605	Gm09	33781723	33784514	10.7494	9.93385	8.4759	11.3525	11.1782	8.90326	9.81281	7.65241	11.5696	10.7758	9.91844	10.5916	7.947	8.70422	10.711	11.3541	9.82559	10.7303	12.4452	12.398
Glyma09g27100	Gm08	10665700	10669799	57.1939	51.7181	52.4681	72.5407	54.9223	58.6555	40.1381	37.7597	36.8066	61.2339	67.0545	66.241	57.901	48.6937	59.7241	62.845	30.4621	38.275	32.4059	35.1615	BCL-2-associated athanogene 1
Glyma08g14640	Gm08	5790337	5791353	0.0494477	0.016026	0.00804588	0.109829	0.0389286	0.00794399	0.0484015	0.0307229	0.0723931	0.0514597	0	0.0624755	0.00749924	0.110301	0.0547422	0	0.0478562	0.0951535	0.0809112	0.0611097	DNAse I-like superfamily protein
Glyma08g08070	Gm07	37900580	37911840	0.0301405	0.0305267	0	0.0297096	0	0	0	0	0	0	0	0	0	0.0298373	0.0260686	0	0	0.0310346	0	0.0285069	Vacuolar iron transporter (VIT) family protein
Glyma07g33021	Gm18	8202190	8203672	2.25214	2.56088	2.02339	2.08375	1.85825	2.0949	1.97458	1.63646	1.93433	2.2967	2.00307	2.05747	1.83355	1.6824	1.81643	1.99875	2.24262	1.63607	2.20713	1.96022	5\'-3\' exonuclease family protein
Glyma18g09314	Gm02	12142773	12145110	0.00212917	0	0	0	0	0	0	0	0	0.0138488	0	0	0	0	0	0	0	0	0	0	NB-ARC domain-containing disease resistance protein
Glyma02g13830	Gm05	8792944	8798591	0	0	0	0	0	0	0	0	0	0	0	0	0	0	0	0	0	0	0	0	senescence-related gene 1
Glyma05g08931	Gm05	40329136	40332049	20.5539	16.8322	20.3054	23.1659	23.0649	18.7982	18.8314	27.5707	20.9566	18.2835	19.3297	18.8863	22.518	20.161	21.5458	28.4615	18.8858	21.1998	21.6505	24.5275	Protein of unknown function (DUF1421)
Glyma05g36520	Gm16	35078772	35082273	0.0158848	0.0160883	0	0	0	0.0159498	0	0	0	0	0	0.0307192	0.0150568	0	0	0	0.0160141	0	0	0.0150238	cytochrome P450, family 716, subfamily A, polypeptide 1
Glyma16g31800	Gm04	3288211	3292807	0.182703	0.13914	0.151795	0.119643	0.158865	0.175692	0.128975	0.191851	0.177416	0.178796	0.127776	0.126732	0.20973	0.146781	0.137109	0.220053	0.130299	0.0894372	0.183882	0.118409	disease resistance family protein / LRR family protein
Glyma04g04435	Gm02	42148939	42154409	0.0129416	0.0262149	0.0394837	0.0127566	0.0707536	0	0	0	0.0355256	0.0374117	0.0153783	0.0250275	0.012267	0	0.0223864	0	0.0260939	0.0399765	0.0218764	0	SKP1/ASK1-interacting protein 2
Glyma02g36720	Gm07	8064005	8064988	0.185674	0.200224	0.319469	0.323719	0.242036	0.190107	0.160793	0.108625	0.0990709	0.103181	0.169765	0.134623	0.230111	0.197869	0.19145	0.132983	0.266327	0.275752	0.235306	0.175611	Cellulose synthase family protein
Glyma07g09650	Gm05	36805008	36806784	4.05011	5.19587	3.84552	4.39143	5.31526	4.06668	2.90882	3.671	3.33534	4.4881	4.01224	4.8309	5.50256	4.54496	3.73647	5.92617	3.54003	4.17025	3.08192	2.68142	aldehyde dehydrogenase 2C4
Glyma05g31710	Gm04	44763942	44773136	37.8894	50.3137	23.1784	24.4119	16.5717	30.3772	14.2383	24.7761	11.5831	37.3496	34.8457	35.2611	48.3812	22.3037	36.7633	39.1036	13.64	13.8116	11.7053	15.5975	stress enhanced protein 2
Glyma04g38370	Gm07	35975840	35977461	4.7394	3.82591	3.72535	4.20626	4.17337	3.25809	3.70957	2.86288	4.86019	4.78928	3.96999	4.2377	4.00786	3.18396	4.41488	4.21673	4.35695	4.51078	4.93646	4.74678	Protein of unknown function (DUF668)
Glyma07g31015	Gm12	22153447	22160373	0.135222	0	0	0	0	0.135775	0	0.131275	0	0	0.160682	0	0	0	0	0.134903	0	0	0	0	sphingosine kinase 1
Glyma12g20685	Gm09	35771734	35781771	3.22969	2.43679	2.73885	3.41213	3.92136	2.89883	3.49343	2.33236	5.54937	3.25738	2.62443	2.51372	2.06071	2.86479	3.12277	2.8941	5.82103	4.80473	6.20551	5.98751	AMP deaminase, putative / myoadenylate deaminase, putative
Glyma09g28814	Gm10	50057035	50058047	0	0	0	0	0.0828132	0.0380233	0	0	0	0	0.157813	0.164775	0.125892	0.0374874	0	0	0	0	0	0	transcription regulatory protein SNF5, putative (BSH)
Glyma10g43331	Gm13	36237459	36241896	0.0554155	0.224502	0.112712	0.0546233	0	0.111284	0.0542431	0.268991	0.101413	0.240293	0.197548	0.107167	0.157581	0	0.287574	0.33171	0.0558666	0.0570593	0.140511	0.052412	GRAM domain-containing protein / ABA-responsive protein-related
Glyma13g34700	Gm08	15403496	15404538	30.2565	29.8594	37.2815	34.4178	25.4165	34.5294	20.3877	30.3619	12.9535	31.8863	36.9352	37.9407	32.2709	25.8175	29.5766	31.1849	13.4023	17.9632	10.6313	14.9101	IQ-domain 10
Glyma08g20355	Gm08	19820091	19821210	0.963829	0.147906	1.27721	0.604577	0.798392	0.439896	0.714726	0.510382	0.614674	0.464374	0.763535	0.931964	0.553691	0.693914	0.606267	0.437072	0.677228	0.571393	0.740568	0.276239
Glyma08g25510	Gm03	822304	830339	0.133765	0.325148	0	0.105482	0.0292523	0.241761	0	0.103889	0.0244795	0.116006	0.381481	0.362158	0.278942	0.158902	0.115693	0.10676	0.0539413	0.110186	0.0226114	0.253029	Kunitz family trypsin and protease inhibitor protein
Glyma03g01100	Gm01	36450899	36454001	10.0848	9.76402	7.60156	7.81672	7.2744	10.639	8.67553	8.10839	8.48082	9.43944	10.5714	10.632	10.5276	7.09166	9.10657	12.5098	8.55449	9.21744	9.0399	8.03952	SIGNAL PEPTIDE PEPTIDASE-LIKE 4
Glyma01g27291	Gm07	35453853	35457821	0.272093	0.13779	0.0691776	0.335254	0.167352	0.546412	0.399505	0.0660381	0.248971	0.0983211	0.565817	0.460421	0.0644776	0.210434	0.235334	0.271452	0.548616	0.632559	0.519234	0.128673
Glyma07g30451	Gm12	5131955	5134813	10.7297	9.51525	9.74045	10.2767	9.82667	10.687	9.87165	12.0572	10.1822	10.8565	13.1453	11.3271	12.3601	9.12658	10.7049	14.5504	11.0473	9.9367	10.571	11.9193	MuDR family transposase
Glyma12g07510	Gm07	39387945	39388704	3.95176	3.57928	1.74533	2.20361	2.11109	3.15166	3.27134	1.72092	1.53935	3.24763	3.56882	4.10496	2.06552	3.40902	2.23626	3.52568	2.10578	2.59253	1.87996	2.34934	C2H2-like zinc finger protein
Glyma07g34461	Gm19	6396409	6397412	0	0	0	0	0	0	0	0	0	0	0	0	0	0	0	0	0	0	0	0	MLP-like protein 31
Glyma19g05800	Gm08	1920013	1923628	0	0	0	0	0	0.0345059	0	0	0	0	0	0	0	0	0	0	0	0	0	0	Heavy metal transport/detoxification superfamily protein
Glyma08g02790	Gm11	297443	304704	6.18741	6.17989	6.58872	7.07884	6.65305	6.12667	6.4927	4.80879	6.21052	6.34206	7.31166	6.48004	7.08336	5.31073	5.73692	7.48948	7.11901	6.3533	6.31606	6.87332	Nuclear transport factor 2 (NTF2) family protein
Glyma11g00640	Gm18	51227099	51231840	21.1362	19.3957	18.3153	22.5339	19.2551	18.2269	19.9653	11.7195	21.9453	20.3559	20.6129	20.5347	21.3852	16.8255	20.0204	23.7463	19.0211	20.7675	23.6282	22.9769	Homeotic gene regulator
Glyma18g42217	Gm09	46211274	46212500	4.07431	3.32193	3.49204	3.65043	4.05207	3.81277	4.34646	2.20779	4.0702	3.64254	3.50847	3.82462	3.92838	3.4442	3.96654	3.71356	4.14746	3.85373	3.72686	3.63727	plant uncoupling mitochondrial protein 1
Glyma09g41540	Gm03	6090965	6092248	0.138423	0.140197	0.158372	0	0	0.217179	0.152435	0	0.0316631	0.312632	0.296087	0.273282	0.0328	0.182713	0	0	0	0.160349	0.0292469	0	Protein of unknown function (DUF567)
Glyma03g05758	Gm11	8967362	8972703	0.012516	0.0253528	0	0.00822473	0.0273707	0	0.0245025	0.0243015	0.0114524	0	0	0.0242045	0	0	0.0433005	0.0124865	0.00504716	0.0257746	0.021157	0.0236753	LRR and NB-ARC domains-containing disease resistance protein
Glyma11g12580	Gm02	9304809	9306954	13.9057	13.2617	18.851	17.8255	18.8715	16.715	17.8708	16.3936	21.3203	14.6177	12.9345	13.5875	15.9179	16.3609	18.0348	17.3954	23.3693	19.9084	21.3144	20.4894	cyclase associated protein 1
Glyma02g11100	Gm11	9780233	9782001	24.6378	24.0842	32.2055	28.752	32.3358	33.1537	27.6129	46.22	26.1937	23.2059	23.3074	26.3252	30.9506	31.7868	31.3634	30.5736	32.5749	30.983	28.0033	32.1005	galacturonosyltransferase-like 3
Glyma11g13760	Gm01	55401130	55406863	1.63243	3.96714	1.58112	1.44801	1.25131	1.98102	1.31906	1.15742	1.2891	1.56746	2.67843	3.04043	2.41328	1.32982	2.35949	2.46162	1.07893	1.29305	0.963494	1.22517
Glyma01g44930	Gm20	11862042	11862382	0.718962	0.822566	1.19152	1.83735	1.68876	0.935849	1.86366	1.70617	2.40001	2.75196	1.58213	1.27455	0.656308	0.975331	1.02487	0.37204	2.83214	2.19345	2.37439	2.53109	Major facilitator superfamily protein
Glyma20g08440	Gm01	25147643	25157143	0	0	0.200311	0	0.107686	0	0.0964008	0.0956102	0	0	0.117027	0.0952284	0	0.0974936	0	0.0982524	0	0.845048	0.0832386	0
Glyma01g20670	Gm17	11462080	11462589	49.5506	45.1461	51.7257	53.1429	60.5788	52.8986	54.9181	72.079	58.6947	42.9796	44.4681	45.4729	53.3777	52.5842	56.821	55.5076	56.0519	55.727	55.9824	57.0925	Rad23 UV excision repair protein family
Glyma17g14720	Gm08	11790757	11806793	1.36019	0.648289	0.406844	0.236601	0.437431	0.321353	0.234955	0.621407	0.658906	1.15648	0.380303	0.851024	0.606724	1.18809	1.10723	0.798226	1.04861	0.494307	0.879125	0.756744
Glyma08g16180	Gm02	44320941	44327793	14.1898	12.3381	12.1111	16.9168	14.0944	10.8277	13.6257	10.6974	16.6654	15.2742	14.2784	13.7	12.6519	12.1501	13.0626	16.0493	14.2777	14.8787	16.9217	18.3309	tetratricopeptide repeat (TPR)-containing protein
Glyma02g39010	Gm18	9503336	9506621	1.2672	2.10509	1.24235	1.60846	1.37562	1.51031	1.82034	0.672629	1.62661	1.31777	2.12322	1.95686	1.20399	1.27249	1.58742	1.02683	1.66345	1.53001	2.03411	1.56924	Glycosyl hydrolase family protein
Glyma18g10641	Gm09	315103	317554	0.00726801	0	0	0	0	0	0	0.00705589	0	0	0.00863646	0.0421663	0	0	0	0	0.00732717	0	0	0.0171852	multidrug resistance-associated protein 3
Glyma09g00630	Gm05	11973035	11979080	10.3177	11.5793	7.72535	8.23558	7.92013	9.39116	7.26018	11.3267	6.51749	11.6087	9.78753	8.59038	10.4215	6.84809	8.89852	10.007	7.21039	6.45976	6.66427	8.09722	Ubiquitin-like superfamily protein
Glyma05g11654	Gm18	13055744	13057194	1.12301	1.68379	1.68568	2.24788	2.24209	1.33828	1.47051	1.32339	1.99843	1.25816	1.72436	1.40998	1.47497	1.29835	1.71599	1.06939	2.02972	1.86808	1.90731	2.20487	IQ-domain 2
Glyma18g13562	Gm13	40625934	40626333	0.409625	0.45115	0.367666	0.33221	0.236903	0.362579	0.28277	0.163596	0.462858	0.556733	0.429092	0.442274	0.570466	0.357469	0.270675	0.312218	0.218425	0.272663	0.305202	0.364299
Glyma13g40061	Gm06	7916705	7918636	0	0	0	0	0	0	0	0	0.186185	0	0.241788	0	0	0	0	0	0	0	0	0	F-box/RNI-like/FBD-like domains-containing protein
Glyma06g10450	Gm02	3783209	3784158	0.0709228	0.186762	0.129827	0.167781	0.170608	1.05395	0.263805	5.32922	0.3115	0.164019	0.202263	0.137156	0.228568	1.79736	0.159487	0.12736	0.4719	0.408949	0.827222	0.362225	ENTH/ANTH/VHS superfamily protein
Glyma02g04631	Gm10	39813521	39815192	0	0.0332668	0	0	0	0	0.0643021	0.255099	0.0300548	0.0474757	0	0	0	0.162578	0	0	0.0662267	0.0676406	0.0832839	0
Glyma10g31265	Gm03	8288262	8293419	0	0	0	0	0	0	0	0.156494	0	0	0	0	0	0	0	0	0	0	0	0	phloem protein 2-B2
Glyma03g07635	Gm10	46750469	46753817	0.031667	0.0160363	0.0161022	0.00780356	0.00865638	0.0158982	0.0464955	0.0153714	0.0579519	0.0514929	0.042333	0.0514586	0.0450245	0.0489818	0.0308124	0.0157962	0.0359153	0.0163032	0.0267648	0.0336944	Protein kinase superfamily protein
Glyma10g39010	Gm03	31649481	31650624	19.6664	15.3694	14.7558	16.4884	13.3793	14.8658	12.4295	20.6895	14.3759	18.4341	18.142	17.1575	21.0941	14.3453	16.6418	17.647	16.4165	16.0819	12.4353	11.5204
Glyma03g24710	Gm08	45456544	45459629	0.0351619	0.106837	0.0357585	0.0346592	0	0.0706114	0.232321	0	0.0643477	0	0.125347	0	0.0666581	0	0.060823	0	0.357435	0.108615	0.0520077	0.0665121	40s ribosomal protein SA B
Glyma08g46290	Gm08	12652298	12653979	1.37807	2.00849	1.81164	1.35837	1.28631	1.11372	1.77662	1.56627	1.4455	1.94329	2.5961	1.52751	1.72041	1.53057	1.54074	1.47562	1.5926	1.48817	1.81813	1.46233	dual specificity protein phosphatase-related
Glyma08g17190	Gm11	27179085	27181501	0.0614135	0.0311002	0	0.0302678	0	0	0	0.0298106	0.0561947	0	0.0364884	0	0	0	0	0	0	0	0.0259532	0	Bifunctional inhibitor/lipid-transfer protein/seed storage 2S albumin superfamily protein
Glyma11g27460	Gm10	2683375	2686630	0	0	0	0.00891472	0.00988897	0.018162	0	0.00878007	0	0.0261445	0.0107469	0	0.0085726	0	0.0156444	0	0	0	0.0152879	0.00855383	Protein phosphatase 2C family protein
Glyma10g03621	Gm19	39269630	39272152	3.61567	5.56277	6.48227	7.351	8.76361	4.74757	8.38755	5.68985	11.134	5.06766	8.31311	6.38748	3.76328	5.58306	6.55177	5.72373	12.3641	11.5339	14.0895	14.576
Glyma19g31480	Gm13	21946526	21950232	7.57742	33.1472	9.48219	11.9452	19.5087	9.25419	24.8551	7.40842	9.4905	3.84499	33.8133	24.5702	3.51485	11.8901	9.90026	8.63184	12.6325	14.138	9.51574	7.21754	Gibberellin-regulated family protein
Glyma13g18291	Gm12	36786784	36787768	1.53063	3.21281	2.24466	3.25801	3.03195	1.84874	3.44162	1.73362	4.68882	1.77952	2.64915	2.48817	1.29316	2.06422	2.71484	1.61554	4.15962	4.62531	5.84031	5.01438	homolog of yeast CDT1 A
Glyma12g33543	Gm03	15095748	15109319	13.2715	10.8677	13.3691	11.0407	13.2422	12.6958	11.0253	13.1583	9.9332	11.0653	15.1366	10.6788	17.4273	10.7775	11.5057	17.5598	11.5134	10.8223	10.2889	11.3653
Glyma03g12141	Gm20	39574059	39576581	6.82404	9.53474	6.63583	6.9228	6.61742	6.75192	6.27331	6.39919	6.03142	6.2638	6.03734	6.2853	6.7044	6.14715	7.64686	5.81405	6.32722	6.23144	5.45191	5.67679
Glyma20g30910	Gm10	5588407	5589064	0.289246	1.17181	0.509867	0.342413	0.906765	0.89065	1.01934	0.281139	0.44111	0.250846	2.68096	1.51029	0.347281	0.687206	0.366915	0.480941	0.777601	1.13174	0.260768	0.310045	Peroxidase superfamily protein
Glyma10g06835	Gm19	48710385	48714571	0	0	0	0	0	0	0	0.0261888	0	0.0389913	0	0	0	0	0	0	0	0	0	0	acyl activating enzyme 5
Glyma19g42900	Gm17	36255539	36256337	0.0122436	0.024801	0.0630351	0.0271543	0.0942704	0.0614685	0.0843914	0.0118863	0.134693	0.017697	0.0436467	0.0118388	0.0293762	0.0733286	0.0953056	0.0366443	0.0493731	0.063034	0.165572	0.03474	sodium hydrogen exchanger 2
Glyma17g32671	Gm11	6721460	6726429	1.57591	1.50048	1.42447	0.584394	1.53157	0.975436	1.0575	0.602649	1.08834	1.55747	1.69691	1.08185	1.81505	1.09781	1.93537	0.806118	0.794516	0.83199	1.22929	0.968727	BCL-2-associated athanogene 1
Glyma11g09420	Gm03	46674516	46703394	5.12839	3.7485	3.37568	5.24321	4.00148	4.49945	3.57403	5.44598	3.49286	4.89375	6.49828	4.90268	5.34875	3.86921	6.01455	6.65617	4.0993	5.6223	3.68923	5.25071	Subtilisin-like serine endopeptidase family protein
Glyma03g41161	Gm14	28792716	28793280	4.18568	4.53147	2.87615	4.12584	3.70468	2.86245	3.2777	2.36123	4.00596	4.50479	4.55033	4.18403	3.14719	2.81091	3.35602	4.21532	4.05438	3.80314	4.54166	4.33329
Glyma14g24115	Gm01	41673575	41673782	0	1.30538	0.137972	0.0668653	0.370864	0.136225	0.3984	0.329277	0.124141	0	1.0479	0.918293	0	0.26861	0.352024	0.473727	0	0	0	0	aldehyde dehydrogenase 3I1
Glyma01g30900	Gm09	26579636	26580522	1.07985	2.18736	1.09817	1.06441	2.36147	1.08426	2.114	0	0.988083	0	0	0	2.04712	0	4.20282	1.0773	0	0.741253	0.912682	1.02132	Clathrin adaptor complexes medium subunit family protein
Glyma09g21585	Gm05	20185056	20190951	0.259512	0.175225	0.43986	0.0852674	0	0	0.0846739	0.251938	0.158306	0	0	0	0.16399	0.0856338	0.224452	0.0863003	0.0872082	0.17814	0.0731129	0.409078
Glyma05g17460	Gm02	4449153	4456460	4.62189	5.28402	3.67998	4.24594	4.16144	5.24524	4.67469	8.3701	5.34302	4.65991	5.61928	5.0835	4.15273	3.5888	3.57516	5.93224	4.78762	4.76587	5.5515	5.48478	Disease resistance protein (CC-NBS-LRR class) family
Glyma02g05570	Gm17	37967207	37968282	7.97196	7.93009	7.31619	9.61437	8.65269	7.32514	7.27334	5.83576	8.24451	8.39191	8.45177	8.83998	9.16795	7.55468	8.66425	10.0509	7.2062	7.14359	7.62748	8.79092	Zinc finger C-x8-C-x5-C-x3-H type family protein
Glyma17g34081	Gm04	47445127	47451217	0	0.0508395	0.0510482	0	0	0	0.0491344	0	0	0	0	0	0	0	0	0	0	0.103371	0	0
Glyma04g41590	Gm20	22168916	22180179	3.0222	2.58321	2.7537	2.60019	2.78882	2.36805	3.11216	2.66268	3.61258	2.90384	2.69866	2.66891	2.71567	2.33467	3.15784	2.30053	4.03305	3.4716	3.67651	3.33757	S-adenosyl-L-methionine-dependent methyltransferases superfamily protein
Glyma20g16070	Gm15	2754751	2757678	2.85665	4.71492	5.35779	5.07006	5.82882	4.92765	6.89891	2.52834	5.79872	3.59965	3.87806	3.91116	3.02403	4.43119	3.78468	4.19774	6.79361	6.05037	6.61044	6.34272	heat shock protein 70 (Hsp 70) family protein
Glyma15g03920	Gm12	6831383	6834187	0	0	0.0099222	0	0	0.00979655	0.0382009	0	0.0892753	0	0.0463746	0.0424533	0	0	0	0	0	0.120553	0.0164925	0.0753606	myb domain protein 83
Glyma12g09020	Gm06	13978654	13980956	2.51163	2.24764	1.98812	1.73644	2.29836	2.0908	2.17954	1.9023	2.21671	2.11146	2.79405	2.41137	2.07682	1.93978	2.23393	2.6834	1.9934	1.99928	2.25529	1.9344
Glyma06g17610	Gm04	37096033	37098973	0.140859	0.231829	0.179062	0.104134	0.134767	0.194474	0.155114	0.102561	0.112778	0.152699	0.523064	0.221683	0.216965	0.226593	0.223474	0.140527	0.106504	0.137672	0.17858	0.166531	HVA22 homologue E
Glyma04g32420	Gm17	11361442	11363797	0.176914	0.232611	0.104248	0.191451	0.0907898	0.148879	0.135459	0.298783	0.0759763	0.13335	0.0988046	0.196258	0.185222	0.146128	0.128241	0.175419	0.0651064	0.0490642	0.0701786	0.116322	exocyst subunit exo70 family protein E2
Glyma17g14620	Gm10	3159559	3160081	95.2403	82.3419	83.4677	75.783	62.3151	69.3421	69.2489	109.16	80.6469	119.612	74.2972	87.8086	67.9233	77.6173	75.3646	47.6185	72.4921	88.6421	58.9368	67.0388	Bifunctional inhibitor/lipid-transfer protein/seed storage 2S albumin superfamily protein
Glyma10g04170	Gm10	46623588	46633682	0	0	0	0	0	0	0	0	0.0702321	0	0	0	0	0	0	0	0	0	0	0	ethylene response factor 1
Glyma10g38861	Gm18	15662132	15663422	7.26556	6.29343	4.8365	6.7325	5.6276	4.91381	5.1054	4.34463	6.34232	6.50177	5.73869	6.40865	5.19674	4.64877	5.91138	7.12149	5.70798	6.03348	7.15673	7.09072	protein serine/threonine kinases;protein tyrosine kinases;ATP binding;protein kinases
Glyma18g15552	Gm07	5427002	5434429	1.87131	1.5756	2.86606	2.04457	2.93363	3.48627	2.71452	15.234	4.37358	2.4441	2.19686	1.56971	2.67134	5.44588	2.34	1.64198	4.65953	3.62149	4.51623	4.15816
Glyma07g06766	Gm06	5460962	5462847	0	0	0	0	0	0	0	0	0	0	0	0	0	0	0	0	0	0	0	0
Glyma06g07520	Gm02	41991806	41999656	8.71617	7.51145	5.16273	5.99828	4.50221	6.32604	5.36574	8.57258	5.42441	5.99923	6.18961	6.54765	8.34649	5.13193	6.77918	6.55761	5.10123	4.34178	4.31868	3.80048
Glyma02g36510	Gm02	17360863	17364820	16.0066	14.7378	12.5913	14.8132	13.6889	14.7747	13.8506	18.5474	12.8442	13.3811	15.5472	15.3803	16.6466	12.6044	14.7554	23.8031	12.1406	13.4073	12.161	15.0322	WRKY DNA-binding protein 32
Glyma02g18620	Gm06	6129361	6130121	0.531061	0.595338	1.15604	1.71732	1.89555	1.19399	2.47824	0.844899	3.16786	0.706436	0.653526	0.4675	0.660614	1.27113	1.9877	0.266116	4.56369	4.45188	4.24398	3.06151	NAD(P)-binding Rossmann-fold superfamily protein
Glyma06g08400	Gm16	33761030	33770049	0	0	0	0	0	0	0	0.0213496	0	0	0	0	0	0.0435403	0	0.0438792	0	0	0	0	calmodulin like 42
Glyma16g30100	Gm05	146478	150189	6.09585	5.94231	5.86557	6.30277	6.83935	4.91261	6.29784	3.90025	6.66064	5.56255	6.0265	5.66355	5.54246	5.43402	5.84857	5.36719	6.47631	7.07534	7.37948	6.7248	C2H2-like zinc finger protein
Glyma05g00351	Gm14	19493512	19496607	1.19728	1.87227	0.662558	1.35964	0.498236	1.21887	0.498298	1.79105	0.126955	1.27243	1.6699	1.72789	2.17249	0.957477	1.33564	2.18051	0.191484	0.35066	0.0989443	0.435104	nuclear transport factor 2 (NTF2) family protein / RNA recognition motif (RRM)-containing protein
Glyma14g17690	Gm09	45010684	45014500	7.9578	7.01235	9.93779	9.54588	9.34333	8.19275	9.17061	9.34214	9.29441	8.18331	8.05021	8.55909	9.51182	9.91658	9.40687	10.1074	9.08283	8.90676	9.32589	10.1956	exocyst subunit exo70 family protein G1
Glyma09g40050	Gm08	21143337	21145791	12.5425	12.2735	14.2808	15.4176	11.6211	14.2882	13.5136	8.83299	12.7228	11.9672	12.0077	13.2443	14.592	13.1881	12.9647	14.5903	13.4803	14.7537	12.3691	13.6641	ARM repeat superfamily protein
Glyma08g26830	Gm18	42938974	42939322	0.41346	0.703513	0.521391	0.831401	0.488256	0.813697	0.566598	0.52984	0.680985	1.79285	0.962964	0.78359	1.03464	0.654881	0.829637	0.725976	0.850324	0.613044	0.684932	0.860311	UDP-Glycosyltransferase superfamily protein
Glyma18g36600	Gm19	7383836	7386095	0	0	0	0	0	0	0	0	0	0	0	0	0	0	0	0	0	0	0	0	Embryo-specific protein 3, (ATS3)
Glyma19g06455	Gm17	5707788	5710608	0	0	0	0	0	0	0	0	0	0.0187355	0	0	0	0	0	0.00646581	0	0	0	0	TTF-type zinc finger protein with HAT dimerisation domain
Glyma17g07700	Gm02	182738	186998	52.1744	71.4132	49.4133	32.7327	55.4228	70.0005	93.3868	84.0767	39.9672	55.1537	72.6982	69.794	42.1554	79.5011	40.1568	34.6942	45.7187	59.1132	33.3014	23.469	tetraspanin8
Glyma02g00390	Gm13	29717174	29721034	8.84549	11.1078	10.5229	10.566	11.6605	11.6347	10.4521	12.2925	11.9894	10.2163	10.2981	10.4981	10.8527	9.39754	10.6415	10.2267	12.5567	10.8812	11.5869	10.5553	ARM repeat superfamily protein
Glyma13g26530	Gm02	4837388	4842333	1.34247	1.22749	0.877135	1.14277	0.932895	0.885799	0.90969	0.989009	1.06747	1.44095	1.20253	1.23134	0.950147	0.934816	1.19152	1.42467	1.06001	1.0075	0.932186	1.13951	LRR and NB-ARC domains-containing disease resistance protein
Glyma02g06040	Gm02	33115775	33124990	13.6474	15.1023	14.9912	16.7344	14.9888	15.7044	15.8091	14.1339	15.0563	13.9996	14.1519	15.7108	14.9288	14.2319	15.8923	18.0041	14.7876	15.7665	15.5816	15.4248
Glyma02g30846	Gm12	38203063	38206137	1.07329	1.49459	1.50641	1.17814	1.57355	1.7266	2.82909	0.982782	1.97513	1.25174	2.27518	1.63914	0.936444	1.40048	1.3396	1.13159	2.10237	2.17237	2.18515	1.7417	Ankyrin repeat family protein
Glyma12g35060	Gm08	32758253	32759229	11.6309	10.312	10.5969	8.91489	9.40773	10.4995	10.6845	10.3831	8.67848	10.1027	10.8778	10.8915	12.0679	10.061	10.5673	10.7982	8.91435	9.69025	8.03174	7.47823	G protein coupled receptor
Glyma08g35521	Gm02	45690633	45692011	2.10527	2.26083	2.45047	1.77276	1.60322	2.29211	2.93661	1.44707	2.55283	1.97125	2.67496	2.19567	1.82903	2.69907	1.52867	1.07495	3.38778	2.21999	2.19719	2.41696
Glyma02g40460	Gm14	9330091	9335778	0.125148	0.105626	0.254543	0.164478	0.13684	0.146603	0.163334	0.141745	0.133598	0.180889	0.198282	0.342863	0.177937	0.206481	0.324721	0.145662	0.231305	0.236244	0.141033	0.118365	Protein of unknown function (DUF1191)
Glyma14g11040	Gm10	11569060	11570320	0.0657014	0.130062	0.235252	0.173596	0.120355	0.257883	0.144065	0.213718	0.134551	0.159097	0.0110813	0.177387	0.141355	0.173794	0.168538	0.129893	0.0185383	0.132521	0.0465158	0.0867544	cytochrome P450, family 711, subfamily A, polypeptide 1
Glyma10g11378	Gm05	5083056	5087481	3.22279	4.01556	8.51202	7.38189	9.55762	5.2614	8.82837	4.52429	9.84391	4.12211	4.73882	4.82009	5.47228	6.38074	7.17907	4.97318	10.6353	9.38224	11.699	11.8635	Nucleotide/sugar transporter family protein
Glyma05g05635	Gm14	42384392	42391917	0.92262	1.02673	0.567599	0.662424	0.585364	0.76632	0.668963	0.552897	0.62539	1.0702	1.36707	1.11239	0.680189	0.608945	0.748717	0.772721	0.620087	0.692017	0.808705	0.79724	Histone H3 K4-specific methyltransferase SET7/9 family protein
Glyma14g33981	Gm09	37439991	37442848	1.87719	1.36809	1.12118	1.14546	0.72763	0.997284	1.1472	0.944949	1.12693	1.22026	1.19203	1.18127	0.819061	0.825911	1.2456	0.941337	1.08141	1.03291	0.956992	1.25878
Glyma09g30670	Gm08	8051046	8055216	26.3982	27.8424	46.6443	41.7326	48.6585	35.6789	40.7569	39.4712	46.7532	29.2013	28.1493	28.7338	31.6907	42.39	38.4526	25.9798	49.1963	44.5668	45.0788	40.5794	Galactose mutarotase-like superfamily protein
Glyma08g11020	Gm02	48106790	48108171	8.10589	8.69382	5.92983	7.61312	8.59145	8.00468	8.98235	6.14327	8.37919	10.1136	9.42765	9.48312	8.53507	7.13486	8.54854	8.90692	8.63443	7.38179	9.82418	9.3843	Transducin family protein / WD-40 repeat family protein
Glyma02g43330	Gm19	44914391	44918101	0	0	0	0	0	0	0	0	0	0	0	0.0420718	0.164977	0	0	0	0	0	0.0183856	0
Glyma19g37810	Gm12	9309975	9312578	26.7509	24.1047	27.4581	23.9884	24.6824	25.6673	25.6409	30.9	32.2627	27.836	26.2999	24.3285	26.8277	24.0536	24.0484	30.951	33.5755	27.4852	37.4129	34.8885	GDSL-like Lipase/Acylhydrolase superfamily protein
Glyma12g11250	Gm05	8669649	8672537	0.43768	0.738812	1.31883	1.3422	1.66614	0.813834	1.57087	0.708177	2.50677	0.398319	0.982484	0.626977	0.722257	0.914694	1.12163	0.711576	2.6638	1.60236	2.74019	3.31166	DNA repair metallo-beta-lactamase family protein
Glyma05g08781	Gm20	32750157	32752152	2.25944	2.63492	2.35969	2.15778	2.13734	1.96269	2.00517	1.38347	2.3033	2.27656	3.37547	2.10763	2.34601	1.60092	2.092	1.55729	2.34866	2.4181	3.03082	2.54928	polyribonucleotide nucleotidyltransferase, putative
Glyma20g22850	Gm07	38428873	38432132	24.7583	35.5886	23.649	23.0304	22.4191	26.701	26.2809	28.8428	25.5742	27.1971	26.5868	24.6845	23.433	22.9478	26.9968	23.1265	33.1318	26.8901	25.8857	27.5446
Glyma07g33511	Gm07	3950088	3952091	0	0	0	0	0.0165435	0.303837	0.0148098	34.4002	0.0138442	0	0	0	0.0143413	1.00351	0.0130859	0.0150943	0	0.109051	0.217392	0.0286198	redox responsive transcription factor 1
Glyma07g05300	Gm15	50748752	50754087	1.71581	1.83164	1.83924	1.98831	1.95208	1.90907	1.81567	1.2605	1.63365	2.07777	1.95612	1.97294	1.93404	1.58371	2.00537	1.54977	1.49595	1.83825	1.27376	1.60081	Protein of unknown function (DUF1295)
Glyma15g43210	Gm20	37503338	37504773	5.34176	5.78238	3.87761	5.37969	4.35946	4.59596	3.28689	5.26103	3.47117	6.51782	6.39314	6.34411	6.3107	4.26299	5.04677	7.97455	3.50234	3.31819	3.14893	3.82575	Copper amine oxidase family protein
Glyma20g28550	Gm08	20878361	20879924	4.93635	11.395	1.9367	2.79103	2.30149	6.74292	7.18656	6.20322	1.46741	4.49108	20.7238	10.2005	3.84774	3.82005	4.37782	5.67468	0.530493	2.63169	0.847144	0.758384	Seed maturation protein
Glyma08g26540	Gm18	50205414	50207308	0	0.0468139	0.0940121	0.0455609	0.10108	0.0464108	0.0452438	0.0448728	0.0845877	0	0.164774	0.0446936	0.0438124	0	0	0	0.419381	0.142778	0.117199	0.087433	expansin A22
Glyma18g41350	Gm14	729910	732076	1.88861	2.85797	1.09027	0.569435	1.04468	2.67719	1.45718	0.77654	0.508271	2.28019	1.61055	2.14844	1.85335	2.68344	0.807124	0.798	0.873594	0.96088	0.713617	0.651456	glutathione S-transferase tau 7
Glyma14g01300	Gm06	18273752	18276246	0	0.218708	0.0183005	0.0177378	0.059029	0.126481	0.158529	0	0.0329318	0	0.213833	0.0870008	0.0341142	0	0.108948	0.0538581	0.0181416	0.148231	0.0456281	0	Plant protein of unknown function (DUF641)
Glyma06g21710	Gm20	37995151	37997368	0.0132347	0.110385	0	0	0	0	0.012955	0.0128484	0	0.0191294	0.0582481	0	0.0784073	0.0131015	0.045788	0	0	0	0.0111859	0	exocyst subunit exo70 family protein B2
Glyma20g29040	Gm15	6001685	6005295	13.3538	22.1368	15.565	12.5858	16.7352	14.6401	20.3028	13.8572	13.3414	13.9423	20.6716	18.735	14.2697	15.4549	14.4432	15.3249	14.5024	14.6398	12.6768	11.7072	Embryo-specific protein 3, (ATS3)
Glyma15g08480	Gm09	13240430	13242874	0.987268	1.35281	0.547743	0.416564	0.447218	0.697099	0.573481	0.541936	0.560305	1.22064	1.28514	1.30041	0.869953	0.526096	0.812831	1.16849	0.522051	0.351141	0.357185	0.42543	NAC domain containing protein 73
Glyma09g12440	Gm12	39907397	39911401	0	0	0	0	0	0	0	0	0	0.0220047	0	0	0	0	0	0	0	0	0	0	O-methyltransferase family protein
Glyma12g36880	Gm13	23610284	23613927	0.041743	0.00793344	0.0497874	0.0412048	0.0385633	0.00786513	0.0479526	0.00760448	0.0516382	0.0707056	0.00930793	0.0340835	0.0334299	0.0413242	0	0.0351852	0.031599	0.00806544	0.0298086	0.0533839	disease resistance protein (TIR-NBS-LRR class), putative
Glyma13g20170	Gm04	5008128	5016292	0.613657	0.584008	0	0	0	0	0.056882	0.10922	0	0.833224	0.375993	0.647439	0.123384	0	0.0321668	0.352743	0	0	0	0.070351	Peroxidase superfamily protein
Glyma04g06560	Gm08	2602005	2605240	15.1252	16.2296	14.6745	15.3441	14.785	13.8507	15.1643	8.0963	18.2055	16.7814	15.6391	16.9339	14.2473	12.7793	14.2357	16.6968	16.5219	15.6668	18.7219	19.042
Glyma08g03670	Gm01	13094881	13100738	11.9615	22.5581	21.6489	21.4625	31.1939	21.8885	37.3293	19.5238	31.6996	16.3646	25.2046	22.3899	12.9872	21.3774	21.2443	14.4987	40.1876	37.8052	35.0113	28.6762	O-Glycosyl hydrolases family 17 protein
Glyma01g10183	Gm03	32874071	32891505	0	0	0	0	0	0	0	0	0	0	0	0	0	0	0	0	0	0	0	0	PIF1 helicase
Glyma03g25661	Gm19	35245343	35245843	0	0.0180141	0	0	0	0	0	0.0345343	0	0	0.0211351	0	0	0	0	0	0	0	0	0
Glyma19g27901	Gm03	46554097	46555354	0	0	0	0	0	0	0	0	0	0	0	0	0	0	0	0	0	0	0	0	UDP-GLUCOSE PYROPHOSPHORYLASE 1
Glyma03g40960	Gm18	56160172	56174459	11.6686	13.6575	9.7412	11.232	9.73906	10.3173	10.5206	11.4971	8.44596	11.8312	14.1612	13.3036	11.7442	11.0586	10.544	13.9246	9.5814	9.52978	9.18932	8.96538	F-box associated ubiquitination effector family protein
Glyma18g46420	Gm17	1027758	1031100	7.35213	7.6247	5.865	7.80617	6.82283	6.36031	6.87541	4.39484	8.30742	8.22331	9.31136	8.65778	6.2186	5.94585	6.20013	8.55913	6.19533	8.08559	8.21168	7.80575	K+ efflux antiporter 2
Glyma17g01690	Gm14	6300289	6303267	0.787474	1.5694	1.66195	2.75432	3.2405	1.88748	4.06128	1.61941	5.98914	0.991389	1.83124	1.28545	0.7625	1.58425	2.03594	1.0137	5.69377	6.20767	6.41237	5.10944
Glyma14g08260	Gm07	11728484	11735435	0	0	0	0.0240122	0.0532728	0.0244601	0	0	0.0891615	0	0	0	0	0	0	0	0	0.100332	0.0411788	0.0691204	cytochrome P450, family 735, subfamily A, polypeptide 1
Glyma07g13211	Gm18	56430261	56436498	13.5953	11.5538	11.6599	13.483	11.8049	11.8826	12.2208	6.75671	13.1958	11.9226	11.2315	12.7377	11.4514	10.0428	12.3233	12.8839	10.9091	12.9138	14.8002	13.0882	RNA-binding (RRM/RBD/RNP motifs) family protein
Glyma18g46730	Gm03	699041	702013	25.0315	25.4756	19.5662	23.5233	19.7575	22.9754	19.5403	17.9155	17.3651	25.7846	28.1884	25.7126	21.9579	18.9129	17.9086	29.5707	13.8874	16.7844	16.6058	18.5379	Protein of unknown function (DUF3741)
Glyma03g00980	Gm18	49280725	49287334	5.9681	9.44114	5.29527	8.18804	6.64631	4.9513	4.98878	3.97328	5.28934	9.53518	10.2117	8.19217	7.96792	5.08901	5.98237	6.50433	5.5051	4.32773	4.34493	6.03067	myb domain protein 117
Glyma18g40617	Gm18	54439652	54444678	26.4446	25.4993	19.8254	22.3027	20.2577	21.8819	22.7931	21.2683	26.9577	25.1052	22.6512	25.5326	23.2815	18.0631	20.6158	29.4447	26.622	25.1655	28.7388	27.9984	conserved peptide upstream open reading frame 7
Glyma18g44730	Gm05	32946853	32951349	0	0	0	0	0	0	0	0	0.0129343	0	0	0	0	0	0	0	0	0	0	0	MATE efflux family protein
Glyma05g27060	Gm01	6655568	6658132	24.9904	22.1553	19.3708	25.1692	17.3837	21.7244	17.5735	12.3648	21.9023	25.6317	22.5911	25.4207	24.6146	21.5062	24.5155	28.2148	15.7653	20.1748	20.6978	21.9525	Protein of unknown function, DUF593
Glyma01g06426	Gm17	196536	198177	0.106498	0.216474	0.108305	0.164024	0.058224	0	0.0521225	0.051695	0.132638	0.258692	0.063275	0.0257443	0.113565	0.0527133	0.199892	0.216921	0.107365	0.0548286	0.0900118	0.100726	magnesium transporter 9
Glyma17g00511	Gm05	31689085	31690311	9.87316	11.6562	6.71398	9.17503	8.16173	8.86842	8.90744	5.31216	8.65317	10.4022	10.5306	10.7832	7.44172	6.62384	9.69671	11.3036	6.35585	8.14505	9.70201	8.40983	mitotic checkpoint family protein
Glyma05g25630	Gm11	37242670	37246373	0.20274	0.102669	0.257726	0.299763	0.221682	0.330801	0.421709	0.615073	0.185512	0.146521	0.0602283	0.196038	0.240216	0.577014	0.438376	0.17698	0.332135	0.260943	0.278452	0.359535	Plant protein of unknown function (DUF247)
Glyma11g35610	Gm03	41251571	41252954	3.274	2.23982	2.0857	2.59394	1.83724	2.51827	2.3703	3.38235	1.88792	2.39294	2.24617	2.44897	3.59518	2.03845	2.87442	3.53745	1.73128	2.11173	1.6081	1.90468	ferritin 4
Glyma03g33763	Gm19	47638233	47642984	36.1392	33.1523	37.2804	28.5594	36.7449	33.9304	39.6032	37.7259	33.8473	38.8165	44.6218	42.9976	22.6007	35.4877	28.7598	28.5531	29.6282	34.9229	28.8594	25.3799
Glyma19g41360	Gm12	13686948	13687843	28.6888	25.7497	23.4888	24.3689	24.4496	20.2061	21.0103	21.8631	25.0813	27.9725	29.1625	27.7671	27.0156	24.398	26.7295	33.1326	21.303	20.9139	23.9717	25.1957	putative endonuclease or glycosyl hydrolase with C2H2-type zinc finger domain
Glyma12g14810	Gm10	48967253	48968258	0	0.0717224	0.0360084	0	0	0	0	0.0343742	0.0161993	0	0.0420742	0.0770331	0.016781	0	0	0	0.145758	0.0364579	0.0299263	0	SAUR-like auxin-responsive protein family
Glyma10g41960	Gm07	39301013	39301949	0	0.123781	0.186433	0.150584	0.0334082	0.153393	0.149536	0.504254	0.195701	0.132487	0.326758	0.265892	0.115844	0.423448	0.105704	0.152409	0.12321	0.1573	0.387358	0.086693
Glyma07g34380	Gm07	9007756	9013068	4.6248	7.79136	4.05147	4.60393	5.057	5.8852	7.08184	4.13419	3.8966	4.10375	7.23674	5.62308	3.73281	3.35453	4.15841	3.60904	5.81651	5.09213	5.06998	4.93714	GroES-like family protein
Glyma07g10790	Gm18	19259701	19262419	0.358813	1.69316	1.29375	2.29894	2.75527	1.62946	3.99914	0.665015	3.91001	0.554054	1.70549	1.09605	0.711138	1.08983	1.89024	0.528847	4.71076	6.04565	5.61044	3.6019	ATP binding microtubule motor family protein
Glyma18g17970	Gm08	34085148	34091230	0.625291	0.821512	0.782905	0.451974	0.553223	0.520167	0.682214	0.441553	0.825936	0.780371	0.670305	0.72702	0.696607	0.565382	0.492039	0.622556	0.857852	0.679117	0.718714	0.705796
Glyma08g36280	Gm01	49421021	49423263	0.396704	0.868196	0.871555	1.04558	0.726486	0.849761	1.23738	0.239713	0.931393	0.557924	0.674972	0.497177	0.568868	0.413907	0.750669	0.299681	0.842593	0.926759	1.05021	0.790489	XH/XS domain-containing protein
Glyma01g37040	Gm02	9588771	9591415	2.80115	1.89686	2.96464	4.44667	2.88478	4.21892	2.23177	3.6364	1.28155	2.16563	2.53512	2.47233	2.16116	2.88582	2.19735	1.99843	0.771749	1.72723	1.00487	1.67893	Pathogenesis-related thaumatin superfamily protein
Glyma02g11400	Gm06	38417730	38421607	27.5931	23.2986	51.573	34.9087	46.3612	32.0822	38.9601	42.7597	49.0704	29.3283	27.198	25.8436	35.32	39.6875	40.7907	34.2086	55.0535	47.6103	51.9857	43.132	Thioredoxin superfamily protein
Glyma06g36290	Gm02	46121766	46123094	1.92581	2.08657	2.73278	1.89854	3.67296	2.0686	1.88533	2.43503	1.96728	2.2657	2.44836	2.3385	2.80182	2.39434	2.28557	3.0383	1.71573	1.56825	2.0821	1.652	3-hydroxyacyl-CoA dehydrogenase family protein
Glyma02g40920	Gm03	43674755	43675703	11.4973	9.79706	12.6688	11.3566	12.624	14.6534	12.5698	27.5665	11.1353	8.39586	8.95593	10.8155	14.834	12.736	13.93	13.3141	13.2848	13.3707	11.0361	12.259
Glyma03g36840	Gm18	4992399	5014649	14.7146	16.6958	8.2346	8.19874	4.81596	10.3618	7.42396	9.29975	6.26551	15.6533	20.8823	17.0052	11.5307	7.38954	12.98	9.37104	7.71142	9.36411	9.0032	9.12799	Glutaredoxin family protein
Glyma18g06435	Gm18	4208858	4211704	5.47346	6.00186	4.88354	5.71892	4.8517	4.77773	5.82199	2.98277	5.38896	5.90714	5.47205	5.49715	5.02214	4.48883	5.08747	5.08925	4.97357	5.02715	5.85978	5.57713	Tetratricopeptide repeat (TPR)-like superfamily protein
Glyma18g05590	Gm06	12679729	12683563	10.3587	15.2225	17.4539	14.3147	15.657	13.0522	15.6066	14.3941	14.589	12.9171	10.2577	11.7837	12.7063	11.9633	13.702	12.0566	13.8215	12.7572	13.4758	11.6221	FRAGILE HISTIDINE TRIAD
Glyma06g16130	Gm15	13571127	13578297	4.74415	3.87982	6.5782	6.31165	7.49061	5.34379	5.99402	6.53301	8.91793	5.36181	4.96179	4.86368	5.62769	4.90863	7.07784	5.88599	10.5145	7.36089	11.8244	9.52938	Protein kinase protein with adenine nucleotide alpha hydrolases-like domain
Glyma15g17221	Gm10	1112454	1120141	0.00986742	0.180529	0.0401411	0.00972635	0	0.052845	0.0386363	0.0383201	0.0361171	0	0.188457	0.0966117	0.113181	0.0989098	0.00853434	0.0787515	0	0	0.0521279	0.037332	Ankyrin repeat family protein
Glyma10g01520	Gm06	43998472	43999283	7.26562	7.67865	11.6054	11.1396	12.4606	10.8954	13.5126	10.059	13.8384	7.88772	10.7451	8.60612	7.47827	9.60044	9.82905	9.3285	12.9258	15.377	14.1507	13.527	Protein kinase superfamily protein
Glyma06g40810	Gm19	1256778	1261260	0	0.0792262	0	0.154211	0.0855323	0.078544	0	0	0.143153	0	0	0	0.0741466	0.077437	0	0	0	0	0.132229	0.0739843	flavodoxin-like quinone reductase 1
Glyma19g01650	Gm13	23922546	23924569	12.2307	11.989	13.7744	13.4125	12.4703	14.1366	13.4768	13.5917	12.6704	13.5288	13.038	13.8875	13.4629	12.5747	12.3696	13.8497	13.1628	12.634	11.6003	10.9764	ferredoxin thioredoxin reductase catalytic beta chain family protein
Glyma13g20470	Gm18	13736759	13737113	6.37551	6.58474	7.58831	6.54814	6.63837	6.97062	8.04346	3.86649	8.52731	6.09796	7.74426	6.43872	7.47564	6.28019	6.68509	6.6903	7.57004	7.74787	7.05168	7.93571	Mitochondrial transcription termination factor family protein
Glyma18g14230	Gm03	41002800	41005889	0.0537327	0	0.0819667	0.132411	0.514699	0	0.0920428	0.0782468	0.135208	0	0.111737	0	0	0	0.189767	0	0.35267	0.0553266	0.306549	0.114346	Bifunctional inhibitor/lipid-transfer protein/seed storage 2S albumin superfamily protein
Glyma03g33440	Gm08	43799228	43801863	0.0359264	0	0.036536	0.0354128	0	0	0.0351663	0	0	0	0	0	0.0340538	0	0	0	0	0	0	0.0339792	Homeodomain-like superfamily protein
Glyma08g44060	Gm13	21360733	21364152	0	0	0	0	0.092625	0.170115	0	0	0	0	0.10066	0.16382	0	0.0838585	0.219799	0	0.0854003	0.174447	0.0715972	0.0801194	Haloacid dehalogenase-like hydrolase (HAD) superfamily protein
Glyma13g17591	Gm13	819171	820405	3.0823	2.92597	2.02542	2.07103	2.38912	2.61508	1.77812	1.80956	2.18285	3.02107	2.7177	3.1003	2.82135	1.83077	2.23682	2.7293	2.29103	2.17089	2.27833	1.83193	Haloacid dehalogenase-like hydrolase (HAD) superfamily protein
Glyma13g01090	Gm07	43599115	43600719	1.30735	8.6187	1.06363	1.19494	0.31189	3.89036	2.46632	1.29227	1.65301	3.02344	6.75069	6.5275	4.01052	2.40015	1.35688	3.74682	0.862686	0.636353	1.84831	1.32642	zinc finger protein 2
Glyma07g39000	Gm04	4407922	4411909	1.87189	2.03762	2.38402	1.91411	1.74072	2.3187	2.51726	2.27582	2.62526	1.69418	2.45301	1.92842	2.0728	2.61506	2.26963	1.78022	3.06879	2.75603	2.77979	2.94521	Protein of unknown function, DUF584
Glyma04g05790	Gm19	15554592	15556723	2.1433	2.18952	2.05701	1.94144	2.33337	3.40973	2.54294	2.66814	2.55673	2.8967	2.68184	2.28775	2.4374	2.02254	2.34668	3.14081	2.94876	3.02098	3.4139	3.19629	mechanosensitive channel of small conductance-like 10
Glyma19g12410	Gm03	2603129	2604276	3.29278	3.24484	3.12886	3.47128	3.53091	3.5105	2.58845	3.27074	2.57092	3.10555	3.74658	3.15933	4.13342	3.54913	3.25478	3.95725	2.83254	2.85374	2.18131	3.05419	RNI-like superfamily protein
Glyma03g02775	Gm11	7013671	7016944	0	0.00876411	0	0	0.00354813	0	0	0.0560764	0.00296921	0	0.0154238	0.00313768	0	0.00321232	0	0.00863286	0	0.00668245	0	0.00409212
Glyma11g09825	Gm08	11117136	11121741	0.906742	4.38542	4.08223	5.31246	7.33009	4.62386	9.66341	2.16608	10.5249	1.87019	4.33408	2.93568	1.6417	3.03577	3.90358	2.06331	9.74721	10.8575	9.88537	8.77831
Glyma08g15330	Gm11	27487690	27502215	3.38386	3.95543	3.23161	3.35939	3.44803	3.32465	3.19356	3.24979	2.86326	3.41849	3.61746	3.74109	3.97314	3.13371	4.09109	3.95669	3.7171	3.23447	3.44433	3.23488	ubiquitin-specific protease 27
Glyma11g27651	Gm08	40159115	40164304	1.79419	2.12116	1.64586	1.61399	1.62842	1.56724	1.7144	0.968591	2.10875	2.089	1.70445	1.58809	1.46301	1.53474	1.4688	1.63939	2.03051	1.87529	2.09717	1.71868	cleavage and polyadenylation specificity factor 100
Glyma08g40420	Gm07	12850985	12851408	2.09964	1.70588	0.305888	0.317601	0.51589	0.425438	0.304125	0.281606	0.161366	1.42542	0.76472	1.50545	1.01914	0.318967	0.621784	1.81559	0.292432	0.243557	0.194975	0.289495	SIN3-like 3
Glyma07g13802	Gm18	60194257	60195201	0.177168	1.12149	0	0	0.38744	0.800516	0	0	1.08976	0.170719	0	0.342621	0	0.292309	0	0.353501	0.119073	0	0	0
Glyma18g51250	Gm15	16810012	16810530	0	0	0	0	0	0	0	0	0.0302575	0	0	0	0.0156719	0.0736533	0	0	0.0166683	0	0	0	basic leucine-zipper 42
Glyma15g19490	Gm09	4121257	4126413	0.0647734	0	0.079047	0.0766168	0.042495	0.039023	0.0380418	0.0251532	0	0.377615	0	0.133615	0.100282	0.0256487	0.0336135	0.0387725	0	0.0266779	0.154202	0.0735151
Glyma09g05320	Gm13	29292698	29299793	0.0885151	0.111705	0.0673551	0.0872496	0.0880092	0.0736459	0.0725002	0	0.0356989	0.0863502	0.165672	0.105607	0.0277348	0.123592	0.0395434	0.0456124	0.0746701	0.121055	0.086227	0.049815
Glyma13g26100	Gm13	21511116	21514221	4.7922	6.12872	4.37082	4.42949	4.53654	4.41751	4.93299	3.00254	5.18226	5.79679	7.09787	5.0679	3.75182	3.33356	3.91888	4.3792	4.78333	4.10879	4.97741	4.84565	methyltransferases;copper ion binding
Glyma13g17790	Gm06	19515688	19517433	3.35636	4.6629	4.34971	3.98177	4.41698	4.9508	5.05886	4.52722	4.89213	3.82106	4.0942	3.67626	4.06358	3.79311	4.34154	2.54838	5.15043	4.89339	4.4937	4.07341	Cytidine/deoxycytidylate deaminase family protein
Glyma06g22760	Gm12	4670395	4675246	0	0.403832	0.115854	0.112292	0.0622822	0.0571935	0.0185851	0	0	0.493985	0.406112	0.330464	0.107983	0.100244	0.0492652	0.227305	0.0574241	0	0.0481428	0.16162	annexin 7
Glyma12g06860	Gm10	29996708	30000625	11.0849	10.3641	8.73582	10.4766	9.04884	11.0997	8.4348	12.7995	8.03641	9.79215	12.5815	11.0323	13.9967	7.8611	10.5347	15.794	8.93604	8.35407	9.36894	9.40981	plant U-box 13
Glyma10g23650	Gm13	42980118	42980975	0.899136	1.30761	1.21919	0.613579	0.655426	1.80563	2.57264	0.514784	0.696154	0.899732	0.876659	1.38214	0.764856	1.5976	0.598202	0.667013	0.883212	1.56675	0.798917	0.218052	Granulin repeat cysteine protease family protein
Glyma13g43190	Gm11	27366580	27372574	0	0	0	0	0	0	0	0.0642553	0.0605624	0	0	0	0	0	0	0	0	0	0	0	early nodulin-like protein 7
Glyma11g27538	Gm05	13690831	13691577	0.944552	1.0496	1.20591	1.00319	1.03681	0.70831	0.996143	0.609831	1.17092	1.09013	1.06537	0.849292	0.861213	0.891901	0.871509	0.973639	1.04375	1.12861	1.27754	1.10164	cleavage and polyadenylation specificity factor 100
Glyma05g13260	Gm13	3204244	3219625	0	0	0	0	0	0	0	0	0	0	0	0	0	0	0	0	0	0	0	0	aminophospholipid ATPase 1
Glyma13g03270	Gm03	1998242	2000563	10.7548	10.5586	9.38696	10.1942	9.87492	11.9649	10.5296	8.40435	9.87485	9.25101	8.06594	8.38438	9.88854	8.46052	10.4351	9.90625	8.98059	9.58443	8.72549	9.03212	Tetratricopeptide repeat (TPR)-like superfamily protein
Glyma03g02240	Gm13	42226782	42228902	120.636	100.535	128.341	118.761	114.166	115.177	123.886	140.019	126.769	94.3464	124.13	107.123	143.107	113.553	130.869	125.538	132.468	130.35	119.151	120.969	SIN3 associated polypeptide P18
Glyma13g42140	Gm06	12229941	12233057	0.550836	0.39516	0.915096	0.669263	0.811606	0.359899	0.352573	0.624905	0.728757	0.413605	0.647231	0.65277	0.1031	0.7646	0.613171	0.104587	0.770414	0.797993	0.657217	0.360286	Peroxidase superfamily protein
Glyma06g15520	Gm02	49701153	49703156	76.1807	81.8181	121.445	123.312	129.933	117.571	134.016	102.27	134.119	78.508	86.2343	84.1191	93.8028	105.49	87.9167	104.85	135.457	141.768	131.006	136.176	actin 7
Glyma02g45430	Gm05	33747785	33758351	21.703	23.5106	22.8344	20.5314	24.3122	22.7741	29.918	15.8414	28.8886	24.4917	24.5704	22.2621	19.5814	21.7479	24.4146	18.0511	28.0845	25.535	28.2254	28.8811	Ribosomal protein L18ae/LX family protein
Glyma05g27890	Gm11	24677181	24678171	17.3563	10.4917	11.5135	12.2992	13.0149	12.9245	12.8939	12.1978	16.976	13.1762	8.54512	11.9875	10.2688	13.6995	15.4508	10.3813	18.4543	17.066	15.9913	17.1425	glucosidase 1
Glyma11g25950	Gm11	4061035	4063491	0.560443	1.60827	2.15316	2.76215	2.00863	1.75073	3.38295	0.453406	3.76066	0.900074	2.25688	1.32468	0.944409	1.38701	2.55829	0.590185	2.63669	4.55242	3.84211	3.47488
Glyma11g05750	Gm08	42768851	42769902	2.70063	3.1054	3.0149	2.8221	2.68647	2.7728	3.97514	2.30637	3.25144	2.52403	2.87132	3.06292	2.81003	2.29155	3.02066	2.43088	3.41857	3.15707	3.65548	3.188
Glyma08g42800	Gm11	8121590	8124669	0	0	0	0.028484	0	0	0.0282858	0.0280538	0.052883	0.250608	0	0.0279418	0	0.0286064	0	0	0	0	0.0244237	0.0273309
Glyma11g11401	Gm01	55378501	55381508	0.0848449	0.11411	0.155742	0.018484	0	0.113128	0.132159	0.0273445	0.103092	0.183205	0.0334699	0.217799	0.102987	0.0835357	0.064875	0	0.0850713	0.102983	0	0.0177357
Glyma01g44910	Gm06	43437158	43437833	7.76539	9.031	7.20762	10.1638	7.73552	10.4433	7.86407	12.5812	6.07537	6.93417	8.04174	8.59722	10.5256	7.40864	8.78539	10.5039	6.33252	7.21855	5.96858	6.12243	heat-shock protein 70T-2
Glyma06g40291	Gm11	37213407	37217758	0	0	0	0	0	0	0	0	0	0	0	0	0	0	0	0	0	0	0	0
Glyma11g35570	Gm07	25841648	25848842	6.1957	5.11693	5.2965	6.23008	6.36535	7.40054	5.35233	8.84066	5.72627	5.9802	4.9164	5.59884	6.72016	6.91547	6.74328	6.76188	5.87932	5.96203	5.79011	6.40065	Leucine-rich repeat protein kinase family protein
Glyma07g23736	Gm03	30102781	30103165	4.13772	4.1814	4.36725	5.16861	4.32277	4.74685	3.93292	3.17599	4.46068	4.74191	4.77443	4.59794	4.34133	3.77679	5.22063	4.76234	4.62663	4.18455	4.61878	4.21852	ARM repeat superfamily protein
Glyma03g23554	Gm10	44484658	44491896	36.721	27.3467	30.3421	27.8125	28.49	24.1291	21.1436	40.4553	23.5946	33.9537	28.2346	27.4136	39.1152	27.5311	39.058	41.3486	27.3566	21.9635	26.9287	26.1757	S-adenosyl-L-methionine-dependent methyltransferases superfamily protein
Glyma10g36280	Gm19	45032254	45033063	10.7119	10.8055	9.43097	9.40514	9.71568	9.71047	9.64417	8.97006	10.2948	11.7347	10.9099	10.9325	10.3404	8.44246	9.21414	10.149	9.44223	8.97469	10.0142	10.4255	somatic embryogenesis receptor-like kinase 1
Glyma19g37971	Gm15	49684002	49685677	2.22359	1.3103	1.68571	1.39478	1.41459	1.4614	1.38508	0.39249	1.47973	1.51934	1.34515	1.64188	0.996361	1.32073	1.36371	1.00834	1.2635	1.08233	1.33264	1.07065
Glyma15g42280	Gm18	59676485	59677615	0	0	0.0203133	0.0277003	0.0307275	0	0.0275076	0	0.025714	0	0	0.0271729	0.106549	0.0278188	0	0	0.107834	0	0.0803589	0.166119	VQ motif-containing protein
Glyma18g50580	Gm01	55341128	55343009	0	0	0	0	0	0	0	0	0	0	0	0	0	0	0	0	0	0	0	0	3-ketoacyl-acyl carrier protein synthase I
Glyma01g44833	Gm10	45062621	45063833	10.1003	9.54587	8.01131	6.90532	5.72195	8.7856	7.04093	5.35345	6.66759	8.21444	7.75619	7.73508	9.87605	6.04378	8.52483	7.20423	6.49525	7.90853	6.02408	6.38628	O-acetylserine (thiol) lyase (OAS-TL) isoform A1
Glyma10g37030	Gm08	46506149	46510899	0	0	0	0	0	0.0975498	0	0	0	0	0.0288612	0	0	0	0	0	0	0	0	0	Vacuolar iron transporter (VIT) family protein
Glyma08g47710	Gm05	40977879	40982233	0.190674	0.434148	0.617444	0.25816	0.377608	0.717207	1.15363	0.231146	0.490189	0.309729	0.481079	0.690718	0.0789895	0.395004	0.15463	0.0475068	0.828158	1.10321	0.774795	0.202671	S-adenosyl-L-methionine-dependent methyltransferases superfamily protein
Glyma05g37370	Gm08	43293817	43298486	18.3987	17.5892	18.3173	18.7079	18.6366	19.1864	18.1989	18.6758	20.1845	18.9022	18.1839	18.0399	19.8088	18.1817	20.3481	22.538	20.4342	19.0109	19.2167	20.2077	Calcineurin-like metallo-phosphoesterase superfamily protein
Glyma08g43480	Gm08	10742311	10753714	25.4562	28.3739	26.1798	25.2662	22.5924	29.3921	23.2118	22.3147	21.3149	25.9174	25.0329	25.3185	29.7957	22.8853	26.9394	26.5406	23.7509	27.0744	19.9866	20.6131	syntaxin of plants 51
Glyma08g14760	Gm01	1989327	1993130	9.89178	9.15036	7.99972	14.1389	9.6588	8.96778	8.82477	9.61945	9.57237	10.1066	9.28325	10.4381	9.26117	8.72795	8.26974	13.6365	9.53399	10.383	11.4293	12.6325	binding
Glyma01g02435	Gm19	49226528	49232681	0	0	0	0	0	0	0	0	0	0	0	0	0	0	0	0	0	0	0	0	ABC-2 type transporter family protein
Glyma19g43630	Gm12	7149432	7150494	8.37108	7.88613	6.40779	7.03708	6.43029	7.57663	6.44853	7.61648	6.47599	7.68688	7.15904	8.08508	7.49401	6.66482	8.01883	8.81864	7.57155	7.12936	6.38695	6.9792	plant glycogenin-like starch initiation protein 6
Glyma12g09370	Gm11	8668685	8670999	47.0985	49.657	24.6693	35.8616	27.6781	21.0915	19.1277	38.5141	17.8458	57.2319	46.8477	53.2282	50.1327	27.3272	43.8444	30.1771	20.17	17.0464	18.3646	17.6276	Glycosyltransferase family 29 (sialyltransferase) family protein
Glyma11g12130	Gm05	23135918	23138433	17.067	16.8819	22.2219	19.9107	23.685	17.4228	19.3818	32.3453	23.5032	21.0192	22.8296	19.1645	17.599	18.3612	21.2634	15.3222	27.2347	21.8151	25.015	23.8628	Papain family cysteine protease
Glyma05g19332	Gm02	406022	412046	0	0	0	0	0	0	0	0	0	0.00735557	0	0	0	0	0	0.00676927	0	0	0	0
Glyma02g00625	Gm10	47757498	47761569	0.160481	0.273398	0.21408	0.217242	0.0842355	0.254348	0.0736705	0.0934682	0.0990783	0.115968	0.341223	0.196553	0.106475	0.0926734	0.147373	0.0641758	0.311986	0.17298	0.283062	0.194221	RNA-binding (RRM/RBD/RNP motifs) family protein
Glyma10g40300	Gm02	10998413	11001756	53.7429	57.735	107.556	180.457	140.035	61.6871	121.65	53.6608	227.916	82.0422	76.0161	75.8776	55.2617	99.9583	100.863	51.0588	439.631	141.295	554.098	457.015	Glycosyl hydrolase family 10 protein
Glyma02g12730	Gm06	2788254	2789523	0.0884751	0.0896086	0.337411	0.283433	0.193482	0.244302	0.194857	0.171786	0.283348	0.191823	0.262834	0.25665	0.272556	0.262755	0.440002	0.176533	0.17839	0.296074	0.224336	0.251039	Remorin family protein
Glyma06g04000	Gm17	39601541	39603441	0.0390136	0.0395134	0.0396756	0	0	0	0	0	0.0713965	0.0281952	0.0463592	0	0	0	0	0	0	0	0	0	Cupredoxin superfamily protein
Glyma17g35620	Gm09	28573203	28574578	37.5389	34.6553	24.7798	23.9895	23.4211	29.3099	20.3022	34.2419	15.9652	36.3048	29.881	36.1303	29.3119	39.6778	25.884	29.8567	14.4592	18.5603	12.049	17.0213	myb domain protein r1
Glyma09g23211	Gm08	2969320	2973679	0	0	0	0	0	0	0	0	0	0	0	0	0	0	0	0	0	0	0	0	PIF1 helicase
Glyma08g04220	Gm19	36816383	36819811	0.0970294	0.07179	0.116617	0.191284	0.298994	0.133012	0.181319	0.0770708	0.298693	0.127497	0.115561	0.119409	0.0919718	0.078589	0.144954	0.0440004	0.231209	0.299723	0.395169	0.375472
Glyma19g29230	Gm16	7114492	7116646	24.6628	29.4233	24.3721	23.4719	25.349	28.6917	25.5062	28.7151	24.9015	25.1009	25.4056	25.2947	25.9729	24.5325	24.2289	25.7416	28.0358	24.4837	24.7695	26.9456	Transducin/WD40 repeat-like superfamily protein
Glyma16g07845	Gm01	25409531	25409921	0	0	0	0	0	0	0	0	0	0	0	0	0	0	0	0	0	0	0	0
Glyma01g20751	Gm06	11245587	11249023	0	0	0	0	0	0	0	0	0	0	0	0	0	0	0	0	0	0	0	0
Glyma06g14290	Gm09	33053747	33061102	33.3326	24.3751	20.2732	21.5491	21.907	22.9798	15.2726	69.1416	20.0446	29.5545	19.4404	24.7787	23.5617	27.9037	22.9344	24.3545	19.6706	18.2902	20.1717	19.9078	NAC transcription factor-like 9
Glyma09g26560	Gm08	45138184	45140640	5.50608	5.45611	9.19684	6.78154	8.06675	5.71325	6.82964	7.63476	7.6909	6.23077	6.94126	6.41186	5.7215	7.18548	7.84658	6.65864	8.20093	8.00475	8.18744	7.17202	XB3 ortholog 3 in Arabidopsis thaliana
Glyma08g45880	Gm04	14910965	14914504	3.15322	11.5769	2.33823	2.97863	1.18518	5.50772	3.60092	2.35967	2.70493	6.66257	10.5772	8.89282	5.54183	4.25953	2.98289	5.07914	2.54973	1.89394	3.22031	2.48526
Glyma04g14710	Gm19	6769557	6775353	6.86939	7.48536	5.50158	5.13834	3.86325	6.8277	4.94383	5.51057	5.08786	6.66401	7.65347	6.55267	6.62112	5.57324	5.73094	5.38549	5.37208	6.17858	4.86605	5.1604
Glyma19g06062	Gm16	9140835	9150519	1.3532	4.05353	0.542865	0.61993	0.458701	2.4303	1.1193	0.425757	0.470844	1.68036	3.35173	3.31706	1.89681	1.05652	0.923149	2.22456	0.442125	0.804566	0.902044	0.865212
Glyma16g09320	Gm14	41979454	41983593	7.4181	8.16365	13.5498	15.7648	13.7226	11.822	14.6478	12.0645	15.036	8.12887	6.75474	8.33794	10.761	12.5839	10.7076	5.64134	17.1607	17.697	13.9709	14.9097	serine carboxypeptidase-like 20
Glyma14g33756	Gm08	6248789	6257979	7.74764	6.30764	5.4935	4.95826	4.30796	4.37899	3.5412	4.59467	3.55972	6.44683	7.82245	7.21193	6.34163	4.538	5.16497	7.14428	3.64719	4.74562	4.92866	4.20292
Glyma08g08740	Gm07	33850367	33850594	2.46631	2.34693	1.68818	2.41769	1.81511	1.69402	1.72438	1.19716	1.85994	2.58547	2.39124	2.56166	2.10012	1.50246	2.49644	2.06169	2.0014	2.086	2.0158	2.31982	starch synthase 4
Glyma07g29170	Gm15	12592164	12605186	0	0	0	0	0	0.382176	0	0	0	0	0	0.920089	0	0.37679	0	0	0	0	0	0	Ribosomal L38e protein family
Glyma15g16270	Gm06	14858365	14861122	3.96906	3.99887	3.19109	4.07618	3.30225	3.19937	3.76982	2.15861	4.41137	4.37525	4.11551	4.07226	3.32446	3.0377	3.60658	3.49672	3.74299	4.10106	5.02512	4.60125	phospholipase D P1
Glyma06g18560	Gm05	274462	284856	0	0	0	0	0	0.0137494	0	0	0	0	0	0	0	0	0	0.00683055	0.0552193	0	0	0	cytochrome P450, family 71, subfamily A, polypeptide 22
Glyma05g00550	Gm13	21456606	21460591	8.83618	8.07576	6.42585	10.15	7.66709	7.04067	7.24742	6.8394	9.188	8.5245	8.97958	8.79944	6.61519	6.93735	6.49302	10.4911	7.64324	8.35886	10.51	10.78	dentin sialophosphoprotein-related
Glyma13g17730	Gm04	42913721	42915643	0.237702	0.167568	0.378257	0.356373	0.542213	0.414947	0.424733	0.240788	0.841251	0.268972	0.270043	0.279763	0.254574	0.388651	0.464579	0.195803	0.791487	0.521173	0.707185	0.478775	Major facilitator superfamily protein
Glyma04g36373	Gm11	13817788	13819151	1.33908	1.02096	0.701274	0.689603	0.731196	0.859337	0.51174	0.770689	0.484789	0.966569	1.09207	0.971901	1.05214	0.728431	1.25354	0.610791	0.823456	0.710028	0.656162	0.695952	cytochrome P450, family 76, subfamily C, polypeptide 4
Glyma11g17530	Gm10	46684504	46690367	18.5623	14.8077	29.5873	32.7662	31.2328	23.8073	27.6143	27.8733	34.5081	20.4095	21.9873	21.3335	26.6291	26.0635	30.3535	28.761	32.8299	27.1397	36.3253	36.9487	cytochrome P450, family 83, subfamily B, polypeptide 1
Glyma10g38970	Gm06	824940	825851	4.8775	6.86976	5.60832	6.5414	8.11204	5.10637	6.84408	4.99787	5.2757	4.3264	7.26813	6.41388	4.90908	5.67353	5.2753	6.08702	5.68926	6.88189	5.91958	5.31061	TIFY domain/Divergent CCT motif family protein
Glyma06g01293	Gm20	38596782	38599879	1.54422	1.45615	2.76178	1.41717	2.21251	1.87134	1.30306	0.878815	1.94896	1.53933	1.39205	1.3387	2.92746	1.63411	2.44092	1.27497	2.03993	1.64486	3.37544	1.00726	jasmonic acid carboxyl methyltransferase
Glyma20g29770	Gm05	31871750	31873928	19.4413	16.0445	24.6615	18.6216	15.8944	15.9339	12.6418	14.4722	16.356	24.8039	24.6201	19.6753	18.6232	16.9335	20.4273	15.6534	17.0509	15.4626	17.1633	13.0337	CAP160 protein
Glyma05g25800	Gm19	38257991	38260727	15.6632	19.7322	15.3517	16.34	15.5469	18.9452	21.0724	16.4566	17.9986	16.4663	19.2384	18.0304	17.2327	15.8307	17.6537	14.0672	22.3788	22.4814	16.7516	19.183	Small nuclear ribonucleoprotein family protein
Glyma19g30640	Gm07	28673469	28678009	6.88033	7.88609	3.6747	4.77521	3.65376	4.7867	3.61	3.66313	3.24048	5.55402	4.02146	4.8956	7.49161	3.52955	5.28243	4.72407	2.25659	2.97974	2.05404	2.12467	nodulin MtN21 /EamA-like transporter family protein
Glyma07g26240	Gm19	36408426	36412578	4.00173	4.52458	3.34805	3.45406	3.58625	3.39029	4.36505	2.64579	4.46559	3.9196	4.5263	4.13678	3.16215	3.05394	3.58984	2.73041	4.09164	4.2491	4.26703	3.85229	methyltransferases
Glyma19g28840	Gm03	37799198	37802979	0.291343	0.571346	0.275601	0.522542	0.508007	0.481694	0.699215	0.37596	0.675176	0.377106	0.829102	0.49005	0.276626	0.309643	0.543949	0.551583	1.0688	0.754055	0.792204	0.360726	Plant protein of unknown function (DUF827)
Glyma03g29750	Gm01	34210140	34210872	0.937237	1.11679	0.684378	0.655557	0.647232	0.385244	0.470854	0.350821	0.504931	0.78312	1.02713	0.717797	0.489282	0.469193	0.584071	0.577675	0.606857	0.337924	0.56899	0.432152	basic helix-loop-helix (bHLH) DNA-binding superfamily protein
Glyma01g25916	Gm17	13738525	13740402	0	0	0.0470948	0	0.0506355	0.0464985	0.0453293	0	0	0	0	0	0.0438952	0.137529	0.0400527	0.0461999	0.046686	0.0476827	0.0782804	0
Glyma17g16930	Gm13	29765650	29768342	103.94	93.3894	64.1495	88.4541	74.8812	95.0461	76.0009	138.371	89.2986	105.983	116.206	104.272	108.481	89.6893	97.9423	139.008	74.2048	82.8633	71.7535	105.526	Homeobox-leucine zipper protein family
Glyma13g26591	Gm17	5828511	5829263	0.504446	0.278906	0.296504	0.469646	0.35181	0.122345	0.241518	0.333615	0.334824	0.380538	0.369214	0.3425	0.130383	0.41848	0.377305	0.333457	0.149949	0.424231	0.107275	0.278105	GPI transamidase component Gpi16 subunit family protein
Glyma17g07880	Gm07	31717135	31718175	1.27168	1.45597	1.51818	1.526	1.5114	1.94309	1.46126	0.805154	1.46717	1.83809	1.24832	1.87119	2.14875	1.14942	1.53027	0.717084	1.505	1.36634	0.841164	1.20276
Glyma07g28026	Gm15	1860587	1861907	0	0	0	0	0	0	0	0	0	0	0	0	0	0	0	0	0	0	0	0	PIF1 helicase
Glyma15g02715	Gm09	32829002	32831368	0.0389516	0	0	0	0	0	0	0	0	0	0	0	0	0	0	0.0388598	0	0	0	0
Glyma09g26340	Gm02	3019572	3032159	0.00823034	0	0.00837	0	0	0.00826401	0	0	0	0.0118962	0	0	0.00520089	0	0	0	0	0	0.0139125	0	cytochrome P450, family 71, subfamily A, polypeptide 26
Glyma02g03800	Gm16	21327475	21328003	16.6611	15.6066	12.7247	17.5737	15.2454	14.6313	14.5918	10.1794	16.875	17.3104	14.4024	15.8994	14.412	12.6138	17.0914	18.628	15.335	15.7807	17.4016	18.2327	Adaptor protein complex AP-1, gamma subunit
Glyma16g19405	Gm11	5517792	5518404	0.786158	0	0	0	0	0.789374	0	0	0	0	0.934179	0	0	0	0	0	0	0	0	0	Stress induced protein
Glyma11g07845	Gm05	36717940	36722358	0	0	0	0	0	0	0	0	0	0	0	0	0	0	0	0	0	0	0	0
Glyma05g31600	Gm20	34885934	34894188	6.67575	6.55236	4.97735	4.65797	4.24434	5.49801	4.69898	4.60582	4.49555	5.90875	6.41745	6.1468	6.27445	4.45523	4.96293	5.79946	4.02671	4.32507	3.69286	4.27431	RING/FYVE/PHD zinc finger superfamily protein
Glyma20g25160	Gm19	39429271	39432396	9.26362	9.96805	11.2166	10.9858	11.3545	10.8036	11.1836	12.3096	12.2207	9.81561	9.51424	10.2398	11.4851	9.7582	11.7158	12.2267	12.2128	11.0443	13.0087	11.6229	Cysteinyl-tRNA synthetase, class Ia family protein
Glyma19g31620	Gm09	27526719	27530281	0.100098	0.253452	0.229043	0.209668	0.0684065	0.138513	0.183714	0.182207	0.11449	0.235109	0.475782	0.241973	0.462544	0.0990914	0.238082	0.449382	0.163984	0.0257669	0.0423014	0.153844	cytokinin oxidase/dehydrogenase 1
Glyma09g22306	Gm01	20233418	20235447	20.7337	25.7126	3.13715	5.23942	2.56918	6.96871	2.46047	3.2443	1.96037	22.5143	53.3509	34.2079	17.0367	4.43906	9.33742	18.0472	1.84321	3.06398	1.56943	3.72792	Caleosin-related family protein
Glyma01g16360	Gm18	60036265	60039884	2.14231	3.04295	1.48787	1.90566	1.37119	2.04614	0.920627	3.17041	0.788884	1.77482	1.83164	2.5262	1.68395	1.8104	1.67211	0.860118	0.684797	0.699418	0.507871	0.864839	Uncharacterised protein family (UPF0497)
Glyma18g51070	Gm07	36683231	36683888	0.0117902	0.704537	0.215826	0.162704	0.348078	0.473539	0.865599	0.0915692	0.291285	0.0681666	0.392284	0.307812	0.0223514	0.175074	0.152961	0.258774	0.392245	0.679839	0.279022	0.0669072	O-fucosyltransferase family protein
Glyma07g31710	Gm19	2182473	2185528	0	0	0	0	0	0	0	0	0	0	0	0	0	0	0	0	0	0	0	0	basic helix-loop-helix (bHLH) DNA-binding superfamily protein
Glyma19g02440	Gm19	5056039	5057438	0	0	0	0.0341714	0	0	0	0	0	0	0	0	0.01643	0	0	0	0	0	0	0.016394	WRKY DNA-binding protein 72
Glyma19g04836	Gm16	33270816	33271810	0.0529706	0	0	0	0.115839	0.0531873	0	0.345688	0.302933	0.153128	0.125888	0.307316	0.100419	0.327736	0.28634	0.237806	0.106804	0.109084	0.179082	0.225448	phospholipase C 2
Glyma16g29463	Gm17	3711608	3715972	1.27011	1.69426	1.10264	0.916065	0.541961	1.46194	1.54647	0.812005	0.963759	1.20896	1.03071	0.92858	1.46818	1.84	1.01814	1.1435	0.999377	1.02071	0.916398	1.02548
Glyma17g05360	Gm11	32246776	32247751	0.415752	0.544031	0.595699	0.128065	0.37513	0.539346	0.74002	0.0945981	0.22569	0.253517	0.378945	0.706569	0.103908	0.339625	0.1517	0.2222	0.13098	0.204845	0.128684	0.0230401	Transmembrane amino acid transporter family protein
Glyma11g31216	Gm19	2969033	2972114	0.61451	1.74267	0.49995	0.121145	0.403153	0.493619	1.08272	0.477261	0.56229	0.355286	0.58417	0.475355	0.931966	0.486662	0.744086	0.122613	0.247805	0.506191	0.727134	0.581203	SGNH hydrolase-type esterase superfamily protein
Glyma19g02890	Gm08	4448462	4453691	1.23527	0.197072	21.5676	13.2295	20.4524	11.135	21.547	11.8529	33.4856	6.9613	4.17265	4.65693	1.98657	15.4572	14.2011	1.54623	34.4353	31.9216	32.8776	25.8211	myb domain protein 16
Glyma08g06261	Gm08	19206179	19207099	0.785916	0.53519	0.301892	0.368297	0.380817	0.439438	0.290574	0.300204	0.506855	0.652161	0.383282	0.361636	0.683924	0.382972	0.646329	0.424145	0.337738	0.411586	0.294363	0.353388	alternative NAD(P)H dehydrogenase 2
Glyma08g25006	Gm15	3894128	3894831	71.0813	137.581	64.4332	30.5861	66.3628	89.2151	65.831	58.324	20.9194	59.5701	62.9425	78.8097	53.3827	109.338	49.5669	67.5387	27.0792	31.2464	15.4527	15.5466	Calcium-binding EF-hand family protein
Glyma15g05510	Gm20	32486469	32491471	253.329	314.398	177.306	180.688	106.656	209.251	148.982	140.18	134.466	283.087	357.612	248.543	229.811	146.996	228.294	104.975	95.4975	163.308	94.2356	137.657
Glyma20g22510	Gm04	8259243	8259384	0.186509	0.692627	0.331929	0.536207	0.425039	0.717874	1.2323	0.49793	1.2515	0.651485	0.627938	0.676284	0.176787	0.46158	0.578033	0.201575	1.39458	1.21626	1.39245	1.0731
Glyma04g09980	Gm12	12443398	12444327	0	0	0	1.43299	0	0	1.42301	0	0	0	0	0	0	0	0	0	0	0	0	0	ubiquitin E2 variant 1D-4
Glyma12g13800	Gm07	44354805	44359039	0	0	0	0	0	0	0	0	0	0	0	0	0	0	0	0	0	0	0	0	DEAD/DEAH box RNA helicase family protein
Glyma07g40060	Gm20	35853401	35856305	21.3887	20.5617	20.5152	18.6087	19.4273	20.7125	20.3068	22.3494	20.6988	19.5975	18.3963	20.2986	22.3594	17.649	20.1857	19.973	20.6799	19.3975	19.1782	18.9166	Transducin/WD40 repeat-like superfamily protein
Glyma20g26370	Gm15	8957075	8959852	4.06612	4.45566	3.78958	4.60965	3.37137	4.48413	4.34508	4.44054	3.84695	3.91642	4.99307	4.65262	4.6551	4.62727	4.39431	3.51629	3.62149	4.64058	3.32161	3.1425	stress enhanced protein 1
Glyma15g12080	Gm14	7791775	7792536	9.02945	9.65783	17.2661	12.8174	13.9707	16.2272	18.6479	18.0312	23.1606	12.8681	12.3637	10.3235	10.9369	15.1496	14.2763	8.11695	24.337	25.2477	22.2479	19.9998	uclacyanin 1
Glyma14g09741	Gm12	15730001	15734533	0.614657	0.53461	0.403237	0.346211	0.512597	0.396753	0.257851	0.511473	0.723117	0.573115	0.523154	0.540413	0.458812	0.347699	0.379727	0.482902	0.265569	0.271239	0.32528	0.457807	embryo defective 2423
Glyma12g16450	Gm16	31304694	31308167	2.78713	2.59365	1.39209	1.40114	1.59169	1.85185	2.29044	2.25111	1.76885	2.30021	2.44434	2.81751	1.44192	2.06117	1.47466	1.27931	1.64335	2.05514	1.92726	1.45529	disease resistance protein (TIR-NBS-LRR class), putative
Glyma16g27300	Gm20	24360783	24361284	4.40193	5.40978	6.60569	5.70599	5.19471	6.09086	7.19877	2.47552	8.03108	5.15983	5.42206	5.29452	4.37597	5.76585	5.64117	3.64175	7.19776	7.90419	6.26126	6.72729
Glyma20g17300	Gm13	32662760	32668692	8.955	3.99401	5.5143	5.74968	5.1204	5.52697	5.8705	4.22719	6.08913	6.41242	7.5171	3.89255	4.59454	4.06647	5.47137	9.50764	7.3714	7.10581	8.40198	9.01356
Glyma13g29812	Gm07	7388103	7388895	0.0742332	0.0634366	0.0754929	0.0731719	0.109578	0.100625	0.259663	0.123543	0.128952	0.120997	0.0882101	0.0690736	0.0824577	0.0992068	0.0642044	0.0867872	0.0140318	0.0895726	0.114622	0.12036	Ankyrin repeat family protein
Glyma07g08880	Gm17	37524373	37531396	0.339864	0.943218	2.41e-05	0.172999	0.184917	0.707772	0.884912	0.389703	0.584103	0.0835375	1.66872	1.29358	1.5e-06	0.576871	0.470533	0.400209	0.543417	0.393573	0.502955	1.06785	Tho complex subunit 7/Mft1p
Glyma17g33600	Gm02	328487	334936	0.23725	0.505872	0.406359	0.393866	0.55979	0.526592	0.721136	0.351549	0.674117	0.379018	0.474812	0.507108	0.272361	0.30903	0.442794	0.199318	0.667188	0.578575	0.802089	0.448781	Protein of unknown function (DUF1350)
Glyma02g00550	Gm19	27910293	27914666	28.793	24.8172	38.2599	42.3849	44.1936	29.6607	33.8356	34.1438	47.4793	35.0988	23.9056	30.1558	33.0465	37.5084	38.3857	38.0837	39.9163	37.3177	42.4452	37.4842	S-adenosyl-L-methionine-dependent methyltransferases superfamily protein
Glyma19g22780	Gm20	35505679	35509382	0.104201	0.168858	0.233133	0.143796	0.273447	0.146478	0.20456	0.121392	0.228831	0	0.123821	0.120907	0.0395079	0.124815	0.108148	0.145538	0.0840395	0.364793	0.194195	0.177396	glyceraldehyde-3-phosphate dehydrogenase C2
Glyma20g25880	Gm14	4234937	4237686	9.5937	7.88694	11.1761	10.846	10.1907	9.75661	8.14487	9.8983	9.54232	9.87092	8.37521	9.15742	10.5984	9.2533	11.1147	10.1718	10.8031	9.1455	9.79349	9.17726	MATE efflux family protein
Glyma14g05860	Gm06	14950814	14955276	6.41246	5.9826	6.46716	5.87492	6.77881	7.02646	6.38097	6.4578	5.50234	6.96106	7.27203	7.43541	8.3733	5.71578	6.71981	7.75115	6.30371	7.15062	5.82458	6.81987
Glyma06g18660	Gm09	4926037	4928295	1.89525	2.75461	1.65648	1.80695	1.64902	2.13738	2.1415	1.29351	1.81258	1.49666	1.79207	1.77255	1.62556	1.60994	1.76441	1.23929	1.52039	2.58742	1.77417	1.7338
Glyma09g06173	Gm06	46493636	46494534	0.137265	0.0765755	0.145971	0.0628812	0.0697532	0.0889643	0.12687	0.133259	0.0691819	0.207466	0.0161096	0.0731072	0.0925229	0.142091	0.136235	0.163654	0.130667	0.119207	0.204489	0.162236	lectin protein kinase family protein
Glyma06g43210	Gm18	55008998	55011687	0	0	0	0	0	0	0	0	0.010753	0	0.0139642	0	0	0	0	0	0	0	0	0	SAUR-like auxin-responsive protein family
Glyma18g45250	Gm15	8902707	8908480	0.388642	0.83355	0.476681	0.630964	0.449948	0.52796	0.55944	0.332911	0.836742	2.28002	0.353154	0.442109	0.390053	0.429994	0.514091	0.433341	0.576184	0.847419	0.42532	0.432444	NAD(P)-binding Rossmann-fold superfamily protein
Glyma15g12010	Gm09	10037196	10043198	0.0487554	0.09876	0	0.0120146	0	0.0367161	0.0477238	0.0473324	0.0334591	0.0704711	0.0869028	0.0589293	0.0346605	0	0.0210843	0.0486405	0.012288	0.0125504	0.010302	0	Protein kinase superfamily protein
Glyma09g10010	Gm06	9829330	9830219	3.18865	2.90618	2.51924	2.49824	1.98937	2.59447	2.18604	2.79406	2.34711	3.53366	2.86434	2.87601	2.97458	2.2838	2.60897	2.86425	2.30099	2.52638	2.02065	2.04982	LSD1 zinc finger family protein
Glyma06g12656	Gm16	3069670	3074139	0	0	0	0	0	0	0	0	0	0	0	0	0	0	0	0	0	0	0	0
Glyma16g03650	Gm15	12395159	12397603	1.91801	1.97101	1.32258	1.30035	2.05627	1.92585	1.97816	1.28072	1.24992	2.24489	1.64544	1.9722	1.41009	2.13951	1.31092	1.88549	1.5752	1.88819	1.33642	1.2654	Protein kinase superfamily protein
Glyma15g16090	Gm13	41014106	41014787	0	0	0	0	0	0	0.0241744	0	0	0	0	0	0	0	0	0	0.012449	0.0381443	0	0	MATE efflux family protein
Glyma13g40501	Gm12	12130666	12131980	0.81993	0.519022	0.521152	0.757695	0.112067	1.38929	0.601937	6.01975	0.422018	1.48141	1.46146	1.23878	0.922914	1.5219	0.354579	0.613499	0.464965	0.791486	0.346501	0.436213
Glyma12g13621	Gm06	9128359	9139018	0.264709	0.40215	0.426546	0.304412	0.45828	0.332239	0.582994	0.128492	0.524797	0.350727	0.576674	0.234627	0.188183	0.30572	0.400657	0.418135	0.333579	0.476982	0.596615	0.208635	Plant protein of unknown function (DUF247)
Glyma06g11830	Gm04	3840306	3845175	1.79509	1.99302	1.76909	2.63285	2.11792	1.75907	1.87183	1.36541	1.81752	1.99724	2.5289	2.25467	1.85939	1.4778	1.74998	1.95701	2.10198	1.53075	2.25754	2.45625	P-loop containing nucleoside triphosphate hydrolases superfamily protein
Glyma04g05100	Gm07	4631298	4635826	2.21825	2.1195	3.11325	3.92516	3.68727	2.76164	3.58765	5.31702	3.84065	2.60132	2.35172	2.66524	2.40867	3.73486	3.59408	2.52917	3.85778	4.07559	4.58354	4.43921	Cellulose-synthase-like C12
Glyma07g05930	Gm17	31248019	31248993	7.68308	6.29575	8.20767	6.94778	7.76783	5.7998	5.8837	5.60159	8.53974	8.26073	6.51459	6.23563	7.12243	6.54297	6.56075	6.80892	7.73948	6.70459	8.47793	7.43724	Protein kinase superfamily protein
Glyma17g29131	Gm05	39900454	39907973	0	0	0	0	0.0618511	0	0	0.0549154	0	0.081761	0.0672168	0.0546961	0	0	0	0	0	0	0	0	disease resistance protein (TIR-NBS-LRR class), putative
Glyma05g35970	Gm03	43268508	43274161	174.541	198.211	179.767	172.049	138.394	176.4	143.058	196.13	130.601	178.857	178.219	180.788	215.205	166.927	174.272	172.882	147.004	145.024	116.792	130.2	profilin 2
Glyma03g36270	Gm09	2464604	2470253	31.0335	34.8642	25.821	26.8406	26.2603	28.8706	24.9851	34.2003	23.6621	28.567	29.8645	31.1616	30.5175	24.7295	26.9515	30.2732	26.1893	22.8517	22.0257	24.964	RING-H2 group F2A
Glyma09g03470	Gm05	39103661	39105632	34.7658	33.2779	37.7938	34.7577	34.3653	37.8283	36.8257	31.3873	37.0515	34.9017	35.1497	34.2922	38.5742	32.1395	38.5645	33.3568	40.4281	36.9346	32.9918	36.0872	cell division control 2
Glyma05g34920	Gm09	13376480	13379085	2.19595	2.90262	1.07876	1.33909	1.28195	1.8499	1.9309	1.60793	1.1409	2.23267	2.01235	2.23132	2.18733	1.45538	1.65785	1.89372	1.06939	1.28391	0.943734	1.14407	RNI-like superfamily protein
Glyma09g12510	Gm04	47741786	47749400	2.62517	2.43724	2.37308	1.43758	1.51495	1.83049	1.85602	1.12102	1.80157	1.73953	2.07963	1.83345	2.41921	1.51594	1.86056	1.45499	1.7276	2.21499	1.94144	2.06922	retinoblastoma-related 1
Glyma04g41950	Gm11	18147914	18150681	6.14158	4.85378	4.70905	5.59629	5.24012	4.79031	5.34252	4.13906	5.86658	5.30439	5.34841	4.98879	4.77789	4.51978	5.47056	5.27643	5.46251	5.83475	5.70171	5.74745	vacuolar protein sorting 45
Glyma11g21200	Gm06	49430361	49431738	0.72252	0.71797	0.513056	0.389689	0.402464	0.465399	0.520417	0.357334	0.536381	0.689653	0.84236	0.75136	0.478109	0.566885	0.448047	0.42161	0.632197	0.617621	0.449362	0.618891	NB-ARC domain-containing disease resistance protein
Glyma06g46887	Gm20	24529080	24561960	0.0240735	0.0243819	0	0.0237293	0.0263226	0	0.0471283	0.0233709	0	0.139183	0.0286061	0.0232776	0	0.0238312	0	0	0.0485388	0.0247876	0.0406936	0	Pentatricopeptide repeat (PPR) superfamily protein
Glyma20g17500	Gm13	43256560	43259629	23.7766	18.3098	33.9361	37.4532	38.8706	28.0356	33.7829	22.8401	42.5317	23.367	19.9326	22.5067	27.5835	32.4151	36.6796	28.0514	38.5574	37.89	42.6528	40.5663	exocyst subunit exo70 family protein A1
Glyma13g43640	Gm14	49019803	49020808	0.768974	0.715645	0.781986	0.727254	0.647677	0.667789	0.559464	0.393424	0.798704	0.736022	1.13601	0.783739	0.6501	0.709769	0.656099	0.715294	0.953312	0.74895	0.860706	0.717468	Pentatricopeptide repeat (PPR-like) superfamily protein
Glyma14g39970	Gm13	28103690	28107341	0	0	0	0	0	0	0	0	0	0	0	0	0	0	0	0	0	0	0	0	LYR family of Fe/S cluster biogenesis protein
Glyma13g24780	Gm11	30940060	30942918	4.21114	4.53989	4.35458	4.40674	4.95283	4.40603	5.24205	4.5234	5.1593	4.56938	5.13019	4.66503	4.53951	4.75264	4.27476	4.84847	4.68542	5.13768	4.61605	4.94236	P-loop containing nucleoside triphosphate hydrolases superfamily protein
Glyma11g30040	Gm08	13253414	13261667	2.0283	1.87998	1.28764	1.2844	1.20971	1.39476	1.01074	1.1576	0.989834	1.59912	2.13268	1.81861	1.20018	1.16823	1.50974	1.87636	0.867495	1.15182	0.800012	0.988249	SOS3-interacting protein 1
Glyma08g17760	Gm10	42730131	42734697	46.4082	46.1733	43.8538	44.7542	43.9752	46.9891	45.5857	43.6465	42.3542	44.2736	43.4434	46.2562	50.7762	45.2424	48.865	55.0389	43.3262	41.5919	39.8144	36.2867	mercaptopyruvate sulfurtransferase 1
Glyma10g34561	Gm17	6795603	6796283	2.70928	2.55843	2.34731	2.2903	3.13523	2.21226	2.53099	2.08779	2.77112	2.6779	2.38862	2.57219	2.05027	2.4055	2.26859	2.12886	2.7368	2.44454	2.64802	2.39124	Aminotransferase-like, plant mobile domain family protein
Glyma17g09200	Gm17	1548351	1548981	3.59471	2.70457	1.82785	1.46795	0.729959	2.26877	1.45773	1.54548	1.08075	2.8948	4.21051	3.3269	2.28778	1.16923	1.90985	3.02269	1.19073	1.26903	0.694453	1.45709
Glyma17g02400	Gm13	29805417	29808309	0	0	0.0583336	0	0.0627193	0.0575949	0	0.111373	0.104972	0	0	0.0554639	0	0.0567832	0	0	0.0578272	0.354371	0.145442	0.108503	DUF679 domain membrane protein 2
Glyma13g26640	Gm08	2279615	2280685	0.278134	0.525804	0.305577	0.323007	0.277128	0.431076	0.860559	0.270016	0.299845	0.226133	0.345898	0.588945	0.193772	0.569838	0.351895	0.277478	0.455433	0.650307	0.549944	0.300036	NADPH:quinone oxidoreductase
Glyma08g03220	Gm09	40441281	40447382	4.38094	4.03631	5.49006	5.98992	5.31567	3.97322	4.50963	6.31103	4.68108	4.6164	5.74323	3.85349	7.60861	3.41353	5.91586	9.38981	5.44243	4.07441	4.84942	5.93458	SAUR-like auxin-responsive protein family
Glyma09g34000	Gm18	29745455	29745890	49.4276	46.1504	45.4332	45.6577	42.1027	43.6128	43.0816	30.2093	46.7249	48.4483	53.5231	51.111	46.2412	39.5426	45.6957	45.2306	43.9802	45.2504	49.4382	48.1636	WWE protein-protein interaction domain protein family
Glyma18g25870	Gm16	2874873	2875096	0	0	0	0	0.0995094	0	0	0	0	0	0	0	0	0	0	0.181585	0	0	0	0	Ubiquitin supergroup;Ribosomal protein L40e
Glyma16g03390	Gm20	11445815	11450167	11.1179	17.1868	10.1164	7.49822	5.75839	8.81318	7.44603	6.24882	10.1731	5.07468	13.2112	9.0529	6.10116	6.37191	3.03659	5.25396	2.35966	7.83262	6.42938	7.19467
Glyma20g08221	Gm19	40206765	40213163	1.09752	1.25474	0.654427	0.961845	0.824285	0.448845	0.629893	0.919135	0.468094	1.95201	0.688253	0.936271	1.03287	0.422176	0.96612	1.08711	0.430023	0.402872	0.391021	0.577817	ribonuclease 3
Glyma19g32470	Gm18	38247219	38252023	3.41378	3.40882	3.82485	4.87632	3.82911	5.02897	3.74944	4.17769	2.77905	3.60227	3.9994	3.60312	3.44852	3.78401	3.79123	3.58429	2.7791	3.76259	2.97337	3.28938	NIMA-related kinase 5
Glyma18g32830	Gm06	6372766	6377356	57.2765	64.0975	63.0625	58.7785	54.2674	65.2005	59.1821	39.7728	55.981	57.5143	49.1828	54.5321	70.1248	49.3275	64.2757	72.7189	60.3163	56.0663	61.8582	58.8134	rotamase FKBP 1
Glyma06g08740	Gm07	1932449	1936524	18.1493	17.5218	32.8365	23.1309	30.6959	26.0062	35.5795	26.6773	42.6094	20.088	15.2351	18.628	21.2437	28.6698	32.2636	16.163	43.6779	42.9016	38.2649	28.1001	alpha/beta-Hydrolases superfamily protein
Glyma07g02830	Gm02	2836027	2838227	3.83725	3.1823	1.83214	2.65102	1.83249	2.17073	1.78785	1.1794	2.39964	3.34234	3.28546	3.24873	1.69154	2.76194	2.73199	2.44907	2.83823	2.51066	2.81126	2.74982	cyclic nucleotide gated channel 19
Glyma02g03560	Gm15	17588521	17591203	0.018088	0.0748058	0.00919748	0.249955	0.0197779	0.00908101	0.177053	0	0.115857	0.0261445	0.0429874	0.140545	0.0171452	0.00895302	0	0	0.182353	0.0558737	0.229319	0.205681	TRICHOME BIREFRINGENCE-LIKE 27
Glyma15g20010	Gm19	31855455	31855876	7.92093	8.26278	10.2879	7.83693	9.08265	8.15192	9.64086	7.05614	8.1979	9.1763	8.10798	8.14671	8.01421	7.71398	7.92847	6.8072	10.9164	8.97047	9.40272	7.37937
Glyma19g25690	Gm12	32195869	32198878	0	0	0	0	0.219076	0	0	0	0	0	0	0	0	0.198342	0	0	0	0.206301	0	0
Glyma12g28832	Gm07	37956827	37959311	6.10223	5.53908	5.87031	5.55121	7.33382	5.68959	5.75586	4.72331	6.07474	5.69776	7.11972	6.71947	5.56258	5.49881	6.4908	5.51097	6.57048	6.15084	6.61803	5.61041	Pseudouridine synthase family protein
Glyma07g33060	Gm01	7621975	7627809	2.29971	2.4489	2.28409	1.87491	1.8683	2.23359	2.18794	1.80486	2.30095	3.16868	3.71598	3.10692	2.74008	1.59573	2.63964	3.14125	2.64344	2.33473	2.66124	2.90686	Tetratricopeptide repeat (TPR)-like superfamily protein
Glyma01g07091	Gm18	1671679	1674980	6.13818	7.02321	6.58073	7.72611	7.78019	5.92317	8.66159	7.0167	8.55071	7.29592	8.22599	7.67244	6.84481	6.56693	7.30119	7.92516	7.34365	8.25653	9.64258	9.02154	Tetratricopeptide repeat (TPR)-like superfamily protein
Glyma18g02640	Gm07	41528169	41529722	0.160003	0.129642	0.065087	0.063086	0.058317	0.0642628	0.0104412	0.0621332	0	0.277522	0.177453	0.134084	0.0505541	0.0527976	0.073806	0.0957754	0.0860293	0.0768827	0.0991712	0.0504434	cation/hydrogen exchanger 15
Glyma07g36130	Gm13	6452997	6455913	0.0196698	0.0398437	0	0.213275	0.25809	0.0790012	0.15403	0.0572873	0.10799	0.0284308	0.116867	0.152156	0.0932227	0	0.0510374	0.0196235	0.0793198	0.12152	0.216123	0.130226
Glyma13g06151	Gm13	26496146	26497461	0.170534	0.18842	0.0157661	0.0764072	0.0169515	0.140098	0.0367237	0.0301012	0.0141856	0.0896328	0.0932617	0.0299811	0.132255	0.0306942	0.0134086	0.0935727	0.0312585	0.0478888	0	0.0399154	UDP-Glycosyltransferase superfamily protein
Glyma13g23031	Gm17	11343980	11350970	0	0	0	0	0	0	0	0	0	0	0	0	0	0	0	0	0	0	0	0	Exostosin family protein
Glyma17g14600	Gm02	49442820	49447968	0.873769	1.32653	1.20883	1.10318	1.20808	1.19491	1.84465	1.03531	1.5653	1.02834	1.7852	1.14296	0.762974	1.41166	1.00442	0.5745	1.47389	1.9519	1.36104	1.09368	Cell cycle regulated microtubule associated protein
Glyma02g45030	Gm13	37448822	37452872	17.1946	15.9844	15.9355	16.172	15.8466	15.5076	16.3099	11.2875	18.6741	17.412	19.1308	18.7539	18.5297	15.1979	18.5718	18.6143	16.0654	16.7035	19.2906	19.0183	putative mitochondrial RNA helicase 2
Glyma13g36110	Gm02	12340135	12345557	0.0523448	0.0954302	0	0.0128986	0	0	0	0	0	10.1577	0	0.0126531	0	0	0	0	0	0	0.01106	0	cytochrome P450, family 82, subfamily C, polypeptide 4
Glyma02g13995	Gm02	11389996	11400179	0	0	0	0.0150718	0	0	0	0	0	0	0	0.0147848	0	0	0	0	0	0	0	0	PIF1 helicase
Glyma02g13171	Gm01	1813531	1816390	7.29846	6.83566	6.32587	7.24587	6.85829	7.04897	7.81329	4.43151	7.73252	6.85723	7.82485	7.17851	6.85578	6.33399	7.15988	8.12412	6.97586	7.43589	8.02204	7.52591	RNA helicase family protein
Glyma01g02295	Gm08	22331523	22332398	0.0632826	0	0.0643564	0	0.0691949	0.0635415	0	0	0	0.0914689	0.0751977	0	0	0.0626459	0	0	0.0637977	0	0	0
Glyma08g28064	Gm19	45784628	45785496	0.443324	0.168377	0.338135	0.436986	0.121186	0.50078	0.0542431	0.107596	0.253532	0.0800978	0.460946	0.0535834	0.367689	0.438864	0.143787	0.055285	0.0558666	0	0.093674	0.157236
Glyma19g38960	Gm03	36644242	36649045	0	0	0	0	0	0	0	0	0	0	0	0	0	0	0	0	0	0	0	0
Glyma03g28675	Gm15	23316835	23318062	4.0018	3.74177	2.80746	3.90074	2.5719	3.87706	2.63353	2.51672	2.82077	4.42513	3.69009	4.54016	3.63125	3.14682	3.76548	5.42571	3.03444	3.01074	3.60996	3.74799	calmodulin binding
Glyma15g23680	Gm13	44296627	44297165	0.406852	0.121195	0.85185	0.589758	0.758884	0.480607	0.585653	1.51021	0.416075	0.242144	0.170631	0.509107	0.49934	1.27935	0.931464	0.764035	0.892708	0.51749	0.566373	0.543247
Glyma13g44985	Gm01	26214735	26217244	1.05371	0.525149	0.712941	1.52213	0.796877	1.28612	0.743956	0.61909	1.42333	1.05169	2.08259	1.00458	1.98407	0.615947	1.47726	0.724198	0.838959	0.98347	0.801852	0.405863
Glyma01g20986	Gm01	54674474	54681159	0	0	0	0	0	0	0	0	0.217556	0.0367282	0	0	0	0	0	0	0	0	0.0553432	0.0619308
Glyma01g43733	Gm09	695390	699971	3.29008	2.3283	1.3012	2.42535	1.37595	1.99059	1.34186	1.74718	1.04209	2.36758	2.10514	2.29762	3.42512	1.53803	2.99152	4.81128	0.751255	0.977214	1.40821	1.42955
Glyma09g01180	Gm03	46164638	46167552	1.60429	2.63246	2.88356	2.48845	3.76666	3.52134	4.29708	3.07867	4.39242	1.99525	4.68452	3.16257	2.41654	3.13931	3.48496	2.72952	5.88003	5.0836	6.47477	5.65757	Ubiquitin-specific protease family C19-related protein
Glyma03g40380	Gm08	22050785	22055298	2.06076	2.20607	1.80029	1.42199	1.42203	1.7076	1.79365	1.77606	1.28031	2.0822	2.09946	2.1158	2.30055	1.90155	2.23225	2.09746	1.63896	1.6687	1.38718	1.722
Glyma08g27730	Gm14	48785757	48795315	11.3683	11.722	8.38352	8.84847	8.15259	10.2057	6.82231	13.0344	6.04789	10.2798	12.0184	9.69142	11.953	8.34586	8.49744	10.8251	7.42718	6.06556	6.08087	6.93948	RING/U-box superfamily protein
Glyma14g39710	Gm14	18677376	18686518	1.84582	1.53544	0.938471	0.880078	1.06857	0.982451	1.14642	0.727547	1.06176	1.71963	1.34561	1.32138	0.937013	1.02611	1.07085	1.10259	0.85518	0.994293	1.26768	1.33516	Tetratricopeptide repeat (TPR)-like superfamily protein
Glyma14g17110	Gm17	38567618	38570943	9.86706	6.88145	10.56	10.4558	10.7903	9.73279	10.2727	7.72752	11.9777	9.88008	8.00656	8.51366	10.3618	8.98221	10.4767	10.121	12.4864	10.7086	13.0826	13.0263	Core-2/I-branching beta-1,6-N-acetylglucosaminyltransferase family protein
Glyma17g34570	Gm06	14798577	14801430	0.0492569	0.0159641	0.112876	0.0528105	0.0146455	0.0158266	0.0617148	0.0406351	0.0769213	0.0911308	0.0421424	0.124469	0.0597623	0.00780174	0.0690158	0.0133626	0.114412	0.0730339	0.0532885	0.0670855	beta-fructofuranosidase 5
Glyma06g18470	Gm15	48413429	48417827	23.5759	22.3043	34.4892	32.2036	37.0595	27.0214	38.7728	25.3818	37.7802	23.6261	27.7195	24.3389	31.6157	33.9006	30.8192	28.9148	34.4404	36.4769	36.7533	35.8964	31-kDa RNA binding protein
Glyma15g41300	Gm07	642801	647826	1.86723	1.8611	3.75255	2.83381	3.84025	4.06214	4.00352	3.94192	3.30858	2.54896	2.94074	2.27832	2.66885	3.46212	2.83255	2.0698	3.49587	3.96725	3.59467	3.11153	Mitochondrial transcription termination factor family protein
Glyma07g01090	Gm09	1316157	1316782	0	0	0	0	0	0.0132037	0.0257433	0	0.0240648	0	0.125006	0.0127151	0	0.0130176	0.0227467	0	0.0265138	0.0541597	0.0222284	0.0124371	Glycosyl hydrolases family 32 protein
Glyma09g02000	Gm18	16471671	16472109	0.638432	0.293914	2.59706	0.915352	1.39616	1.22381	2.04521	0.845181	2.12429	1.09057	0.413803	0.392843	0.715181	1.14911	1.70674	1.27386	2.34047	2.21115	1.6188	0.988083	cell wall / vacuolar inhibitor of fructosidase 2
Glyma18g16141	Gm17	5146438	5148015	0	0	0	0	0	0	0	0	0	0	0	0	0	0	0	0	0	0	0	0
Glyma17g07080	Gm05	38181739	38193583	4.95896	3.6675	5.91387	3.83309	4.33003	5.48077	6.72234	2.80542	8.58544	5.3371	4.89643	4.63979	4.14252	5.1916	5.56955	3.34566	6.34806	8.11828	7.5986	8.62117
Glyma05g33560	Gm19	42586666	42588314	5.25436	4.97829	4.08874	4.56818	4.36982	4.04301	4.51871	2.82221	5.11626	5.385	4.94917	5.78484	4.49555	4.03369	4.34148	5.24199	4.45978	4.62317	5.44311	5.01511	Protein kinase superfamily protein
Glyma19g34990	Gm11	10555736	10556805	3.08e-37	0.067609	1.07e-06	1.05e-288	1.09e-67	9.51e-29	8.59e-17	0	1.41e-37	0.000222563	3.06e-23	0.0171385	0.0148708	3.06e-36	1.7e-05	1.08e-63	3.79e-31	7.94e-136	1.19e-36	1.28e-129
Glyma11g14795	Gm07	3873929	3876970	0	0.450952	0	0	0	0	0.435828	0	0	0	1.05816	1.29158	0	0	0.385095	0.444199	0	0	0	0
Glyma07g05210	Gm06	7363791	7371851	5.36531	6.07475	4.64624	5.3502	5.99469	4.39923	5.59582	4.13969	6.15279	5.99411	5.54029	5.48246	4.81917	5.0562	5.49155	4.79172	6.4719	4.60774	5.86151	5.07453
Glyma06g09821	Gm20	38271186	38274133	24.5079	18.9006	13.9547	18.4572	15.3436	13.6698	13.4874	14.805	17.389	21.1992	19.2591	19.9268	17.3522	14.789	18.9099	23.3051	15.8089	15.4412	17.8092	19.1673	ubiquitin-specific protease 16
Glyma20g29395	Gm13	19944304	19968670	0.282733	0.35818	0.485209	0.383201	0.30947	0.319637	0.415128	0.154396	0.355722	0.53669	0.315345	0.393187	0.368694	0.297655	0.321145	0.352816	0.588023	0.40029	0.462995	0.468121	valyl-tRNA synthetase / valine--tRNA ligase (VALRS)
Glyma13g16040	Gm01	42697267	42701819	27.7042	24.0183	26.9943	30.2376	27.221	27.2452	24.8864	18.0029	25.6852	25.3914	21.2132	25.1743	28.3825	22.428	24.2607	31.8426	25.0567	25.8432	27.6994	28.6284	ubiquitin-specific protease 13
Glyma01g31650	Gm17	41190012	41191959	0	0	0	0	0	0	0	0	0	0	0	0	0	0	0	0	0	0	0	0
Glyma17g37430	Gm18	1182540	1182828	0.220797	0.304944	0.183717	0.276997	0.482851	0.241855	0.23622	0.0584599	0.183667	0.232102	0.310073	0.310541	0.171235	0.179455	0.347213	0.360453	0.182122	0.248014	0.339303	0.246799	salt tolerance homolog2
Glyma18g01995	Gm04	9627305	9628841	0	0	0	0	0	0	0	0	0	0	0	0	0	0	0	0	0	0	0	0
Glyma04g11260	Gm09	1509820	1512846	0	0	0	0	0	0	0	0	0	0	0	0	0	0	0	0	0	0	0	0	Late embryogenesis abundant (LEA) hydroxyproline-rich glycoprotein family
Glyma09g02280	Gm20	44792230	44795327	1.32475	1.7529	1.95566	1.55855	1.89242	1.17999	1.48496	0.974939	1.25128	1.29712	2.25971	1.75615	1.37722	1.35381	1.55235	0.724766	1.35716	1.60606	1.84205	1.39441	Magnesium transporter CorA-like family protein
Glyma20g36760	Gm05	4417009	4418544	0.484679	0.679546	0.558374	0.555628	0.373873	0.763399	0.664667	0.426552	0.69869	0.560999	0.811769	0.620283	0.428022	0.605345	0.482196	0.43834	0.713306	0.891704	0.433155	0.382004	Bacterial sec-independent translocation protein mttA/Hcf106
Glyma05g05130	Gm07	896557	898966	4.02966	3.27996	3.12499	2.77499	3.17889	11.0484	4.4307	58.9309	4.69742	6.64895	6.77807	4.10996	3.45335	18.4519	2.78502	2.99218	6.19571	7.74895	11.1351	3.44579	ethylene responsive element binding factor 5
Glyma07g01400	Gm17	35170150	35171461	0.513368	0.478387	0.104372	0.0606982	0.158042	0.247322	0.0200919	0.119563	0.0187819	0.237349	0.146346	0.337719	0.77825	0.162557	0.390568	0.962458	0.0206933	0.0211351	0.0173486	0.0776546	phosphate starvation-induced gene 2
Glyma17g31960	Gm13	24242192	24247798	0	0	0	0	0	0.0467116	0	0	0	0	0	0	0	0	0	0.026521	0	0	0.0224683	0	glyceraldehyde-3-phosphate dehydrogenase of plastid 1
Glyma13g20760	Gm04	41629334	41633420	12.339	11.4708	11.2501	11.2906	10.7102	12.9502	11.3957	10.9157	12.7608	11.2867	10.5789	12.5378	11.1835	10.246	11.5462	10.6789	11.5552	12.285	11.2003	10.8158	TRF-like 8
Glyma04g35282	Gm07	7852545	7856950	2.42252	2.99879	0.273736	1.11435	1.35385	0.97297	0.579642	0.836201	1.00275	2.25653	2.17497	1.92636	2.39857	1.06584	1.35068	0.805603	1.03117	1.2749	1.0465	0.712822
Glyma07g09420	Gm05	34559562	34563181	11.4662	8.96633	10.1877	14.4274	12.8919	12.6421	10.6783	16.7072	10.6309	9.00406	8.56987	10.3232	11.5502	12.6845	11.7832	15.1075	11.1	12.2861	12.251	12.6458	proline extensin-like receptor kinase 1
Glyma05g28800	Gm18	56154810	56157530	0.968971	0.740061	0.48463	0.798541	0.625278	0.749638	0.48201	0.663111	0.552326	0.941356	0.962657	0.890857	0.677555	0.566098	0.632059	0.871604	0.560492	0.719663	0.523604	0.420667	Lipase/lipooxygenase, PLAT/LH2 family protein
Glyma18g46410	Gm05	34292581	34295204	0.766868	1.33885	1.72069	1.5374	1.53199	1.96433	2.12194	1.05223	2.41891	2.29277	1.5394	1.22696	1.55357	1.41316	1.6463	1.1868	2.74509	2.96702	1.8769	2.10031
Glyma05g28490	Gm08	6316128	6320266	68.648	61.8405	122.595	121.252	147.965	84.3843	116.393	114.513	129.25	72.1446	75.8993	69.9644	88.1395	129.685	104.682	83.9027	108.847	127.669	120.802	121.978	serine hydroxymethyltransferase 4
Glyma08g08850	Gm16	31277909	31282284	2.9569	3.25608	4.88398	1.36929	3.75393	5.67897	10.9558	0.905493	3.68619	4.47475	4.46162	4.16401	1.84348	7.60274	0.858197	1.28688	4.10133	6.62052	2.39855	0.882262
Glyma16g27271	Gm06	16079029	16080261	2.12013	2.70987	1.71344	1.83941	1.71451	2.13125	2.11893	1.40021	2.11261	2.70556	2.87027	2.77733	2.17338	1.68494	1.9821	2.3403	2.28727	1.73432	2.64323	1.93136	5\'-3\' exonuclease family protein
Glyma06g19756	Gm18	39879827	39882192	0	0	0	0	0	0	0	0	0	0	0	0	0	0	0	0	0	0	0	0	GDSL-like Lipase/Acylhydrolase superfamily protein
Glyma18g33800	Gm09	35332206	35332772	0.48114	0.487304	0.117259	0.625034	0.467139	0.280145	0.35322	0.199	0.470211	0.469457	0.654238	0.613136	0.13223	0.296277	0.377086	0.383893	0.253052	0.387158	0.551361	0.696366	Helicase/SANT-associated, DNA binding protein
Glyma09g28345	Gm15	4997010	4999809	0	0	0	0	0	0	0	0	0	0	0	0	0	0	0	0	0	0	0	0
Glyma15g07150	Gm11	38131985	38139666	17.7494	21.0902	19.6565	17.0805	18.8782	19.5344	19.6203	17.7424	20.4988	20.4205	20.7911	19.5446	21.5342	18.9881	19.5034	18.5478	20.1651	20.3571	18.3473	21.1883	phosphoinositide binding
Glyma11g36800	Gm03	42236602	42238551	7.56677	8.15585	5.81495	6.30828	6.66055	5.87714	7.10653	4.9294	6.70095	6.86989	8.10197	7.8224	6.31749	5.82637	6.44726	7.02993	5.82811	6.61187	7.02809	6.25247	DNA topoisomerase, type IA, core
Glyma03g34940	Gm09	2299603	2301800	6.63296	5.19843	7.2272	6.97539	6.32019	9.21311	7.21918	6.56204	6.43057	6.87717	10.4196	6.93265	7.09557	6.33219	6.23549	7.18432	6.70287	7.52882	5.92816	6.72143	Plant protein of unknown function (DUF868)
Glyma09g03270	Gm16	35120595	35126759	1.20472	2.7017	1.47518	0.618027	1.90867	4.61629	7.30382	0.501227	0.978586	1.68796	2.65854	3.16176	0.536055	2.81105	0.58476	0.576464	1.32606	4.56931	0.488376	0.244156	FAD-binding Berberine family protein
Glyma16g31851	Gm10	47791340	47793603	0.0038348	0.0223121	0.00557681	0	0.00449923	0.00318307	0.000464739	0.000496384	0.0055363	0.0037744	0.0131779	0.0128545	0.00180014	0.00160285	0.00214797	0.00426299	0.000957298	0.00404427	0.0073378	0.00404146	disease resistance family protein / LRR family protein
Glyma10g40360	Gm20	43117311	43123033	0	0	0	0	0	0	0	0	0	0	0	0	0	0	0	0	0	0	0	0	ROOT HAIR DEFECTIVE 6-LIKE 2
Glyma20g34790	Gm12	703911	705168	3.02126	3.11272	1.68004	1.80443	1.82675	1.63637	1.82465	1.44486	1.76696	2.62445	2.4273	2.70191	2.02085	1.5249	2.05316	1.91909	1.51166	1.80067	1.80194	1.31614	ureidoglycolate amidohydrolase
Glyma12g01240	Gm20	35009151	35013448	14.9289	14.9959	12.437	10.3613	8.98924	15.6471	14.613	8.49738	15.2695	14.7797	12.345	12.972	12.096	10.9322	11.8861	8.03858	10.9683	15.4139	11.8228	12.6884
Glyma20g25291	Gm01	44042309	44042941	0.0588136	0.107221	0.0149528	0	0	0.0136806	0	0.0570971	0	0.0850093	0	0.0639779	0.0139369	0.0145554	0.0117842	0.0611675	0	0	0.0124272	0.0139064	PR5-like receptor kinase
Glyma01g32460	Gm04	7190608	7191549	.	.	.	.	.	.	.	.	.	.	.	.	.	.	.	.	.	.	.	.
Glyma04g09020	Gm04	36741548	36746321	0	0	0	0	0	0	0	0	0	0	0	0	0	0	0	0	0	0	0	0	Protein of unknown function (DUF1677)
Glyma04g32270	Gm11	38641184	38647477	6.90309	7.56201	7.24449	6.87497	6.86336	7.83903	7.62813	5.60942	7.92886	7.05754	6.86688	7.04903	6.57597	6.42599	6.58399	6.60938	8.0899	7.33829	7.96435	7.07681
Glyma11g37590	Gm14	6071376	6083185	4.85908	4.23973	5.16192	4.72214	4.82664	4.79878	4.65578	4.89444	5.14544	4.48437	5.46222	5.20577	4.9842	4.34723	4.67615	5.39384	5.00211	5.22636	5.00344	5.54506	OxaA/YidC-like membrane insertion protein
Glyma14g08050	Gm03	47170222	47175150	0.107598	0.435501	0.279503	0.216571	0.470127	0.325034	0.774449	0.116875	0.418731	0	0.261042	0.187272	0.0254927	0.295877	0.293256	0.109576	0.540912	0.6074	0.501315	0.346114	ARM repeat superfamily protein
Glyma03g41770	Gm12	11429190	11429829	2.26096	1.83396	0.902418	0.285129	0.710722	2.76706	2.66653	0.220845	0.509702	1.26376	2.29375	1.91918	0.244899	1.74022	0.321488	0.144951	0.426556	1.29874	0.357612	0.195281	alpha/beta-Hydrolases superfamily protein
Glyma12g13051	Gm14	6671454	6671963	1.44844	1.72086	0.778992	1.31915	1.13049	0.615583	0.863887	1.26058	0.641983	2.67715	0.986763	1.22733	1.3863	0.579007	1.32502	1.49095	0.525188	0.552533	0.536279	0.792467	ribonuclease 3
Glyma14g08663	Gm13	26475108	26476577	1.04576	1.45635	1.06351	1.41737	1.42933	1.05004	1.2831	0.761432	1.67457	1.7064	0.931998	1.26399	0.74344	1.03524	0.904481	1.0433	1.18606	1.88437	1.32832	0.989082
Glyma13g23000	Gm12	33258765	33265385	0.0712266	0.0360696	0.0362176	0.140417	0	0	0.0348598	0	0	0	0	0.0344359	0	0	0	0	0	0	0	0	Exostosin family protein
Glyma12g29800	Gm03	28506091	28533431	8.53286	7.42811	8.14832	8.12326	8.76669	6.73068	8.02811	8.69725	9.06332	8.8682	7.85292	7.00017	8.55652	7.64029	9.18075	8.3082	9.11112	7.66539	8.8134	7.9212	Protein of unknown function (DUF707)
Glyma03g22281	Gm19	34905032	34907347	6.75448	5.85433	4.35923	6.69347	5.20774	4.72429	4.62669	3.22263	5.06456	6.41127	6.37125	6.1753	4.75392	4.33624	4.88286	5.76665	4.51053	5.00807	4.84155	4.95282	lipase class 3 family protein
Glyma19g27600	Gm14	7676647	7677424	20.3389	24.8063	25.6587	27.9828	21.5072	15.3726	13.0876	26.4604	17.7467	26.8923	21.6598	22.6206	31.4642	20.0493	26.0378	26.0958	20.1238	14.6507	14.0569	16.9963	UDP-Glycosyltransferase superfamily protein
Glyma14g09600	Gm04	48369577	48373366	0.0213406	0.389052	0.0868108	0.126213	0.186675	0.0428558	0.167113	0.0828711	0.0390542	0	0.101435	0	0.0404564	0.126755	0.036915	0	0.0860572	0.0439472	0.218247	0.121103
Glyma04g42680	Gm12	34372622	34373381	10.5414	12.8655	25.3804	24.9217	25.9063	20.2888	25.6264	19.8143	31.922	17.8006	18.9953	15.5674	17.4908	21.9002	26.5583	10.1911	37.555	34.053	37.943	31.9158	response regulator 9
Glyma12g30740	Gm10	8609324	8612935	0	0	0	0	0	0	0	0	0	0	0	0	0	0	0	0	0	0	0	0	C-repeat/DRE binding factor 2
Glyma10g09470	Gm09	5980272	5980413	39.9348	46.0355	76.2297	65.2241	80.3738	64.2597	82.4064	62.8715	72.6857	45.3491	46.4362	48.5714	53.21	74.7151	56.0602	52.5722	64.8933	73.7387	61.8008	60.9008	2-cysteine peroxiredoxin B
Glyma09g07115	Gm06	13676136	13685328	0	0	0	0	0	0	0	0	0	0	0	0	0	0	0	0	0	0	0	0
Glyma06g17371	Gm19	41304712	41308943	1.38518	1.17335	0.65741	0.873053	0.91793	0.606941	0.887495	0.537898	0.987087	1.33475	1.17218	1.16079	0.644573	0.706418	0.929385	0.762143	1.03252	0.834197	1.06432	1.19101	dual specificity protein phosphatase family protein
Glyma19g33700	Gm15	16871840	16878865	16.3946	18.3198	17.4423	15.2723	16.1534	16.2808	22.2552	15.3214	18.3643	15.3638	19.4814	17.6643	16.9062	16.1226	14.7718	14.8462	18.9981	20.2942	16.0798	18.4027	Small nuclear ribonucleoprotein family protein
Glyma15g19536	Gm08	19497037	19503098	0.00333527	0.00070375	0	0	0	0	0	0.00202371	0	0.0018078	0	0	0.00197589	0.00619071	0	0.00207963	0	0.00107319	0.00528554	0.00118294
Glyma08g25221	Gm07	398218	401495	2.67894	2.69206	1.44734	2.99135	2.01384	2.01742	2.06918	1.56452	2.7577	3.11587	2.78542	3.0963	2.34092	2.00971	2.53424	2.71443	1.96232	1.8964	3.07793	3.30577	RING/FYVE/PHD zinc finger superfamily protein
Glyma07g00740	Gm18	11930268	11931244	1.0037	1.14916	0.932036	0.989355	0.668127	0.730372	0.768956	0.960343	0.945079	1.26153	1.34831	0.900194	1.14446	0.676883	0.780088	0.725683	1.01187	0.823856	0.811443	0.756755	Mitochondrial substrate carrier family protein
Glyma18g12710	Gm10	41711416	41715259	1.58497	2.02264	0.838168	1.2186	1.28245	1.52779	1.58246	1.72336	1.16022	1.32873	2.03406	1.44061	1.62254	1.50626	1.75467	1.54961	0.990678	1.14239	1.31282	1.79887	Tropomyosin-related
Glyma10g33320	Gm07	43587014	43588937	34.7505	36.0334	36.9004	36.4788	36.9642	37.7747	45.3471	27.8644	46.8396	39.543	44.5098	39.6685	36.4081	32.2809	37.6644	37.2262	44.886	43.6492	46.5402	46.6225	RNA-binding (RRM/RBD/RNP motifs) family protein
Glyma07g38991	Gm06	23220386	23220692	0.436345	0.198109	0.137715	0.163144	0.0658085	0.241727	0.0883683	0.306752	0.178981	0.304473	0.196673	0.451017	0.256718	0.431955	0.2863	0.64547	0.13652	0.17042	0.17804	0.270386
Glyma06g25350	Gm05	33942760	33946797	10.3455	10.4794	6.78231	13.5968	13.8258	9.46445	10.8017	14.061	17.4601	5.31676	10.6543	13.3379	10.2421	10.4703	13.5211	16.5138	14.138	12.7828	13.4074	15.2215	nucleoporin-related
Glyma05g28050	Gm02	45077199	45080698	1.58037	1.64602	1.3792	1.49146	1.83831	1.63184	2.07352	1.45806	1.70244	1.52282	2.01108	1.93994	1.29612	1.49789	1.16329	2.07981	1.60451	2.29659	1.84726	2.07772	Galactose oxidase/kelch repeat superfamily protein
Glyma02g39870	Gm04	47676384	47680073	1.09185	1.0815	0.244031	0.43766	0.590425	0.494004	0.434532	3.98355	0.296416	2.86144	1.73938	2.33186	0.614118	0.700809	0.570785	1.31667	0.290426	0.333673	0.446188	0.442634	WRKY DNA-binding protein 33
Glyma04g41845	Gm10	1184164	1184378	0.541713	0.679285	0.839474	0.533968	0.394882	0.699337	0.656502	0.475817	0.448471	0.48471	0.306528	0.448974	0.464574	0.919307	0.870123	0.566172	0.572128	0.584343	0.566866	0.512352	Nuclear transport factor 2 (NTF2) family protein
Glyma10g01630	Gm19	40562660	40565087	0	0	0	0	0	0.672624	0	5.20267	0	0	0	0.647736	0	3.31572	0	0	0	0.689755	0.566183	0
Glyma19g32880	Gm19	44656753	44662685	0.384317	0.245078	0.24631	0.280794	0.435787	0.171506	0.250791	0.19346	0.286536	0.94651	0.659757	0.605669	0.0816267	0.225687	0.17259	0.184902	0.115311	0.0879372	0.132636	0.350159	cytochrome P450, family 93, subfamily D, polypeptide 1
Glyma19g37550	Gm13	33486804	33488460	7.44535	8.1228	7.83616	8.81049	7.05619	8.50095	7.93836	5.04	8.14346	8.32522	7.9888	8.48133	8.56366	6.74114	7.81402	8.27341	7.41856	7.86455	7.73369	6.92338	threonyl-tRNA synthetase, putative / threonine--tRNA ligase, putative
Glyma13g31010	Gm18	27153698	27158258	0.42171	2.56268	1.02928	1.96201	2.26866	0.98237	2.34464	2.39091	1.42002	1.21908	2.66591	1.59845	0.463685	1.05202	1.37145	1.44727	1.37746	1.52845	1.68234	1.9464	ERF domain protein 12
Glyma18g23454	Gm16	35891516	35892635	0.10244	0.216151	0.374387	0.250596	0.215002	0.176107	0.175536	0.131306	0.53319	0.126314	0.121728	0.0881527	0.0828371	0.138419	0.101619	0.087184	0.490315	0.453358	0.394001	0.591158	dsRNA-binding domain-like superfamily protein
Glyma16g32750	Gm04	24415049	24415841	0	0	0	0	0	0	0	0	0	0	0	0	0	0	0	0	0	0	0	0	F-box family protein
Glyma04g21413	Gm03	44952538	44957871	0.537472	0.162855	0.109016	0.105664	0.234423	0.538176	0.36725	0.104068	0.833741	0.232413	1.52856	0.259131	0.152413	0.053059	0.231786	0.106944	0.270173	0.110376	0.725572	1.01453	DNA-directed RNA polymerase family protein
Glyma03g38650	Gm08	19407202	19410258	1.81811	1.87166	1.64443	1.87219	1.54354	1.45612	1.3567	1.03407	1.26821	2.31869	2.01297	2.15092	1.52056	1.42286	1.99425	1.67294	1.29377	1.37428	1.30159	1.32301	Pectinacetylesterase family protein
Glyma08g25150	Gm07	4863249	4864755	9.19703	8.3595	10.3873	8.87669	8.89058	10.241	7.9589	12.0336	7.50742	8.1309	7.68862	7.99988	12.2941	8.55007	10.7888	11.2045	8.72212	8.05848	7.62381	6.60293	metacaspase 5
Glyma07g06140	Gm13	36512356	36514531	0	0	0	0	0	0	0.046651	0.462684	0.0436093	0	0	0	0	0.0235899	0	0	0	0	0	0	Protein of unknown function (DUF1442)
Glyma13g35000	Gm13	33913692	33917493	0.245446	0.319616	0.231781	0.172812	0.134189	0.0528107	0.137287	0.0170202	0.272714	0.152043	0.104164	0.101713	0.132944	0.138844	0.0758165	0.104943	0.176745	0.180519	0.162996	0.116071	squamosa promoter-binding protein-like 12
Glyma13g31490	Gm05	34524339	34525036	0	0.0357687	0	0	0.0386157	0.00886517	0.00864226	0.0385712	0.00807877	0.0127615	0.14688	0	0	0.0349609	0	0	0	0.0181819	0.0335803	0	Protein kinase superfamily protein
Glyma05g28741	Gm05	16010964	16011900	0.161856	0.330593	0.274338	0.212723	0.356906	0.0270864	0.105621	0.104755	0.249922	0.31193	0.324559	0.260842	0.309396	0.106819	0.13999	0.32295	0.0543913	0.277763	0.0456001	0.102056	FAD-binding Berberine family protein
Glyma05g14810	Gm10	39327760	39331344	0.423465	0.571854	0	0.417411	0.308685	0.141732	0.414506	0.274071	0.387479	0.408052	0	0.409465	0.535189	0.139735	0.122085	0.56329	0.284608	0.290684	0.238607	0.267009
Glyma10g30710	Gm16	35776631	35784676	0.0298493	0.0682576	0.0534388	0.11769	0.16319	0.0599428	0.153393	0.094179	0.245815	0.0755024	0.0443368	0.0216468	0.0353667	0.0443235	0.0709958	0.00744474	0.24832	0.222895	0.321695	0.423472	Leucine-rich receptor-like protein kinase family protein
Glyma16g32610	Gm09	2220707	2224158	0	0	0	0	0	0	0	0	0	0	0.11754	0	0	0	0	0	0	0	0	0	basic helix-loop-helix (bHLH) DNA-binding superfamily protein
Glyma09g03160	Gm06	20431691	20433255	0.0272873	0.0829106	0.0555006	0.0537943	0.0795643	0.0730636	0.0801298	0.141285	0.0998736	0.0920292	0.1297	0.0351801	0.0689731	0.0810381	0.0786692	0.0544459	0.201735	0.0655589	0.09994	0.163452	Wall-associated kinase family protein
Glyma06g23300	Gm06	13542472	13544072	0	0	0	0	0	0	0	0	0	0	0	0	0	0	0	0	0	0	0	0	Eukaryotic aspartyl protease family protein
Glyma06g17216	Gm18	13204384	13206444	0.0175444	0.106615	0.231947	0.0172936	0.038367	0.510868	0.274771	0.0340647	0.032107	0.126794	0.145934	0.135715	0.116409	0.434197	0	0.0525092	0.088436	0.144519	0.103799	0.0331869
Glyma18g13665	Gm06	1828639	1832854	1.16155	1.73791	0.59063	0.624514	0.519574	0.954246	0.891491	0.294727	0.881676	1.85061	2.61934	1.7613	0.788218	0.574931	0.947544	0.526733	0.598809	0.815458	0.71399	0.848913
Glyma06g02714	Gm03	2413859	2419026	2.79281	2.54687	2.1839	2.66514	1.9466	1.70935	2.05846	2.26842	2.2195	2.65363	2.52535	2.35621	2.41521	1.7844	2.39626	1.57627	2.5912	2.26844	2.07834	2.52568	Plant protein of unknown function (DUF827)
Glyma03g02620	Gm03	4176523	4180146	2.68277	1.95948	0.760774	1.34776	0.930794	1.19146	1.01	2.57943	0.495679	2.8711	2.91202	2.54419	2.61628	1.45557	2.0526	2.03307	0.780174	0.690587	0.741287	0.512352	LOB domain-containing protein 18
Glyma03g04180	Gm14	32287185	32301317	0.142474	0.149058	0.110171	0.120444	0.0814811	0.0728453	0.0469737	0.136751	0.0713364	0.12158	0.136351	0.149861	0.0955233	0.15164	0.112873	0.201078	0.0419101	0.0654172	0.0495149	0.104021	NB-ARC domain-containing disease resistance protein
Glyma14g26285	Gm17	7548288	7553330	2.71096	4.45745	3.74901	4.29342	5.17192	4.11156	6.3731	2.2244	6.67372	3.361	4.3536	3.91555	2.98898	3.02056	4.1008	3.22512	7.2614	6.70398	7.28613	6.36179	Uncharacterised conserved protein (UCP030365)
Glyma17g10090	Gm06	19044276	19050097	0.633957	0.597172	0.368408	0.580258	0.447167	0.363743	0.532903	0.263766	0.248607	0.719968	1.2376	0.482736	0.214611	0.403443	0.198273	0.361408	0.228256	0.55951	0.536554	0.171313	S-adenosyl-L-methionine-dependent methyltransferases superfamily protein
Glyma06g22250	Gm05	31050453	31055786	2.21439	2.27395	1.48735	2.15341	2.18023	2.26006	2.3417	1.60918	2.25627	2.58146	2.05788	2.02352	1.27581	2.30688	2.02622	1.92903	1.9865	2.33766	2.29527	2.12952
Glyma05g24850	Gm09	36247015	36248333	23.6925	17.771	15.7597	20.6947	16.5638	19.1365	15.0697	31.5214	17.1403	21.5071	21.3554	20.9279	28.9822	17.0092	22.6036	34.5371	18.8621	15.8243	20.4913	20.9278	loricrin-related
Glyma09g29330	Gm02	45451592	45454488	0	0.105281	0	0	0	0	0	0.0756865	0	0	0.0617605	0.0251281	0.0246327	0	0	0	0	0.133791	0	0	Kunitz family trypsin and protease inhibitor protein
Glyma02g40275	Gm19	33833633	33837170	0	0	0	0	0	0	0	0	0	0	0	0	0	0	0	0	0	0	0	0	extra-large G-protein 1
Glyma19g26735	Gm18	932499	939163	0.0743153	0.0250892	0.226729	0.390682	0.622981	0.174112	0.678935	0.156317	0.736668	0.0358052	0.0735897	0.13174	0.0939222	0.343316	0.289239	0.0617835	0.8866	1.00755	1.27716	1.3706	GRAS family transcription factor
Glyma18g01670	Gm19	46339781	46343184	10.761	13.93	8.61486	9.58609	9.1035	8.69624	9.94214	5.80294	9.67417	11.9037	15.9343	12.4465	8.91693	7.63584	11.0486	11.0605	9.30162	9.08551	11.5858	9.84996	sphere organelles protein-related
Glyma19g39800	Gm09	42500587	42513796	98.1486	109.638	121.919	128.189	101.159	138.511	150.071	73.5882	124.394	123.781	113.718	100.232	127.913	97.7066	142.488	102.987	116.416	141.934	107.898	120.239	HSP20-like chaperones superfamily protein
Glyma09g36920	Gm02	51358197	51365440	13.0399	12.1112	13.3762	15.5038	14.5584	13.2554	13.1382	9.88973	15.2934	13.106	13.4323	13.3609	13.3399	12.1014	12.5004	15.893	15.5257	16.0899	17.0677	14.922	shoot gravitropism 2 (SGR2)
Glyma02g47931	Gm14	499747	506179	0.541619	0.768292	0.600229	1.03699	1.26296	0.716609	1.20147	0.346476	1.48164	0.714241	1.01263	0.683557	0.461877	0.645448	0.789108	0.486128	1.48749	1.55225	1.78057	1.2129
Glyma14g00970	Gm01	54780691	54792732	17.6321	15.1165	18.1506	17.178	18.2063	17.1736	18.9163	10.3752	20.0019	17.3956	14.4549	16.7154	18.9414	17.807	18.5332	21.1301	17.5038	16.7227	17.6552	17.5638	RNA-binding (RRM/RBD/RNP motifs) family protein
Glyma01g43933	Gm06	2566314	2573853	0.603534	0.530844	0.742959	0.634041	0.529686	0.478402	0.637377	0.416293	0.58131	0.459185	0.981347	0.691052	0.609685	0.416671	0.480791	0.348622	0.584403	0.490587	0.577218	0.488182	RELA/SPOT homolog 3
Glyma06g03670	Gm02	31080446	31081487	0.0774721	0.0576358	0.0694609	0.178215	0.052691	0.0508009	0.0940178	0.0414427	0.148143	0.0987238	0.0811621	0.119236	0.0359674	0.0500849	0.0645941	0.0591502	0.181841	0.11819	0.194364	0.127588	J-domain protein required for chloroplast accumulation response 1
Glyma02g29430	Gm12	3169863	3174720	50.676	44.5727	66.1373	52.7474	63.9155	50.6778	61.3966	79.7997	62.29	38.8003	42.8437	44.9573	62.8357	64.582	61.4577	59.3377	61.7897	61.1819	56.721	62.5598
Glyma12g04800	Gm06	39035297	39042146	0.0221787	0	0.0902205	0.109302	0.0970035	0.0717291	0.0621546	0	0.0653662	0.143406	0.144227	0.175139	0.112121	0.0878225	0.0549195	0.138291	0.0894372	0.0735542	0.0750125	0.0150141	O-Glycosyl hydrolases family 17 protein
Glyma06g36690	Gm10	49663500	49666343	18.1947	16.0295	17.1883	15.2734	11.9669	18.7766	16.7175	16.3289	14.0111	18.7396	15.4876	15.915	17.9329	15.7178	16.1235	17.0265	16.501	16.1013	12.7853	15.5773	glycosyltransferase family protein 28
Glyma10g42810	Gm05	18433376	18434318	20.8337	26.3383	20.4922	22.2471	17.7919	23.7934	21.6765	16.8547	19.4351	23.1454	24.0979	22.538	22.6889	18.558	21.9328	21.9086	20.5191	21.5848	19.3881	18.9708	GCIP-interacting family protein
Glyma05g16420	Gm19	31248708	31249832	0.0331569	0	0	0	0	0	0	0	0	0	0	0	0	0	0	0	0	0	0	0
Glyma19g25235	Gm18	5971143	5978933	0	0	0	0	0	0	0	0	0	0	0	0	0	0	0	0	0	0	0	0
Glyma18g07290	Gm11	26729749	26735141	20.4708	33.958	20.2304	17.0343	22.1792	31.5353	36.0824	24.0896	20.5665	19.3489	39.918	32.6638	17.8542	23.1292	18.8777	20.6881	25.9537	27.0373	19.1703	15.1135	thiaminC
Glyma11g27120	Gm03	44136912	44140665	1.87179	1.2064	1.80741	2.05004	1.69522	2.30659	1.48056	1.60609	1.54838	1.63969	2.4152	1.65451	2.37459	1.45055	2.01138	2.9614	1.44863	1.50877	2.20525	2.11011	Double Clp-N motif-containing P-loop nucleoside triphosphate hydrolases superfamily protein
Glyma03g37540	Gm17	8773216	8777388	3.73521	5.03367	3.20214	3.11891	2.90281	3.28555	2.75982	2.74213	3.20597	3.39107	3.49092	3.11921	3.33569	2.53639	2.9636	3.71101	3.17434	3.4328	2.93521	3.09483	syntaxin of plants 43
Glyma17g11705	Gm16	32925380	32929955	21.4172	20.1224	22.3045	27.2021	27.1009	23.2057	21.1561	32.7289	23.8611	22.2995	26.3938	22.9915	20.8586	22.1784	23.6405	22.44	24.1861	23.6506	25.6371	25.5058	Inorganic H pyrophosphatase family protein
Glyma16g29020	Gm09	44599092	44600893	0	0	0	0	0	0	0	0	0	0	0	0	0	0	0	0	0	0	0	0	SLAC1 homologue 3
Glyma09g39541	Gm08	16113836	16121089	1.02885	1.42859	1.13069	1.19407	1.0524	1.19968	0.974598	0.724954	0.819948	1.05537	1.47891	1.15529	1.39992	0.903508	1.00467	1.05954	0.803014	0.854332	1.03789	0.674883	Protein of unknown function (DUF3245)
Glyma08g21231	Gm02	48460485	48462739	0.0237469	0.00450959	0.0135843	0	0.00486853	0.00894152	0.00435834	0	0.0217289	0	0	0.012916	0.0284881	0	0.011553	0.00888411	0.0134664	0.0137539	0.0313606	0	Leucine-rich repeat transmembrane protein kinase protein
Glyma02g43710	Gm13	28282488	28289076	4.92445	4.55222	4.90811	4.57563	5.1294	5.1912	4.63995	19.5879	4.40484	6.3723	4.97608	6.16282	4.55136	8.77725	4.80085	5.7827	4.22171	5.09581	5.87472	5.2499	Protein kinase superfamily protein
Glyma13g25000	Gm08	14092833	14098171	0.405767	0.347823	0.349167	0.318007	0.273156	0.334383	0.285251	0.161779	0.257044	0.46619	0.568709	0.46283	0.335381	0.195836	0.386997	0.498284	0.31476	0.300061	0.237429	0.295296	Tetratricopeptide repeat (TPR)-like superfamily protein
Glyma08g18730	Gm15	20907661	20916670	3.64355	4.19344	4.1545	4.0676	4.0745	4.17118	4.66071	3.28265	4.86197	4.14929	4.32956	4.23037	4.04231	3.75718	4.1898	3.70381	4.66107	4.95954	4.52594	4.54254	Nucleotide/sugar transporter family protein
Glyma15g22280	Gm15	4065127	4068652	0.0323184	0.0081831	0	0.00796408	0.0441722	0.0243379	0.0237259	0.00392189	0.029572	0.0116783	0.0216019	0.0156249	0.0229753	0.0079983	0.0209641	0.0181362	0.0570175	0.0166385	0.0136577	0.0152833	gamete expressed 2
Glyma15g05750	Gm01	19474756	19475786	0	0	0	0	0	0	0	0	0	0	0.0179519	0	0	0	0	0	0	0	0	0	AGD2-like defense response protein 1
Glyma01g15687	Gm05	15236847	15238031	0.240033	0.027012	0.0406844	0.177451	0.0437431	0.0401692	0.0391591	0.155352	0.164727	0.0578241	0	0.174073	0.170641	0	0.155704	0.0798226	0.0403311	0.164769	0.0338125	0.0378372	Aldolase-type TIM barrel family protein
Glyma05g14350	Gm04	46580294	46582214	1.12144	0.94284	0.908752	0.794556	0.708991	0.756605	0.755037	0.791178	0.86026	1.31705	1.14522	0.983896	0.832709	0.849999	0.955285	1.15369	1.16582	1.06651	1.1551	1.31005	Phospholipid/glycerol acyltransferase family protein
Glyma04g40591	Gm04	11117996	11119316	0.0392007	0.0794059	0.162786	0.0453487	0.096442	0.123003	0.11991	0.152755	0.107608	0.0141652	0	0.154778	0.0836041	0.0776126	0.135619	0	0.0790396	0.126136	0.0331323	0.115863	O-methyltransferase 1
Glyma04g12130	Gm12	1028131	1032092	0.114194	0	0	0.0861796	0.0955978	0.012541	0.316962	0.0525435	0.0228571	0	0	0	0	0.02885	0.025206	0	0.0346269	0.0428681	0.224767	0.277933	ascorbate peroxidase 2
Glyma12g01690	Gm08	23156269	23158252	14.4271	13.321	11.6865	12.2791	11.2769	6.24437	7.03261	10.0311	8.7831	16.4982	16.6616	15.052	15.1763	12.0068	15.8523	16.108	11.1372	6.62217	9.87581	9.02373	gamma-tocopherol methyltransferase
Glyma08g28790	Gm01	48220843	48221643	3.90492	3.48872	3.96316	3.95481	4.1134	3.88532	3.92238	3.58755	3.81787	3.85169	4.33294	4.24698	4.26821	4.3276	4.66952	4.49459	4.48993	4.83499	4.14471	4.93456	NHL domain-containing protein
Glyma01g35671	Gm04	45074359	45081641	0.207755	0.124691	0	0	0.0897441	0.576882	0.160679	0.201692	0.788563	0.0296582	1.07283	0.200886	0.0875225	0.0914065	0.320553	0.127942	0.250301	0	0.450907	0.465765	chloroplast ribosomal protein S4
Glyma04g38730	Gm08	6694107	6699402	3.33051	3.39303	3.1081	3.03185	2.82765	3.14742	3.26005	3.00508	3.24468	3.42639	3.65499	3.37195	2.69266	2.73457	2.52473	2.61904	2.42934	3.10655	2.61626	2.40882	sirtuin 2
Glyma08g09366	Gm05	39751478	39752843	4.61515	4.44108	4.72699	5.14678	6.59893	4.817	5.79948	3.42305	5.38269	4.75229	4.64469	3.49511	4.98883	4.54634	5.24195	3.78762	5.94651	5.44427	5.08438	4.70402	NAD(P)-binding Rossmann-fold superfamily protein
Glyma05g35755	Gm03	42570181	42574507	0.0577658	0.117012	0.117492	0.11388	0.189488	0.232008	0.169631	0.0560799	0.158571	0.16699	0.0686421	0.223424	0.0547547	0	0.249808	0	0	0.0594793	0.0976468	0.163904
Glyma03g35300	Gm07	43927136	43931978	0.696785	0.495548	0.479681	0.498454	0.399728	0.41278	0.249599	0.316236	0.349942	0.646994	0.454133	0.534056	0.551622	0.350046	0.451307	0.409161	0.299832	0.272471	0.383134	0.241153
Glyma07g39450	Gm18	22456399	22458832	6.78269	7.40742	7.48692	7.41139	7.39439	7.10127	7.63152	5.13187	8.3266	8.44306	7.22797	8.22723	8.45397	6.78613	8.42374	7.50118	7.19074	8.2887	7.19138	7.15701	EPS15 homology domain 2
Glyma18g20532	Gm09	41241750	41246496	0	0	0	0	0	0	0	0	0	0	0	0	0	0	0	0	0	0	0	0	hAT transposon superfamily
Glyma09g35000	Gm04	1728330	1736649	2.93326	2.61774	2.61627	2.78466	2.69465	2.89697	2.45934	2.63757	2.57399	2.72804	3.01414	3.26637	2.88291	1.8089	2.36021	3.38209	1.99971	2.63655	1.98131	2.36496	Major facilitator superfamily protein
Glyma04g02464	Gm12	36367889	36369424	9.96011	7.54207	9.09787	7.68196	9.57674	6.64714	8.50534	5.95236	11.4565	10.6458	7.53167	8.96319	5.29247	8.78392	9.40162	5.99349	11.1633	11.1685	13.8021	11.6625	SIGNAL PEPTIDE PEPTIDASE-LIKE 2
Glyma12g32996	Gm04	14790653	14792865	0.177251	0.179522	0.0400564	0	0	0.0395492	0.205632	0	0	0	0.24963	0.238044	0.168012	0.175468	0	0	0.0775516	0	0	0	epidermal patterning factor 1
Glyma04g14650	Gm17	41054585	41059191	90.5726	93.8488	101.364	88.6495	86.5293	99.8311	94.0284	88.273	87.4764	88.9989	63.7846	69.3641	112.6	92.0448	96.4657	80.5744	92.3093	102.811	80.831	82.0802	acyl-CoA-binding protein 6
Glyma17g37260	Gm12	2807488	2808748	6.30981	6.87448	7.68203	12.292	9.68515	10.4428	7.78371	12.0774	6.48392	6.83296	8.37298	7.65055	9.20719	8.79805	9.35669	11.0211	6.87287	6.53797	6.0396	7.09736	BEL1-like homeodomain 7
Glyma12g04270	Gm08	3944631	3946534	0	0.0391397	0	0	0	0	0	0.0750336	0.0707213	0.055857	0	0.037367	0	0	0.0334237	0	0	0.0397909	0.0326623	0	salt tolerance homolog2
Glyma08g05500	Gm02	44829896	44834233	0.0450091	0.0911714	0.183091	0.177462	0.172249	0.0225966	0.154199	0.131086	0.205921	0.162641	0.160451	0.087042	0.170652	0.133669	0.350355	0.134709	0.0907508	0.254893	0.418456	0.297987	ethylene-forming enzyme
Glyma02g39540	Gm02	24260869	24262966	17.3555	23.6643	14.3709	14.2884	10.5461	18.2147	17.4823	6.20607	15.8037	21.8841	21.4895	20.5772	15.3346	13.11	15.9646	13.7155	10.7129	15.6858	11.7066	13.4801
Glyma02g23860	Gm02	1094782	1096342	4.57124	2.92172	3.83639	0.874929	2.62048	4.67906	8.03677	0.0861714	3.0051	3.52816	3.79708	3.1327	0.883419	8.12787	0.767702	0.177106	3.75834	6.07776	3.67604	2.51853	Gibberellin-regulated family protein
Glyma02g01530	Gm07	1814282	1822590	0	0	0	0	0	0	0	0	0	0	0	0	0	0	0	0	0	0	0	0.00901964	GRAS family transcription factor family protein
Glyma07g02680	Gm01	2373884	2395585	0.28405	0.419445	0.498582	0.314957	0.285223	0.380507	0.764446	0.471172	0.779421	0.530665	0.46435	0.434998	0.538304	0.375144	0.378649	0.424963	0.718355	0.621291	0.549976	0.544551	NRAMP metal ion transporter 6
Glyma01g02890	Gm13	2104944	2107118	3.91143	4.81729	3.50912	4.22242	3.96461	3.76132	4.36654	2.4493	3.99533	4.04519	4.6198	4.65623	3.29311	3.55038	3.37789	4.2441	3.97305	4.10654	4.80907	4.32531	kinesin like protein for actin based chloroplast movement 1
Glyma13g02250	Gm11	17262933	17268149	5.36522	5.06159	3.08819	6.08045	2.93324	5.05902	3.14569	6.45131	1.5326	6.35746	6.97411	6.30705	7.0475	3.85537	6.14792	9.56401	1.89448	2.0471	1.42715	2.80769	glycerol-3-phosphate acyltransferase 3
Glyma11g20461	Gm10	48170752	48175212	2.55343	2.66789	2.24332	4.39701	4.06458	1.6878	1.81928	2.36909	2.50658	3.39871	2.01582	2.31265	2.52766	1.86351	3.2987	1.87006	2.36227	1.74727	2.84141	4.0277	glycosyltransferase family protein 2
Glyma10g40960	Gm04	25812515	25814157	18.1142	20.7943	21.3234	18.9089	20.3395	17.6638	16.8052	23.3763	19.9491	20.3304	21.0227	20.5934	22.5138	19.6319	22.6408	20.8169	23.0265	19.1697	20.1254	18.9324	Cyclase family protein
Glyma04g22520	Gm12	6225007	6227801	0	0	0	0	0	0	0	0	0	0	0	0	0	0	0	0	0.0174942	0	0	0	TRICHOME BIREFRINGENCE-LIKE 27
Glyma12g08480	Gm02	14209887	14215092	0	0.0286167	0.0143671	0	0.0617889	0.0141851	0.0691423	0.0685752	0.193902	0	0.0167873	0.0273206	0.013391	0.0279704	0.0244375	0	0.213635	0.145464	0.202986	0.133616	myb domain protein 36
Glyma02g15745	Gm19	41655724	41657689	0.512054	0.436728	0.76741	1.26183	1.01665	0.541209	0.870541	0.366291	1.04805	0.779078	0.656502	0.547243	0.651408	0.520242	0.641004	0.322641	1.31772	0.679866	1.19586	1.73329	phytochrome and flowering time regulatory protein (PFT1)
Glyma19g34040	Gm16	34299879	34303752	1.93414	2.48454	0.311835	1.95299	1.36691	1.1843	1.73168	0.252458	2.02877	2.28435	1.65378	1.39134	3.97965	0.118208	3.14171	1.74133	0.713577	1.23862	1.71453	1.78476
Glyma16g30801	Gm06	6979978	6989482	0.00568768	0	0	0	0	0.00181712	0	0	0.00298067	0.0047333	0	0.00709675	0	0.00159245	0.0125218	0.00103169	0	0	0	0	disease resistance family protein / LRR family protein
Glyma06g09461	Gm18	9335171	9349369	5.02831	4.70031	4.59309	4.94377	5.85308	5.33137	5.47979	5.54613	6.17304	4.83134	5.54087	5.72396	4.58772	4.87059	5.36417	5.54425	5.19774	5.31117	6.23717	6.21983	RNA-binding KH domain-containing protein
Glyma18g10460	Gm03	1167729	1168148	10.1675	11.841	9.91361	9.89121	11.147	11.2304	12.1144	8.54474	11.1915	10.4775	10.8683	11.0237	10.2554	9.56382	10.2374	10.8518	9.77523	10.0972	11.713	10.5196	HIS HF
Glyma03g01421	Gm18	4275545	4276929	0.781307	0	0	0.256712	0.142384	0.588377	0.254926	0	0.973075	0.376434	0.309471	0.503651	0.493721	0.805673	0.919775	0.259822	0	0.838003	0.220119	1.00581	NIMA-related serine/threonine kinase 1
Glyma18g05650	Gm06	35904008	35911205	0.0415041	1.84958	0.0844167	0.30683	0.431126	0.166695	0.385947	0.0805856	0.151909	0	1.3316	0.84277	0	0.0205433	0.215382	0.331251	0.0627629	0.128206	0.140316	0.0588818
Glyma06g34561	Gm05	30154121	30160503	0	0	0	0	0	0	0	0	0	0	0	0	0	0	0	0	0	0	0	0
Glyma05g24130	Gm13	8163017	8164439	14.9687	15.1605	12.9223	12.971	11.5496	15.109	13.9397	11.0565	14.0747	15.9497	14.0941	14.1886	15.0089	12.5789	14.3245	13.7365	13.762	15.1495	11.1719	12.8366	RNA-binding (RRM/RBD/RNP motifs) family protein
Glyma13g07955	Gm05	25380377	25381387	0	0	0	0	0	0	0	0	0	0	0	0	0	0	0	0	0	0	0	0	white-brown complex homolog protein 11
Glyma05g21050	Gm08	39443107	39450423	0.518035	0.522857	1.16744	1.18805	0.87807	0.749934	1.12367	0.669501	0.629831	0.583816	0.751468	0.722186	0.761186	0.796057	0.695508	0.611038	1.02199	0.944989	0.824172	0.81377	homolog of mamallian P58IPK
Glyma08g39860	Gm08	7315139	7317304	3.81059	4.71841	2.62669	3.1313	2.64285	3.77732	2.84308	4.24818	2.40787	3.28213	4.37777	4.55182	4.22199	2.42158	3.35454	4.181	3.22276	2.87941	2.57793	3.21681	K+ uptake permease 6
Glyma08g10153	Gm04	1354947	1359289	20.3191	21.8503	18.0706	19.2506	16.5746	18.6952	17.3535	20.7281	19.9257	19.8038	22.4855	20.5866	24.7847	20.1948	26.1159	20.4933	22.5248	19.0047	21.8262	22.0315
Glyma04g01980	Gm06	40212268	40212816	5.97877	4.95618	5.7864	5.925	6.24524	4.83813	5.94527	6.37263	6.66686	5.41917	4.93152	5.72103	5.73805	6.02805	6.36087	6.47017	4.99	5.18947	5.82036	5.57904	Pentatricopeptide repeat (PPR-like) superfamily protein
Glyma06g37740	Gm05	6082850	6083231	0	0	0	0	0.0559844	0	0	0	0	0	0	0	0	0	0.177135	0	0.20647	0	0.173099	0	low-molecular-weight cysteine-rich 13
Glyma05g06264	Gm14	2628617	2641159	0	0	0	0	0	0	0.302276	0.0666216	0.376757	0.0991899	0.0815453	0	0.0433649	0.067934	0	0	0	0.14132	0.315784	0.25962	F-box and associated interaction domains-containing protein
Glyma14g03960	Gm02	746252	753143	11.7006	11.5662	9.50611	11.2688	11.3601	9.89801	11.1905	7.2724	12.3274	11.9524	11.9359	11.6947	10.0089	8.84708	9.43317	10.5528	11.3749	11.6505	13.064	12.8702	Rho GTPase activation protein (RhoGAP) with PH domain
Glyma02g00991	Gm11	25471935	25472292	0.328459	0.393163	0.290151	0.587594	0.416068	0.373413	0.465165	0.209994	0.656082	0.313384	0.666249	0.42552	0.425896	0.274276	0.54469	0.353807	0.496497	0.684929	0.722757	1.14376
Glyma11g26480	Gm03	45797352	45798448	0	0	0	0	0	0	0	0	0	0	0	0	0	0	0	0	0	0	0	0	josephin protein-related
Glyma03g39855	Gm18	59047073	59053467	0	0.0503244	0	0.0489774	0	0	0	0	0	0	0.0590432	0	0	0	0	0.0495707	0.150277	0	0	0
Glyma18g49680	Gm20	44517399	44518694	3.2338	2.01279	3.14139	3.89974	3.09134	4.98816	5.62318	5.88405	6.13315	2.89861	1.64225	2.48057	2.3031	3.67503	4.07029	2.11778	7.85829	7.18014	7.56578	6.77445	EXS (ERD1/XPR1/SYG1) family protein
Glyma20g36390	Gm12	11376975	11378490	0.0245066	0.124103	0	0.0483125	0.0535924	0	0.0719643	0.214122	0	0	0.0582416	0.0473928	0.0232292	0.02426	0.0423915	0.0244489	0.0247061	0.0757006	0.0207129	0.069535	ammonium transporter 1;2
Glyma12g13005	Gm12	2907333	2911169	0	0	0	0	0	0	0	0	0	0	0	0	0	0	0	0	0	0	0.0235404	0	pfkB-like carbohydrate kinase family protein
Glyma12g04420	Gm04	19021729	19022707	0.419583	0.382231	0.305885	0.395478	0.25161	0.177357	0.327171	0.25163	0.237047	0.470793	0.308962	0.501956	0.174616	0.282652	0.398046	0.410449	0.227752	0.283876	0.190937	0.205124	ARM repeat superfamily protein
Glyma04g17570	Gm10	47654047	47677523	0.758822	0.672476	0.932469	1.09079	0.864288	1.11114	0.773716	1.04362	0.7522	1.0054	1.80339	0.886596	1.16881	1.37718	0.710998	1.3879	0.701248	0.71622	0.96203	0.807405	ARM repeat superfamily protein
Glyma10g40175	Gm08	3926852	3936263	8.73709	8.25198	7.31201	7.78498	7.09718	6.54536	7.81921	4.04956	8.86566	9.06687	8.1321	8.2251	6.28092	6.19043	8.00634	6.96643	5.92137	7.56683	8.28498	7.98181	pre-mRNA-processing protein 40B
Glyma08g05480	Gm16	19348565	19349162	6.74659	7.34105	5.21897	6.39997	5.6179	5.51406	5.93291	3.5678	6.44573	7.32232	8.05724	7.55927	5.72815	5.28204	5.35636	7.08159	5.71157	6.2718	7.2105	7.18421	DEA(D/H)-box RNA helicase family protein
Glyma16g17711	Gm01	1207927	1212597	2.59015	2.83337	1.70739	2.02194	2.65071	2.68416	2.00787	3.98303	1.59256	1.9766	2.06817	2.88533	3.60424	2.58443	2.90339	2.66656	2.81995	2.81615	1.89171	1.99932	Drought-responsive family protein
Glyma01g01610	Gm09	37183878	37188780	25.8933	23.9538	23.064	23.5228	20.5619	22.916	21.0517	15.307	22.6275	25.9838	26.2965	27.5505	27.9166	21.0062	26.4479	28.1799	19.3259	21.1189	22.3388	20.8645	Transcription elongation factor (TFIIS) family protein
Glyma09g30343	Gm18	1612779	1613843	3.00579	3.5429	3.45676	4.47973	3.64318	2.62614	3.10163	2.0653	3.69246	4.23952	4.50323	4.49295	3.70641	2.89849	3.40341	3.5133	3.49924	3.50964	3.71908	3.94414	NF-X-like 1
Glyma18g02540	Gm16	25974089	25978329	0.0824902	0.794278	0.629924	0.205818	0.450985	0.331311	0.242235	0.361624	0.377401	0.301805	0.245054	0.2019	0.195476	0.409435	0.535731	0.534923	0.416963	0.383544	0.209161	0.197486	Hypoxia-responsive family protein
Glyma16g22488	Gm13	35924821	35929285	2.19391	2.38221	0.381907	0.720849	0.497066	1.1313	1.29624	0.82509	0.868194	2.1712	1.8555	1.89204	1.03041	0.978406	1.16244	0.887329	0.797162	1.34326	0.902085	0.723174	Pectin lyase-like superfamily protein
Glyma13g34331	Gm20	34835216	34844905	4.61324	3.67248	1.54459	2.676	1.37011	2.32561	1.61676	1.16111	1.91083	3.51234	3.63202	3.46946	3.83293	1.5975	2.87346	2.10231	1.41635	1.25112	1.63665	1.58008	DNA-directed DNA polymerases
Glyma20g25120	Gm20	45321197	45325518	31.9087	33.0449	31.7815	29.9162	30.0857	33.6398	34.3137	21.9001	30.9932	33.5531	35.5746	34.4435	36.8008	29.9037	32.341	37.4584	30.0724	30.3165	29.4291	30.0447	glutamine-tRNA ligase, putative / glutaminyl-tRNA synthetase, putative / GlnRS, putative
Glyma20g37420	Gm14	48218939	48219507	10.3993	9.69196	9.76815	9.62519	9.14083	9.93089	9.33439	6.03847	10.9627	10.1822	12.3148	10.4972	9.58783	8.12147	10.1431	9.06179	10.197	10.1553	10.8859	10.7533	arginine-rich cyclin 1
Glyma14g39100	Gm13	43533698	43542918	0.805111	0.543617	0.545848	0.132267	0.440165	0.471569	0.131346	0.390807	0.306956	0.581855	0.79725	1.10286	0.635953	0.597758	0.34817	0.669345	0.338193	0.552662	0.510357	0.380737
Glyma13g43960	Gm12	17028763	17030064	0.229246	0.192152	0.313528	0.257137	0.250664	0.214309	0.31725	0.0767434	0.253165	0.205668	0.338164	0.20638	0.284734	0.15651	0.307669	0.149842	0.294867	0.431395	0.347428	0.239251	Domain of unknown function (DUF1726) ;Putative ATPase (DUF699)
Glyma12g17165	Gm09	28253766	28257099	0	0	0	0	0	0.0745029	0	0	0	0	0	0	0	0	0	0	0	0	0	0	beta glucosidase 41
Glyma09g22727	Gm08	2425792	2427429	0.108792	0.0275465	0	0	0	0.0546187	0	0.0528086	0	0.0393122	0.032319	0.0262989	0.0257804	0	0.0235236	0	0	0	0.0459754	0.205791
Glyma08g03430	Gm17	39873349	39878718	0	0.0680843	0	0	0	0.067498	0	0.0326306	0	0.0485822	0.03994	0.0325003	0.0318595	0	0	0.0335323	0.0338851	0	0	0	S-adenosyl-L-methionine-dependent methyltransferases superfamily protein
Glyma17g35890	Gm10	47725340	47727190	91.5828	96.2506	94.5535	105.044	119.302	86.1458	116.843	92.4568	114.966	84.3406	102.907	97.5408	91.2073	90.7093	91.0935	106.717	107.188	105.542	120.485	124.442	poly(A) binding protein 2
Glyma10g40250	Gm10	48484510	48491403	227.175	201.047	177.521	183.045	144.714	203.253	158.957	268.74	149.846	216.168	189.797	218.619	224.833	217.802	203.553	163.424	138.469	171.883	120.37	150.055	proline-rich family protein
Glyma10g41430	Gm03	40752664	40753500	46.8588	35.8262	23.7888	26.2946	23.4367	31.363	22.6338	36.5575	27.2709	45.8176	34.3314	37.4964	38.574	24.2848	33.6935	45.3352	24.6659	24.7958	28.4127	22.3266	phosphatidyl serine synthase family protein
Glyma03g33060	Gm12	3613300	3616012	0	0	0	0.0381523	0	0.0388639	0	0.037576	0	0	0	0	0.0366881	0	0.0334765	0	0.0390207	0	0	0	C2H2 and C2HC zinc fingers superfamily protein
Glyma12g05436	scaffold_950	4281	4978	6.06187	6.19377	4.79435	4.52719	3.76688	5.53677	4.80488	5.06523	4.93432	4.69333	5.86427	5.35938	5.4866	4.68167	6.43087	4.26507	4.5593	4.93861	5.52297	5.77837	RNA-binding (RRM/RBD/RNP motifs) family protein
Glyma0950s00210	Gm09	17472989	17477539	0.297524	0.351558	0.0504287	0.146635	0.05422	0.995802	0.388305	1.25164	0.862094	0.358368	2.65157	0.575374	0.141008	0.0981767	0.257328	0.395764	0.349936	0.0510582	0.796308	0.703494
Glyma09g15135	Gm13	7512512	7518192	11.0897	12.4616	12.9074	13.6438	14.6475	13.164	13.235	14.2465	13.7458	14.042	12.3749	12.3569	12.4071	12.0988	11.7515	15.0861	13.3151	12.8505	14.2131	13.763	BED zinc finger ;hAT family dimerisation domain
Glyma13g07400	Gm08	8123909	8131529	22.2784	19.2358	21.9818	21.6544	22.2844	22.6808	23.7831	22.5313	22.2605	22.2989	20.1655	21.2981	22.0647	20.0325	24.3286	22.756	22.1322	23.6056	22.8283	21.7888
Glyma08g11120	Gm03	35317603	35327014	27.1846	27.4884	41.4456	34.3549	37.0941	29.2795	33.9923	44.4702	46.1448	34.0391	30.8816	30.749	25.2852	36.7187	36.3859	23.1439	61.1252	47.1815	52.4084	47.5884	K-box region and MADS-box transcription factor family protein
Glyma03g27590	Gm11	34004517	34004788	21.0059	21.6804	19.9556	27.8032	22.4286	19.1313	21.9763	12.9447	24.9183	20.912	24.4377	22.8659	20.1428	18.4082	17.2371	25.9614	19.4192	23.4333	28.5539	27.0605	global transcription factor group B1
Glyma11g32375	Gm03	44130385	44134042	0	0	0	0	0	0	0	0	0	0	0	0	0	0	0	0	0	0	0	0
Glyma03g37530	Gm01	55860743	55865247	1.6583	2.03164	0.871873	0.829191	0.884976	1.396	0.780795	4.77575	0.656114	2.05512	1.72195	1.54677	1.49601	1.3276	1.15853	1.61712	0.826313	0.889088	0.752701	0.939222	Drought-responsive family protein
Glyma01g45690	Gm19	28795390	28797166	13.0461	12.0137	13.742	15.2387	15.4129	13.586	14.6672	13.1619	15.0163	14.3178	12.7091	14.0637	15.5639	13.8209	14.6154	18.0103	14.4549	13.9875	14.7349	14.8057
Glyma19g23446	Gm06	14867696	14876182	5.44869	4.46471	3.78691	2.77986	3.02378	3.73896	3.88615	2.28599	3.03148	3.4035	4.19709	4.18307	2.98461	2.03286	3.22065	4.01543	2.95354	3.32672	3.30927	2.97807	GDSL-motif lipase 5
Glyma06g18580	Gm05	32286544	32288806	5.43584	5.4597	4.3673	4.77887	5.10342	4.58433	4.86729	2.90739	5.28413	5.43946	5.55959	5.37633	4.32767	4.49735	4.77965	4.31814	4.19266	4.94545	5.1579	4.89537
Glyma05g26290	Gm14	46000981	46005181	78.6183	123.187	85.6529	74.1235	73.6663	103.224	115.191	67.117	102.616	90.0418	82.2354	81.337	79.867	79.5723	84.0662	62.9926	92.9417	108.466	94.636	102.533	Ribosomal protein L35Ae family protein
Glyma14g36660	Gm20	45991060	45993351	0.647529	0.453116	0.478921	0.823951	0.733772	0.449214	0.63383	0.617202	0.377047	0.425428	0.699499	0.637505	0.736532	0.524466	0.692424	0.458075	0.545978	0.618247	0.646796	0.623568	serine/threonine protein kinase 2
Glyma20g38370	Gm08	12432851	12433781	0.286456	0.678895	0.809496	0.805257	0.77874	0.441951	0.492094	0.386379	0.51751	0.545431	0.746732	0.870946	0.655222	0.615257	0.646236	0.397057	0.880266	0.711927	0.743584	0.75298	PsbP-like protein 2
Glyma08g16954	Gm02	49866749	49873963	0	0	0	0	0	0	0	0	0	0.0487157	0	0.0325896	0	0	0	0	0	0	0	0	Plant protein of unknown function (DUF946)
Glyma02g45720	Gm16	20330817	20339980	3.50515	2.73932	1.94885	2.97684	1.61792	2.26514	1.16348	1.68376	1.16528	2.98023	3.18508	3.62381	4.70201	2.3773	3.43022	5.92899	1.22276	1.21137	1.09686	0.917693	galacturonosyltransferase 15
Glyma16g18440	Gm11	10363486	10365098	20.6358	20.136	22.0595	20.3821	19.2265	20.7452	20.7134	22.9223	22.0271	18.3782	16.9587	19.1389	20.3864	20.6502	21.9492	17.1866	23.8773	23.6103	20.5563	23.0347	Sterile alpha motif (SAM) domain-containing protein
Glyma11g14521	Gm11	7505062	7508956	4.60875	4.55666	3.23623	2.92041	3.11959	3.74616	3.43714	1.59795	2.8114	4.91682	4.82454	5.09301	2.91235	2.17256	2.75232	3.28421	3.09853	2.59999	2.8751	2.5957	ataurora2
Glyma11g10500	Gm06	38321790	38326234	1.31756	1.43081	1.28036	1.38531	1.3446	0.977507	1.49029	0.824309	1.64764	1.43889	1.62652	1.57126	1.26276	1.1304	1.64602	1.40938	1.30614	1.3265	1.7075	1.57845	Pentatricopeptide repeat (PPR) superfamily protein
Glyma06g36230	Gm14	13787206	13792760	5.06372	3.2099	4.24089	4.71534	4.36431	3.83426	3.33549	4.07734	4.19733	4.95978	4.72168	4.55069	5.09905	3.72125	4.79697	6.16913	4.27013	4.15888	5.01496	5.04845	phytosylfokine-alpha receptor 2
Glyma14g14040	Gm09	2837337	2842850	0	0	0	0	0	0	0	0	0	0	0	0	0	0	0	0	0	0	0	0	ACT-like superfamily protein
Glyma09g03910	Gm05	21640772	21643608	15.5446	18.5877	17.6131	14.9902	14.3688	20.0516	20.4489	12.554	20.5955	18.572	15.1081	15.3565	16.5016	14.8545	18.0685	13.9393	21.1515	20.1459	20.0111	20.6084	prefoldin 3
Glyma05g18184	Gm08	20404316	20412709	0	0	0	0	0	0	0	0	0	0	0	0	0	0	0	0	0	0	0	0
Glyma08g26010	Gm19	39532968	39537769	14.0466	14.8088	13.3049	13.0679	12.5187	13.1142	12.8251	11.1263	12.6539	14.6776	16.4447	15.275	16.5904	12.7054	13.7829	15.518	12.7561	13.1669	13.3678	13.8604	SPla/RYanodine receptor (SPRY) domain-containing protein
Glyma19g31730	Gm19	37499169	37501892	1.55878	1.55813	1.90644	1.71727	1.77125	1.44242	1.38619	1.23637	1.78989	1.64934	1.87649	1.52695	2.02799	1.82549	2.10601	1.59576	2.0953	1.63651	1.99775	2.02354	6-phosphogluconate dehydrogenase family protein
Glyma19g29760	Gm01	45827324	45830713	9.10496	8.73153	8.29037	7.94645	7.00002	7.96177	8.41156	7.82705	7.01484	7.90398	10.0311	8.69588	10.52	7.87267	7.96752	8.70399	7.52895	7.84707	6.83058	7.41909	F-box family protein
Glyma01g33635	Gm15	5703390	5706144	0	0	0	0	0	0	0	0	0	0	0	0	0	0	0	0	0	0	0	0	Arginase/deacetylase superfamily protein
Glyma15g08110	Gm07	17961957	17967753	0	0	0	0.0386163	0.0142789	0	0.0255651	0.0126777	0.0358473	0	0	0	0	0.0129274	0.0338837	0	0.0131651	0.0537847	0.0110373	0.012351	3-ketoacyl-CoA synthase 10
Glyma07g18200	Gm18	376497	381242	0.117951	0.134395	0.159937	0.294297	0.263317	0.133238	0	0.178921	0.0269817	0.0426213	0.15768	0.114051	0.149071	0.210177	0.102016	0.029418	0.214041	0.0303622	0.0996917	0.200805	SGNH hydrolase-type esterase superfamily protein
Glyma18g00801	Gm13	21829683	21830894	99.5875	101.478	75.4404	97.8368	73.0806	100.054	87.0028	138.155	93.0514	107.25	112.556	106.899	106.121	81.443	109.698	105.695	100.212	103.967	102.876	107.954	K-box region and MADS-box transcription factor family protein
Glyma13g18150	Gm09	10603685	10608789	0.494503	0.695609	0.726402	0.812388	1.2316	0.827542	1.12943	0.907002	0.80441	0.476504	1.04464	0.637539	0.520807	0.924663	0.499275	0.328892	1.44019	1.52751	1.3004	1.42908	zinc finger protein 11
Glyma09g10520	Gm16	22599300	22605953	13.4313	15.9699	10.9921	10.8735	10.2543	14.38	15.2476	10.0766	10.4137	13.5322	12.466	13.5713	11.1794	12.8714	11.603	10.9735	11.9062	11.7348	10.358	7.83248
Glyma16g20030	Gm19	1487990	1489815	9.48289	8.93275	9.50892	9.83756	9.89753	9.02229	9.02261	11.4916	10.194	9.58503	10.3228	10.4197	9.52287	9.847	12.4174	10.8829	10.1506	9.83246	10.3969	10.0979	Peptidase M50 family protein
Glyma19g01860	Gm02	5595710	5596415	44.7375	60.5694	33.7236	36.766	28.7174	46.3327	28.938	47.5282	21.8786	53.2869	83.7588	59.3692	61.3009	33.4699	64.029	50.5686	38.5845	33.1141	35.2744	38.4242
Glyma02g06970	Gm17	10311204	10313668	0.487977	1.7298	0.992514	1.6354	2.56112	1.37192	3.20045	0.994844	2.14324	0.564258	1.44964	1.41553	0.508795	1.78768	0.844103	1.46048	2.8533	3.61783	2.8872	2.81532	OBF binding protein 1
Glyma17g13470	Gm13	5302627	5331126	18.0953	19.4846	28.303	23.9281	26.628	27.4983	33.0218	16.9919	32.5535	22.0864	20.9742	21.8969	22.4883	27.1108	24.62	18.4538	31.2151	34.4529	29.497	26.1221	31-kDa RNA binding protein
Glyma13g05068	Gm18	11582581	11582974	2.32652	1.83916	1.63053	1.69121	1.71554	1.94116	1.62398	1.89562	1.66943	2.36635	1.73198	1.70624	1.98214	1.38154	1.60036	1.87773	1.73959	1.74125	1.55071	1.95636	Phosphoglycerate mutase-like family protein
Glyma18g12470	Gm10	48419927	48423138	0.775799	0.693241	0.834988	1.12448	1.60667	0.760031	0.71395	0.381972	0.469729	0.430732	0.935072	0.865347	1.57909	1.12931	0.986666	1.52897	0.827738	0.46985	0.665093	0.66086
Glyma10g41310	Gm05	8550251	8553477	3.23385	1.81963	3.28872	3.13166	3.80476	2.44956	3.42456	3.37811	3.77231	2.4875	2.53932	2.74293	2.83225	2.92047	3.25493	2.69797	3.60334	4.16707	3.86807	3.6667	FAD/NAD(P)-binding oxidoreductase
Glyma05g08680	Gm01	26542098	26544485	2.53	3.10447	3.09247	3.65283	2.97031	2.55664	3.70678	1.48001	4.2145	3.59828	5.37676	4.19488	2.66715	2.19149	3.46466	2.54022	3.91582	4.14136	5.54463	5.09253	Tudor/PWWP/MBT superfamily protein
Glyma01g21480	Gm05	24634561	24643436	2.05392	2.96687	3.36713	2.99809	4.98247	3.89922	6.14121	3.95523	3.66631	1.73581	4.49448	2.96272	2.4575	4.19981	2.98983	1.92591	4.57121	6.48317	4.86635	4.28854	Eukaryotic aspartyl protease family protein
Glyma05g20485	Gm08	18739242	18745823	20.4344	17.0241	10.9649	20.4385	15.0859	11.5312	13.2449	10.2092	17.6876	19.151	18.6352	19.046	12.8618	12.7624	14.3819	22.6114	12.3432	17.0174	19.1	22.325
Glyma08g24580	Gm07	16280847	16281651	2.567	2.54224	1.42973	2.08708	1.41275	1.63451	1.46818	1.14382	1.56243	2.96171	2.79333	2.54818	1.85593	1.6622	1.90021	2.26568	1.23944	1.40069	1.60677	1.63114	aminophospholipid ATPase 1
Glyma07g16584	Gm02	6816491	6817603	0.203825	0.61931	0.0829136	0.36164	0.401162	0.818636	1.15718	0.554816	1.15664	0.589219	0.872641	0.591964	0.927784	0.726388	0.528866	0.040669	1.06852	2.35056	0.89616	1.58102
Glyma02g08800	Gm02	8317406	8321015	0.0269588	0	0.0548326	0.0797202	0.058955	0.135346	0.131942	0.0523441	0.0493358	0.0779327	0.0320347	0.0260675	0.0255536	0.0266876	0.0699501	0	0.108713	0.111034	0.0683565	0.101991	Plant invertase/pectin methylesterase inhibitor superfamily protein
Glyma02g10420	Gm12	24013004	24028329	2.2489	2.51364	1.73995	1.71947	1.76241	1.70489	1.44143	1.32021	2.25218	1.8372	1.26774	1.74215	1.96238	1.55822	1.48339	0.622532	2.13564	2.05142	1.82626	1.96281
Glyma12g22240	Gm01	48330613	48331119	19.6024	18.9378	18.6443	22.6338	23.2116	20.0907	21.8348	19.8357	24.7758	20.5756	19.2319	19.596	19.3984	17.9845	21.3882	24.1163	22.873	22.456	25.6406	25.2011	ubiquitin-specific protease 14
Glyma01g35830	Gm13	5864958	5867382	1.21203	1.22756	0.24652	0.398235	0.353405	1.29812	0.790926	0.156888	0.221807	0.350375	0.864143	0.468784	0.765903	0.239967	0.349429	0.483671	0.488759	1.33118	0.614643	0.764226
Glyma13g05540	Gm06	11556411	11557457	3.39887	4.26666	2.88857	3.25591	2.44272	2.41939	1.99933	3.93484	2.11716	3.75951	3.963	3.6414	2.88895	2.14834	3.24332	2.80186	2.34873	1.90594	2.02304	1.97712	NAC domain containing protein 100
Glyma06g14740	Gm05	36389170	36392674	3.66583	4.73578	3.34762	2.06481	1.79965	3.23011	2.1969	2.54203	1.88252	3.78471	3.6893	3.50846	2.34014	2.66616	3.36469	1.34346	1.62157	2.1569	1.73887	1.76895
Glyma05g31250	Gm03	23765218	23765596	5.95101	7.66909	18.8284	16.4414	20.5472	15.4631	18.728	16.9386	21.508	7.6767	6.03234	7.81674	12.0904	15.0551	16.5111	8.10751	24.6429	20.2714	24.6801	20.9201	annexin 2
Glyma03g18683	Gm20	11355999	11361609	0	0	0	0	0	0	0	0	0	0	0	0	0	0	0	0	0	0	0	0
Glyma20g08191	Gm16	34682084	34683529	0	0	0	0	0	0.0756543	0	0.0365735	0	0	0	0	0	0	0	0	0.0759593	0.0581858	0	0	anaphase promoting complex 10
Glyma16g31270	Gm10	14923213	14928024	47.3516	66.4033	27.2581	26.6302	17.8603	32.9774	21.7029	23.4995	20.8557	49.0317	42.2263	41.2968	40.1241	27.3062	30.9177	32.4919	16.5163	22.8419	14.0289	17.8077	Heavy metal transport/detoxification superfamily protein
Glyma10g13221	Gm10	43292050	43298020	0.276289	0.373105	0.329758	0.364739	0.254898	0.277419	0.140856	0.134113	0.5907	0.505425	0.82175	0.313535	0.305535	0.102566	0.478829	0.413457	0.232114	0.142242	0.233518	0.245662	tRNA synthetase beta subunit family protein
Glyma10g35111	Gm06	38310483	38314670	10.2049	8.78914	11.755	12.0736	11.5692	11.822	13.052	14.3758	10.7613	10.0601	8.20667	9.0938	10.768	11.2426	12.2704	10.6849	14.9401	12.0896	11.8816	12.1655
Glyma06g36210	Gm05	7745433	7747124	22.7652	26.301	21.376	22.4669	23.5693	23.7141	21.8261	23.3286	19.7363	23.6852	30.58	27.7151	27.716	21.0528	23.97	34.7257	21.1211	20.1424	20.5075	19.9581	cytochrome P450, family 72, subfamily A, polypeptide 15
Glyma05g07760	Gm06	19563043	19565820	2.86608	2.41903	3.24974	3.03618	3.24192	3.78746	3.83733	4.4775	3.81323	2.42845	4.67797	2.86689	3.01334	3.45688	3.63285	4.51906	4.43375	4.86762	5.47129	5.46822	Protein of unknown function, DUF617
Glyma06g22781	Gm16	5967615	5970734	0.0148459	0	0.0905871	0.0146337	0	0	0	0	0.0271687	0.0643751	0.0176412	0	0.0562884	0	0	0.014811	0	0	0	0	PIF1 helicase
Glyma16g06660	Gm20	10368724	10369192	0.0390308	0.070344	0.102223	0.119739	0.0708503	0.023327	0.0760293	0.025601	0.160777	6.44e-09	0.115759	0.0167256	0.0269615	0.0773125	2.25e-08	0.0194503	0.084663	0.159659	0.0745962	0.1228	glutamate receptor 2.5
Glyma20g07730	Gm17	10058532	10059003	0	0	0	0	0	0	0	0	0	0	0	0	0	0	0	0	0	0	0	0	disease resistance family protein / LRR family protein
Glyma17g13120	Gm08	46318599	46323346	19.5464	49.492	26.6589	21.2476	38.8501	40.4449	57.7561	25.0056	13.5394	18.4829	52.8569	39.5667	18.7872	46.1138	29.5455	36.7226	12.1548	23.4179	8.33746	8.3796	Oleosin family protein
Glyma08g47470	Gm04	3395830	3397238	8.25964	8.97488	6.53626	5.93093	5.95109	7.00275	7.25501	5.56707	7.33251	8.65739	8.83981	8.75348	8.16612	7.01235	7.38031	6.11195	6.81038	7.51901	6.21821	5.97537	chaperone binding;ATPase activators
Glyma04g04540	Gm11	18198797	18203564	15.0711	14.2342	17.6641	18.0032	17.2798	18.6454	17.7783	19.3701	17.8661	16.0806	16.4828	16.5788	15.8278	15.6443	16.6236	16.5168	16.6701	18.5129	16.4855	18.5055	F-box family protein
Glyma11g21250	Gm08	3967673	3970310	0.0275737	0.158253	0.00934719	0.0181197	0	0.0276865	0.0449839	0.0356919	0.00841017	0.0929952	0.109218	0.293283	0.0609849	0.036395	0	0.064187	0	0	0.0466103	0.0347722	S-locus lectin protein kinase family protein
Glyma08g05550	Gm06	43062494	43066301	1.15816	1.66261	1.84354	2.00526	1.88304	1.58762	1.63642	1.96519	1.9536	1.52847	1.54376	1.46071	1.33644	1.82445	1.66368	1.68793	1.89861	2.05319	2.17906	1.76215	plastid movement impaired1
Glyma06g40000	Gm03	34492601	34494212	0.0552294	0.0644394	0.0089864	0.0348417	0.00966202	0.00887261	0	0.00857857	0	0.0574764	0.0420016	0.0384503	0.0765815	0	0.00764266	0.0470179	0	0	0	0.00835752	S-locus lectin protein kinase family protein
Glyma03g26980	Gm02	46540808	46543675	0	0.0176304	0	0.034317	0.0190337	0.0524357	0.0681563	0.0675973	0.0477843	0.075482	0.0413698	0.0336637	0	0.0172322	0.0602226	0	0.0350981	0.0179237	0.102988	0.0823194	UDP-Glycosyltransferase superfamily protein
Glyma02g41400	Gm07	9682238	9687867	0	0	0	0	0	0	0	0	0.0384517	0	0	0	0	0	0	0	0	0	0	0	NOD26-like intrinsic protein 4;2
Glyma07g11495	Gm02	12956182	12964778	8.72018	8.36927	7.41919	8.95442	8.37438	6.44724	7.43134	6.19386	8.66327	9.4988	11.4083	10.1635	8.67982	6.87817	8.36817	9.51465	9.28511	8.92965	9.90537	9.19354	zinc finger (Ran-binding) family protein
Glyma02g14380	Gm19	42938568	42956922	5.30372	5.75537	4.57757	5.72416	4.63285	4.1292	4.68407	2.38574	4.46989	5.61262	6.73473	6.29479	4.29019	3.85882	4.31989	6.03717	4.12575	4.9324	5.12307	5.00683	tRNA arginine adenosine deaminase
Glyma19g35410	Gm13	420691	429358	1.01038	1.08899	0.918195	1.31234	1.12034	0.922436	1.19795	0.51733	1.54522	1.19301	1.48247	1.29959	0.732902	0.98301	1.1057	0.852632	1.2657	1.75835	1.98058	1.91349	myosin 2
Glyma13g00670	Gm20	46300743	46304109	16.8055	17.2979	15.6201	19.0493	17.2214	17.7906	17.9474	10.8201	18.1912	17.1315	19.3847	18.0007	19.0545	14.5384	17.2991	24.4357	17.6745	19.2552	20.4049	20.2652	pumilio 5
Glyma20g38780	Gm13	40965856	40975049	24.4543	26.4749	31.7735	29.3968	36.8513	26.6991	33.8937	29.3002	32.4233	24.1817	29.1684	27.1179	29.3959	26.037	29.0096	31.5268	30.5082	29.2455	33.9403	31.8213	peptidase M1 family protein
Glyma13g40460	Gm06	5705150	5706539	25.7421	21.2199	16.7038	19.149	16.5032	14.8613	14.831	9.37314	15.0649	21.4087	21.5945	22.0325	19.1162	15.34	18.1266	20.4743	14.7837	15.0391	18.0559	16.137	RNA binding (RRM/RBD/RNP motifs) family protein
Glyma06g07780	Gm04	4958920	4961087	0.49595	0.188364	0.147107	0.24443	0.293738	0.601724	0.323638	0.601845	0.321445	0.149343	0.31922	0.399628	0.881546	0.286394	0.82215	1.21634	0.187495	0.361719	0.296916	0.781908	molybdate transporter 1
Glyma04g06520	Gm14	45113047	45119809	71.4868	62.0566	47.5959	43.4655	49.8451	51.3834	42.6448	75.8913	55.0063	76.4044	70.9209	71.6259	64.4153	45.3603	44.1248	66.2131	38.0505	42.295	37.452	48.0481	CBL-interacting protein kinase 25
Glyma14g35960	Gm20	1249100	1252113	8.5416	6.65948	6.0062	7.39935	6.59356	6.56057	6.53743	5.61305	7.49377	8.78584	7.4689	7.53869	6.59873	5.94901	5.78837	7.8538	6.71222	6.76317	7.5867	7.60227	ubiquitin-specific protease 17
Glyma20g01730	Gm10	41865200	41867731	4.42105	4.50703	4.09691	4.61062	5.01257	4.68273	5.80818	6.28837	5.84708	3.98728	4.88148	4.11363	5.17297	4.7149	4.55444	5.14762	5.58756	5.33326	5.4177	4.78621	Tetrapyrrole (Corrin/Porphyrin) Methylases
Glyma10g33515	Gm02	6149176	6153742	0.0235549	0.0238567	0	0.0464364	0	0	0	0.0228675	0	0.0340464	0	0.0455524	0	0.0466359	0	0.0234995	0.0474933	0	0.0199085	0
Glyma02g07770	Gm07	18391713	18394943	0	0	0	0	0	0	0	0	0	0	0.00634313	0	0.0101196	0	0	0	0	0	0.00902342	0	beta-galactosidase 7
Glyma07g18440	Gm04	37177188	37181858	84.876	99.9021	78.5298	106.589	73.6461	96.8145	41.6003	80.2325	19.6831	97.664	102.668	101.218	96.6071	63.3014	76.0802	102.144	19.9325	25.7857	15.7307	39.0659	Plant protein of unknown function (DUF828)
Glyma04g32450	Gm07	43375778	43376910	14.3805	13.9561	14.8875	13.749	14.6599	14.4914	13.0511	13.6341	14.3278	14.7621	12.9173	13.442	16.0727	14.0833	15.3543	13.9001	12.4046	12.7035	14.3943	13.6697	3-phosphoserine phosphatase
Glyma07g38660	Gm16	1443745	1447223	0.237408	0.213733	0.0536526	0.156009	0.0865296	0.132433	0.206565	0.0768265	0.0965483	0.0381278	0.0626908	0.15304	0.175026	0.261133	0.114075	0.0526331	0.398901	0.353095	0.267542	0.149694
Glyma16g01940	Gm13	33247689	33248688	4.53813	4.71831	5.41837	5.54208	4.85965	6.00838	4.40282	17.4278	3.94426	5.32107	1.9566	2.62769	4.40309	5.69842	5.59231	4.62093	4.33214	4.85194	4.68419	3.34258	NAC transcription factor-like 9
Glyma13g30720	Gm05	242320	244872	0.21677	0.0311783	0.0313062	0.0910313	0	0.0927294	0.0903978	0.0896564	0.14084	0.17798	0.221309	0.119065	0.119149	0.154275	0.133125	0.095973	0.0931033	0.0990532	0.182129	0.116462	ethylene responsive element binding factor 1
Glyma05g00510	Gm12	11468933	11472999	0	0.0138766	0.055734	0.0675257	0.0468158	0.124243	0.0268223	0.0266023	0	0	0	0	0	0.0271263	0	0	0.0138125	0.0423223	0	0.0259168	Cytochrome P450 superfamily protein
Glyma12g13115	Gm08	16949717	16951023	0.0320813	0	0.0163129	0.0158113	0	0.0322126	0.0314026	0.0155725	0.0587102	0	0	0.0310207	0.0152045	0.0317586	0.0138736	0	0	0.033033	0	0	Tetratricopeptide repeat (TPR)-like superfamily protein
Glyma08g22240	Gm06	8149893	8151959	0.338206	0.472069	0.713603	0.717044	0.986142	0.377321	0.257484	0.182409	1.13471	0.446221	0.476804	0.206712	0.249337	0.297603	0.249695	0.138851	0.960437	0.606479	0.815343	0.699194	2-oxoglutarate (2OG) and Fe(II)-dependent oxygenase superfamily protein
Glyma06g10770	Gm09	45599058	45602258	5.52592	5.71664	5.72672	5.27831	6.80465	5.15219	6.25899	5.40296	7.65672	6.0094	6.53509	5.89026	5.11317	6.18667	6.56593	5.42101	6.06165	6.59749	8.01765	8.01381	Ubiquitin carboxyl-terminal hydrolase family protein
Glyma09g40770	Gm13	32593026	32593344	5.58757	5.87368	6.68865	6.33242	7.05804	7.23827	6.16552	7.22685	6.30618	6.65933	6.42513	5.9	6.66444	5.70661	6.40416	6.44543	7.33057	6.77814	6.30297	6.73912	RING/U-box superfamily protein
Glyma13g29725	Gm06	22604192	22606284	3.42515	5.56515	2.96172	6.1594	4.76194	7.74877	2.4619	3.99508	6.22141	4.20673	4.47034	5.04868	2.81855	4.96925	6.21842	2.54721	3.99072	7.44736	5.71458	5.80634
Glyma06g24830	Gm02	10813188	10815333	25.8252	25.2344	23.1641	23.6906	20.4204	25.3507	21.7019	23.1645	21.4367	25.2818	26.7058	25.2786	28.2714	24.2785	26.6835	28.5742	21.0846	22.6501	19.8985	22.349	Heat shock protein DnaJ, N-terminal with domain of unknown function (DUF1977)
Glyma02g12520	Gm12	19729912	19733884	15.3895	15.758	22.4607	16.5863	18.7654	17.4104	19.0355	16.0657	18.7471	15.0503	22.9916	18.7993	18.8413	19.8621	24.9461	14.0622	25.5238	21.6033	21.3323	20.1168	eukaryotic elongation factor 5A-1
Glyma12g19010	Gm17	942149	943484	0.85483	1.2228	0.797609	0.989532	0.83187	0.802924	0.702207	0.875274	0.882895	0.849868	1.0253	1.1753	0.928946	0.792335	1.10541	1.09503	0.695535	0.549038	0.550498	0.600814	LIM domain-containing protein
Glyma17g01541	Gm01	14070871	14087892	0.15796	0.0799919	0.0803202	0.155702	0.172718	0.237909	0.309236	0.230025	0.0722684	0.114158	0.281552	0.152738	0.0748632	0.0781854	0.341549	0.157588	0	0.0813228	0.133507	0.298797
Glyma01g10850	Gm19	8451970	8452931	4.54029	4.02944	4.36177	4.46025	4.78381	4.94916	4.18377	5.08293	4.23505	4.74968	4.90208	4.79138	5.80936	4.09104	5.27653	6.45493	3.77411	4.28031	4.12348	4.21172	Histone H3 K4-specific methyltransferase SET7/9 family protein
Glyma19g07150	Gm17	34198810	34201818	6.62689	6.15521	4.93122	5.95864	3.64068	7.8225	5.41084	8.22231	4.43689	6.54143	9.52638	6.43909	10.0503	6.59222	8.02427	6.45003	5.18172	4.95949	5.35512	5.35053
Glyma17g31060	Gm14	644160	645303	54.02	50.7419	54.8852	49.1594	46.4571	59.3451	49.1886	52.5171	47.3468	51.7614	41.2013	46.683	63.7895	49.4958	56.9369	56.1467	50.0999	53.2701	42.5367	46.4996	ATPase, F0/V0 complex, subunit C protein
Glyma14g01190	Gm12	2718518	2721670	13.9285	23.5885	16.1714	15.4547	17.0366	18.3067	22.8755	18.2582	19.0082	18.755	16.6843	14.8321	13.421	18.1521	16.6841	10.7503	21.9179	18.4956	17.8955	15.7905
Glyma12g04160	Gm09	40341310	40343830	1.9295	2.24902	1.62242	1.81699	1.61477	2.06705	2.02586	1.30287	2.25871	2.2436	2.83084	2.57448	1.68591	1.63267	1.76208	1.968	2.22236	2.16435	2.11317	2.05947	Pentatricopeptide repeat (PPR) superfamily protein
Glyma09g33870	Gm16	18556824	18560442	0	0	0	0	0	0	0	0	0	0	0	0	0	0	0	0	0	0	0	0	myb domain protein 39
Glyma16g17210	Gm03	9729365	9731202	0	0	0	0.0221828	0	0	0	0	0	0	0	0	0	0	0.0194642	0	0	0	0	0	xylem cysteine peptidase 1
Glyma03g08702	Gm19	11411171	11413514	0	0	0	0.0295718	0	0	0	0	0	0	0	0	0	0	0	0	0	0	0	0	Plant protein of unknown function (DUF247)
Glyma19g09650	Gm10	42750062	42753374	0.538445	0.813667	1.22539	1.42861	1.24828	0.934063	1.35727	0.741574	1.78857	1.05214	0.925817	0.646819	1.06304	0.903823	1.23288	0.399903	2.27788	1.69928	1.59485	2.2916	BTB-POZ and MATH domain 4
Glyma10g34580	Gm16	30210320	30213331	12.7914	11.495	10.8695	12.3608	11.2094	11.1967	10.0995	10.8257	10.5061	12.5425	18.4064	13.5069	14.6198	10.0699	12.0472	15.1763	9.08153	11.0733	8.87706	9.85863	Cysteine proteinases superfamily protein
Glyma16g26050	Gm13	29526416	29530504	0.0271981	0.165279	0.0829788	0	0	0.0546187	0.133113	0	0	0.196561	0.129276	0.23669	0.0257804	0.161547	0	0.027134	0	0.0280049	0	0	methyl esterase 1
Glyma13g26310	Gm15	5021840	5024393	1.19259	0.923069	0.622469	0.977994	0.717541	0.570025	0.606684	0.586699	0.809108	1.49606	1.11323	1.30143	0.702803	0.688273	0.876678	1.16439	0.6654	0.748056	0.873061	0.71826	NB-ARC domain-containing disease resistance protein
Glyma15g07171	Gm13	35321239	35324995	0.387069	0.59494	0.339828	0.0950021	0.177109	0.683808	0.640257	0.0582916	0.221247	0.0867877	0.477783	0.348869	0.0793015	0.581504	0.140093	0.0534125	0.176667	0.591108	0.2037	0.152701	Cyclin D6;1
Glyma13g33512	Gm03	44058061	44066213	0.540064	0.590175	0.337502	0.380321	0.2786	0.418384	0.377675	0.27132	0.494167	0.736019	0.77921	0.601971	0.343802	0.290378	0.331436	0.461855	0.482262	0.468913	0.417351	0.496202	Tetratricopeptide repeat (TPR)-like superfamily protein
Glyma03g37450	Gm18	46644659	46645478	5.42945	5.00621	4.20206	4.99403	4.55176	5.14922	4.49056	2.32434	5.20834	5.42532	5.76342	5.3769	4.20207	4.12095	4.60242	4.73091	4.39137	5.32013	4.9088	4.66037	RELA/SPOT homolog 1
Glyma18g38852	Gm15	49087882	49088389	1.12869	1.03923	0.771815	0.905424	1.12195	0.597441	0.587272	0.545105	1.16036	1.06111	1.32251	0.565159	0.583559	0.706899	0.588489	0.921299	0.999156	1.34116	1.12254	1.10561	ARM repeat superfamily protein
Glyma15g41880	Gm02	49841256	49842469	0.161073	0	0.163807	0	0.088061	0	0.157666	0.0781863	0.0736928	0	0.0957005	0.0778741	0	0.159453	0	0	0.243577	0.165851	0.0680693	0	HSP20-like chaperones superfamily protein
Glyma02g45670	Gm20	990978	997600	0	0	0	0	0	0	0	0	0	0	0	0	0	0	0	0	0	0	0	0	xyloglucan endotransglucosylase/hydrolase 16
Glyma20g01460	Gm12	36088306	36091672	0	0	0	0	0	0	0	0	0	0	0	0	0	0	0	0	0	0	0	0	annexin 5
Glyma12g32580	Gm09	21083572	21090720	19.469	18.3704	27.4962	23.8983	25.7396	26.8074	29.3265	21.5865	20.131	20.3322	21.6772	23.8724	24.9354	30.2015	21.4886	20.6209	20.4168	26.1734	16.411	13.8721	photosynthetic electron transfer C
Glyma09g17250	Gm18	8322040	8325756	7.70404	10.051	7.1314	7.92915	7.65001	7.05317	7.37551	6.58279	7.79608	7.48727	9.07264	8.7392	6.45141	6.5368	7.65286	7.5412	8.80357	7.79864	7.6166	8.76345	Emsy N Terminus (ENT)/ plant Tudor-like domains-containing protein
Glyma18g09415	Gm19	8465976	8466858	0	0	0	0	0	0	0	0	0	0	0	0	0	0	0	0	0	0	0	0
Glyma19g07162	Gm16	27786290	27794226	0	0	0	0	0	0	0	0	0	0	0	0.034892	0	0	0	0.0360001	0	0	0.0304989	0	MADS-box transcription factor family protein
Glyma16g23960	Gm06	47548152	47548657	11.461	17.9888	11.3631	12.6551	10.55	11.0111	11.4169	13.2074	12.2266	13.5592	15.9048	12.7621	12.3653	9.08944	11.2864	13.2447	13.1189	10.4548	12.587	11.8496
Glyma06g44681	scaffold_48	63715	65487	2.05526	2.19183	1.73134	2.93029	2.751	2.52411	2.69804	2.88735	3.6596	1.68355	1.445	2.01233	1.7814	3.10338	2.92276	1.69845	3.75954	3.28337	3.81513	2.91418
Glyma0048s00300	Gm15	16649440	16650966	24.7858	31.2359	20.479	20.0658	19.0646	27.8145	24.3778	28.1021	11.3638	23.5769	30.3238	34.1425	28.2687	27.158	21.0391	30.2685	10.9769	16.0689	10.3118	9.81057
Glyma15g19381	Gm08	17077437	17078363	0.025932	0	0	0	0	0.0260381	0	0	0.0237283	0	0.0308146	0	0	0	0	0	0.104573	0.106806	0	0
Glyma08g22475	Gm01	4372756	4373463	0.504828	0.783915	0.618544	0.741338	0.194656	0.594521	0.592055	0.375298	0.445395	0.228639	0.246984	0.573382	0.491979	0.634958	0.231556	0.430703	0.503738	0.290402	0.88537	0.454585
Glyma01g04770	Gm13	7195250	7199042	0	0	0	0	0	0	0	0.143305	0	0.0708799	0	0	0	0	0.0423515	0	0	0	0	0
Glyma13g07020	Gm12	17569940	17579429	0	0	0	0.0287966	0.0159718	0	0.100087	0	0.0267316	0	0	0	0	0	0	0	0	0.0300808	0.0246917	0.0828924	myb domain protein 83
Glyma12g17523	Gm01	43929164	43930175	1.76591	1.7402	1.21337	1.59946	1.53954	1.48563	1.58832	1.32057	1.94329	1.75922	1.6731	1.82282	1.31199	1.32286	1.40351	1.35696	1.37124	1.79364	1.8959	1.26388	Transducin/WD40 repeat-like superfamily protein
Glyma01g32415	Gm16	103531	105781	0	0	0	0	0	0	0	0	0	0	0	0	0	0	0	0	0	0	0	0
Glyma16g00360	Gm07	6448282	6448663	71.9968	83.3134	90.8276	82.7513	105.062	85.7557	118.875	103.331	104.917	74.8085	92.1669	83.3778	78.6312	98.1294	90.6767	88.4865	104.45	101.438	111.452	108.67	Translation elongation factor EF1B, gamma chain
Glyma07g07760	Gm06	11316114	11320452	0	0	0	0	0	0	0	0	0.0627928	0	0	0	0	0	0	0	0	0	0	0	ribosomal protein S2
Glyma06g14400	Gm12	30937152	30939819	3.44681	3.53249	3.29499	3.15941	2.73607	3.33599	3.53211	2.13766	3.36378	4.28789	4.74591	4.32354	3.31825	2.06259	2.96754	2.78246	3.33645	3.14065	3.94216	3.53169	double-stranded DNA binding
Glyma12g27381	Gm14	13075050	13077703	1.32223	1.33917	1.17782	2.15171	1.41215	0.771776	1.32417	1.22377	2.02564	1.95559	1.89995	0.931943	1.28245	0.639535	1.17003	0.42942	2.59356	1.83626	1.76703	2.37481	xyloglucan endotransglucosylase/hydrolase 8
Glyma14g13505	Gm19	47133637	47137417	0	0.0301539	0	0	0	0.0298949	0	0.0144507	0.0272424	0	0.0353781	0	0.0282225	0	0.0257517	0	0	0	0.0251639	0	aberrant lateral root formation 4
Glyma19g40820	Gm13	39433697	39444351	17.2899	15.6418	17.4531	18.0335	18.7253	16.914	18.2599	22.5696	18.6748	16.2995	16.2668	16.8773	19.0912	16.2836	18.2736	16.301	17.0191	17.6459	16.3125	15.9552	Protein kinase superfamily protein
Glyma13g38700	Gm09	9412934	9414711	0.621324	1.8823	1.29143	2.15962	2.26453	1.72928	3.59565	0.560851	4.21897	0.992577	1.7745	1.48085	0.604435	0.820081	1.37172	0.739478	3.70327	4.92714	4.68472	4.01036	P-loop containing nucleoside triphosphate hydrolases superfamily protein
Glyma09g09584	Gm02	40255636	40256223	2.47037	2.68417	1.75221	2.23922	1.63562	2.0721	1.6723	2.35248	2.00929	2.05212	1.79983	2.5445	2.35958	1.63973	2.0957	2.41273	1.96596	2.04662	2.05615	1.76359	CBS domain-containing protein with a domain of unknown function (DUF21)
Glyma02g35430	Gm05	38135688	38147080	0.773082	1.30498	0.524133	0.592689	0.187846	1.03499	0.840806	0.750519	1.02178	0.993257	0.510356	0.747522	0.895625	0.935371	1.26298	0.428478	2.07833	1.1498	1.23421	0.812422
Glyma05g33510	Gm18	57464943	57472474	1.94442	2.20182	1.43254	1.41868	1.83058	1.6757	2.74244	0.981168	1.40099	2.14669	2.12863	1.52489	1.62542	1.77478	1.34287	1.59355	1.90065	2.13547	1.42346	1.12961	Rhodanese/Cell cycle control phosphatase superfamily protein
Glyma18g47931	Gm20	33249585	33251370	1.42394	2.34955	1.75719	1.59282	1.10209	1.67072	1.50343	0.823189	2.25447	1.68818	1.67303	1.74813	2.03212	1.80555	2.08947	1.54827	1.90322	1.76265	2.73148	1.67961	calreticulin 3
Glyma20g23360	Gm13	38165603	38169343	0.521843	2.25051	0.530698	0.929283	1.03076	1.47052	1.40059	0.62101	1.83298	1.55731	2.82045	1.96953	0.749942	0.716565	0.873567	1.22596	1.6801	2.14929	1.99188	2.10161	Leucine-rich repeat (LRR) family protein
Glyma13g36960	Gm20	42295185	42297489	2.67009	2.65998	1.68045	1.38068	1.59139	2.03273	1.6817	1.01989	1.31173	2.32513	2.48366	3.12146	1.88782	1.81992	1.40078	2.65289	0.728115	1.21693	1.08213	1.19023	C2H2-like zinc finger protein
Glyma20g33800	Gm18	54162549	54169329	1.37671	3.42673	0.190034	0.2645	0.280802	1.9212	0.491059	1.54038	0.245655	2.29343	2.57861	2.93308	0.774107	0.773812	0.393601	1.14065	0.317681	0.528567	0.266335	0.783486	Integrase-type DNA-binding superfamily protein
Glyma18g44470	Gm20	32105000	32107396	11.6581	11.3911	10.1478	12.3507	11.7476	9.4429	10.1975	6.76319	11.8347	12.5176	14.0805	13.0064	9.98232	9.28175	10.9841	11.7296	9.52385	10.8072	12.4111	12.5008
Glyma20g22180	Gm18	19565394	19571464	0.415726	0.421052	0.557302	0.37253	0.516552	0.739984	0.591899	0.458629	0.432271	0.491639	0.381728	0.328894	0.501526	0.561196	0.653749	0.509007	0.800119	0.836659	0.686769	0.607663	germin-like protein 10
Glyma18g18180	Gm12	36411140	36413631	0.116081	0.202745	0.0650484	0	0	0.0142722	0.0556532	0.0137992	0.0130061	0.020545	0	0	0.0269462	0.014071	0.0983497	0	0.0895607	0.0146356	0.0240273	0.0268872	Phosphoglycerate mutase-like family protein
Glyma12g33030	Gm17	11705675	11706227	1.13699	1.10199	2.13843	1.7594	1.72443	1.36259	1.48387	0.96135	1.28646	0.883524	1.77234	0.886584	1.3558	1.27074	1.54377	1.25624	1.31878	1.81269	1.2606	1.39911	Major facilitator superfamily protein
Glyma17g14960	Gm19	39578840	39584853	0.913935	1.85129	2.47852	1.80174	2.66486	1.83535	2.6838	2.36603	3.62384	0.88067	1.81002	1.78217	1.15506	2.41264	2.63488	1.51964	2.76412	1.88209	2.31736	0.8644	YbaK/aminoacyl-tRNA synthetase-associated domain
Glyma19g31800	Gm10	48330821	48332715	5.87099	6.49199	5.39378	5.50748	4.71383	5.69565	6.27426	3.9925	6.6178	5.12436	5.32498	4.77187	5.78006	5.05384	5.91186	4.47072	5.8044	7.30089	5.72923	5.47233	Mitochondrial glycoprotein family protein
Glyma10g41170	Gm20	40557784	40558545	2.47564	2.28933	2.90859	3.15262	3.49716	2.28506	3.3113	2.80645	3.85517	2.55593	3.39856	2.88445	2.71098	2.9074	3.31152	3.17547	2.85234	2.75491	4.08084	4.6393	Pentatricopeptide repeat (PPR-like) superfamily protein
Glyma20g31960	Gm15	47130509	47144215	0	0.355733	0	0.173106	0.0960118	0.0881674	0.257851	0.0426228	0.0401732	0	0.0521705	0.0424526	0	0.0869247	0.0379727	0.0438007	0.0885229	0	0	0.0830489
Glyma15g40166	Gm03	8860619	8861672	11.4101	9.38709	9.99629	12.0213	11.2387	9.72571	11.7271	7.9991	12.1349	11.1254	11.2468	11.3313	11.0015	9.74911	11.2599	13.5479	11.3049	12.8849	13.7384	13.1799	ubiquitin-specific protease 25
Glyma03g07972	Gm14	48086201	48089442	0.13227	1.1387	0.470801	0.814869	0.289255	2.22459	1.45656	0.577844	1.18004	0.955917	1.65033	0.927253	1.06569	0.68784	0.343201	1.18763	0.666733	0.749065	1.8446	0.531679
Glyma14g38930	Gm16	7228555	7232764	37.0121	38.8763	31.3705	33.1546	29.2271	38.1478	29.1709	34.1977	27.3487	34.7938	33.2381	34.1665	41.5873	29.7172	36.5715	32.6435	26.8375	27.7694	22.997	24.3126	NC domain-containing protein-related
Glyma16g07980	Gm18	40553188	40554282	7.96514	7.06456	7.789	7.95398	7.26368	6.80754	7.76475	4.74203	8.51589	7.67209	8.62129	8.31895	7.79071	6.69226	6.23	8.27774	7.3143	7.93317	8.11375	8.51283	Tudor/PWWP/MBT superfamily protein
Glyma18g34568	Gm13	42753495	42759888	0	0	0	0	0	0	0	0	0	0	0	0	0	0	0	0	0	0	0	0	RNA polymerase II, Rpb4, core protein
Glyma13g42941	Gm09	38885501	38888184	0.0616349	0.244862	0.146284	0.126228	0.149058	0.235184	0.458156	0.0390759	0.131618	0.0890873	0.475497	0.239661	0.00715265	0.172198	0.104908	0.091106	0.114715	0.256699	0.121576	0.0652626	Leucine-rich repeat transmembrane protein kinase protein
Glyma09g32340	Gm06	5053211	5058606	0.0131994	0.0534741	0	0.0650536	0.0432978	0.0530137	0.0516807	0.0384426	0.048311	0.0572354	0.0156847	0.0638152	0.0250228	0.0130666	0.0342486	0.0263367	0	0	0.0334683	0.06242	polyol/monosaccharide transporter 5
Glyma06g06990	Gm03	47735617	47738856	2.6252	2.58178	2.95554	2.6944	2.81136	2.83479	3.34026	2.01008	3.14154	2.74296	2.98627	2.7106	2.47591	2.34966	2.66372	2.87891	3.19668	2.70827	2.92741	2.90187	Cysteinyl-tRNA synthetase, class Ia family protein
Glyma03g42520	Gm19	39950267	39955547	0.434178	0.412318	0.38595	0.267945	0.503888	0.191665	0.319015	0.131584	0.397282	0.274272	0.579813	0.445598	0.385423	0.268351	0.492651	0.243396	0.355271	0.362856	0.343672	0.436257
Glyma19g32190	Gm07	9944319	9945504	0.00423812	0.0171697	0.0071834	0.0362633	0.0453968	0	0.0371825	0.0330298	0.0387797	0.0490064	0.0472833	0.032784	0.0268093	0.0251729	0.0570537	0	0.0601727	0.0378806	0.0143282	0.042801	heavy metal atpase 5
Glyma07g11720	Gm02	51167368	51170958	0.0748668	0.328579	0	0.0768713	0	0.0783053	0	0.0121136	0	0.182609	0.208816	0.217175	0	0.0741136	0	0.0497936	0	0	0.127609	0	Late embryogenesis abundant (LEA) hydroxyproline-rich glycoprotein family
Glyma02g47640	Gm04	41321976	41326555	28.2757	22.7592	20.4099	19.8861	20.7067	26.8094	18.0478	46.5397	17.3376	22.5701	23.307	20.5951	28.068	19.5411	23.456	35.3253	20.3553	20.0417	21.239	23.3145	GRAS family transcription factor
Glyma04g35050	Gm13	33372343	33375379	65.1458	65.4179	61.5997	55.0041	59.0505	67.5446	57.7234	78.0671	57.1285	62.0505	53.2254	53.6727	74.674	57.429	68.0713	62.7759	60.5379	57.3899	50.6704	55.9601
Glyma13g30850	Gm20	36716182	36720554	0.721643	1.07656	1.03138	1.04754	0.882898	1.06756	1.11207	0.770849	1.44256	1.34343	1.5147	1.43114	0.996481	1.01744	1.04616	1.21864	1.52713	1.28662	1.35276	1.31739	Pentatricopeptide repeat (PPR) superfamily protein
Glyma20g27580	Gm15	2114402	2117869	0	0.0647084	0	0	0	0.0213837	0.0312691	0.0103375	0	0.0153911	0	0.0102963	0.0201865	0.0105412	0.0184195	0	0	0	0	0	cysteine-rich RLK (RECEPTOR-like protein kinase) 29
Glyma15g03025	Gm14	43672803	43673417	0	0	0	0	0	0	0	0	0	0	0	0	0	0	0	0	0	0	0	0	TTF-type zinc finger protein with HAT dimerisation domain
Glyma14g34961	Gm01	2448362	2450139	0	0	0	0	0	0	0.16405	0	0	0	0	0	0	0.165909	0	0	0.16896	0	0	0.317024	NAP1-related protein 2
Glyma01g02950	Gm10	28120368	28122559	34.7671	23.3156	47.8888	40.3842	43.8385	41.0177	40.3267	194.069	45.5009	32.2912	30.1985	32.1822	35.2919	75.458	44.3464	34.7214	48.8493	56.2042	57.8224	46.4766	uncoupling protein 5
Glyma10g22135	Gm16	26068280	26069396	0.0735835	0.0373156	0	0.0544269	0.0401993	0.0184572	0	0	0	0	0.0655353	0.0444699	0.0435833	0.00912388	0	0.0183616	0.018529	0.0378801	0.0155286	0.0348186	PIF1 helicase
Glyma16g22590	Gm10	40804057	40805349	0	0	0	0	0	0	0	0	0	0	0	0	0	0.0376377	0	0	0	0	0	0	PAS/LOV protein B
Glyma10g32330	Gm03	35640068	35643599	0.957216	9.99021	1.84586	2.31548	3.23359	4.12151	3.83234	2.07275	2.22916	1.97029	13.6509	6.86114	1.34706	1.26383	2.42454	2.31488	1.63734	1.8488	2.43863	2.58819	AUX/IAA transcriptional regulator family protein
Glyma03g27865	Gm13	632483	637760	28.8534	34.4754	32.2298	35.6436	34.4226	30.7735	36.3456	33.5673	31.7974	30.9179	42.2019	35.7	33.0866	30.1857	31.3466	32.3025	31.2407	32.3776	33.0316	33.7157	Basic-leucine zipper (bZIP) transcription factor family protein
Glyma13g00920	Gm16	27020867	27023416	9.81283	9.25649	8.97162	10.0803	9.17277	8.4523	8.88954	5.54775	9.72719	13.1962	11.5461	12.1861	8.63565	9.40934	9.81011	10.2024	10.5716	9.2322	9.85494	9.69042	vernalization5/VIN3-like
Glyma16g23290	Gm20	34480818	34487611	0.0668995	0.153707	0.113391	0.307734	0.146299	0.0895642	0.21828	0.10148	0.306072	0.0644645	0.149468	0.118864	0.0634124	0.132453	0.0964357	0.0667419	0.33722	0.413304	0.527736	0.189821	GDSL-like Lipase/Acylhydrolase superfamily protein
Glyma20g24830	Gm12	4876003	4876829	14.3326	12.2983	26.1865	20.5547	28.3906	21.7135	39.3328	20.8246	32.6791	13.6892	14.9534	15.9006	15.563	29.0661	16.9891	15.6237	32.3381	34.6438	32.9937	30.6358	2-oxoacid dehydrogenases acyltransferase family protein
Glyma12g07140	Gm11	38194291	38198828	2.11878	2.05651	1.16715	1.08775	1.44796	1.37398	1.38263	0.342824	1.61561	1.78645	2.36035	2.39018	0.753127	1.26722	1.41258	0.836708	1.64652	0.954463	1.4177	1.6282
Glyma11g36890	Gm05	17350749	17352578	86.2471	79.7022	74.8874	83.6604	68.9371	92.7534	86.0344	116.439	104.955	99.0591	95.3568	88.7442	91.4661	71.0716	96.5181	93.9691	106.731	106.702	102.68	104.265	K-box region and MADS-box transcription factor family protein
Glyma05g15700	Gm05	35109026	35111592	8.12496	6.51912	24.068	21.1141	25.4654	19.9944	14.4011	28.3611	10.2069	5.64314	9.76224	8.22073	10.9592	20.2349	16.0624	10.4819	13.9203	17.834	9.58093	9.06752	Protein of unknown function (DUF579)
Glyma05g29521	Gm02	46544756	46545377	5.7986	4.70966	3.51826	4.32129	3.93592	4.78162	4.34605	3.8209	3.79355	5.08142	5.72534	5.62043	4.58029	3.82684	4.68813	4.6531	3.67127	3.73523	4.38008	4.47753	Putative adipose-regulatory protein (Seipin)
Glyma02g41410	Gm19	3007083	3008581	0.189014	0.0957178	0	0.372623	0.310009	0	0	0.0917488	0.259428	0.546403	0.112301	0.0913825	0	0	0.163478	0.0942844	0.571657	0.194621	0.239631	0.178769
Glyma19g02911	Gm01	41691541	41699290	0	0	0	0	0	0	0	0	0	0	0	0	0	0	0	0	0.0979757	0	0.0821401	0	SKP1-like 21
Glyma01g30920	Gm08	10713400	10715387	0.0618669	0.112787	0.352334	0.573235	0.784705	0.733016	1.32016	0.444454	2.41157	0.143076	0.132328	0.0598215	0.152469	0.538951	0.663508	0.0370327	3.26821	2.65001	2.77135	2.22352	ammonium transporter 2
Glyma08g14710	Gm20	978344	988986	0.398189	0.22181	0.304071	0.235498	0.217695	0.260298	0.233859	0.270597	0.14574	0.115109	0.141948	0.134758	0.132102	0.197091	0.275515	0.139038	0.180643	0.1435	0.235907	0.301285	Polynucleotidyl transferase, ribonuclease H-like superfamily protein
Glyma20g01450	Gm15	4824627	4826572	6.47852	5.41586	4.76878	6.79642	5.95375	6.05587	4.7863	7.33769	4.95411	6.33191	6.54358	6.2196	6.52098	5.55823	6.40375	6.55559	5.38051	5.51126	5.57992	5.67513	Duplicated homeodomain-like superfamily protein
Glyma15g06890	Gm13	10031250	10034143	13.8173	15.3909	15.3396	17.0871	18.2006	14.2977	19.7366	9.65758	20.7286	16.2701	17.0041	16.2857	14.3108	15.6841	17.3053	16.6344	17.0931	18.3997	19.5511	21.9981	DNA-binding storekeeper protein-related transcriptional regulator
Glyma13g09043	Gm18	61002938	61004309	0	0.105716	0.0636899	0.0617319	0.0228261	0.0209611	0.0817363	0	0	0.0603477	0	0.100928	0.0197876	0.185991	0	0	0.063137	0.04299	0.0882204	0.0197443	Auxin efflux carrier family protein
Glyma18g52381	Gm06	20438481	20441425	1.21511	1.02557	0.794398	0.399246	0.348767	0.290496	0.396468	0.421303	0.582399	1.17088	1.7533	1.34294	0.740426	0.257761	0.500453	0.490672	0.408334	0.268105	0.342336	0.383084
Glyma06g23310	Gm18	39504069	39511993	1.5066	2.82221	2.7768	2.60908	3.28402	3.07637	2.33629	2.66115	3.64336	2.2592	2.38493	1.93517	1.59321	3.29337	2.13493	1.42961	3.45311	2.9577	2.70241	1.53933	Adenine nucleotide alpha hydrolases-like superfamily protein
Glyma18g33460	Gm07	13436535	13437981	1.87235	3.14792	3.0847	2.86065	3.2552	3.19601	3.72045	2.98103	4.36875	3.05811	3.87129	3.25883	3.19458	3.00268	3.56267	3.10077	4.3792	4.81972	4.4943	4.12611	Integrase-type DNA-binding superfamily protein
Glyma07g14060	Gm05	41555630	41556500	0.0985865	0.0599098	0.0802075	0.116612	0.150916	0.0791918	0.0965007	0.0765674	0.0541252	0	0.117149	0.0762617	0.149516	0.0585568	0.102321	0.137696	0.119267	0.0406044	0.0666599	0.0559458	ethylene-responsive element binding factor 13
Glyma05g38150	Gm18	57305438	57306370	57.8926	49.4448	52.3001	51.3077	37.4345	64.1046	59.9757	43.6144	62.9221	53.2014	54.7374	50.2955	60.3415	51.5282	55.8854	31.6999	68.0664	77.2734	61.8152	84.3557	Protein of unknown function (DUF 3339)
Glyma18g47731	Gm17	13076159	13082768	139.689	141.82	150.093	132.921	113.747	160.51	104.261	151.961	95.5873	126.945	157.803	124.216	181.026	133.193	151.225	170.881	149.264	125.664	98.8893	142.545	zinc finger (C2H2 type) family protein
Glyma17g16380	Gm09	321609	324248	1.97529	1.53975	0.621221	0.847216	0.61677	1.56121	0.815126	0.649251	0.923392	1.19068	0.807386	1.38852	1.41722	0.816944	1.0067	1.63454	1.02902	1.09113	0.700933	0.922996	myo-inositol polyphosphate 5-phosphatase 2
Glyma09g00640	Gm20	39122497	39130597	0.262049	0.232125	0.344067	0.451824	0.572803	0.339802	0.576874	0.466252	0.968672	0.205072	0.466963	0.379905	0.227587	0.507785	0.355729	0.163515	0.781223	0.921509	1.10691	1.08383	Ankyrin repeat family protein
Glyma20g30490	Gm19	47892351	47895882	42.4514	31.7727	31.8461	44.0331	32.9377	27.4186	25.1027	26.1504	34.956	41.4767	33.4211	35.7175	41.869	29.7913	33.1424	55.5643	29.2043	26.5264	35.1879	35.5649	multidrug resistance-associated protein 14
Glyma19g41680	Gm01	52093365	52094212	7.51991	11.544	8.98883	8.05275	7.46911	10.1993	9.17211	7.52978	8.46601	9.13363	8.6083	8.9654	8.82596	8.82788	7.9512	8.13065	8.77188	9.46589	8.25256	9.42104	C2H2 and C2HC zinc fingers superfamily protein
Glyma01g40370	Gm10	15785380	15789323	0.22827	0.308259	0.116072	0.487513	0.332795	0.343805	0.14896	0.554019	0.348119	0.329941	0.632914	0.220723	0.252433	0.376621	0.427766	0.56933	0.230128	0.470082	0.257243	0.467777	basic leucine-zipper 5
Glyma10g13870	Gm09	44617699	44621615	5.17996	6.04369	6.71447	7.26643	6.83777	6.73724	7.18083	6.5574	8.11246	5.8966	6.2722	5.33743	6.23285	5.63266	6.22888	7.02422	6.90871	6.6509	7.14557	6.94689	exocyst complex component sec15A
Glyma09g39560	Gm07	3441423	3448137	0.192639	0.576107	0.577163	1.10357	1.35434	1.84923	3.45038	0.424229	6.19284	0.366538	0.403672	0.391169	0.319319	0.65449	1.51515	0.25463	7.84602	7.18131	7.77644	6.19872	RHO guanyl-nucleotide exchange factor 3
Glyma07g04640	Gm02	1896349	1900810	90.3057	80.8846	85.4738	88.5284	91.2681	95.303	90.3681	101.395	85.1982	81.2872	93.8597	84.717	96.6608	83.3136	89.1868	113.126	91.0124	99.5589	90.1212	97.6356	oligouridylate binding protein 1B
Glyma02g02570	Gm14	48061257	48062487	10.648	10.5064	11.398	13.2657	13.6472	11.8378	13.1376	9.80435	13.1582	11.8682	13.8224	12.3091	12.2364	11.211	12.9597	12.7694	13.1472	13.9666	14.9159	15.8538	Protein kinase superfamily protein
Glyma14g38890	Gm15	7627465	7630581	0.0759492	0.230767	0.0514919	0.174681	0.0276816	0.1271	0.0247808	0.245775	0.023165	0.841625	0.182002	0.0979176	0.167977	0.350863	0.131377	0.103132	0.0765673	0.0260674	0.0213973	0.0718327	Late embryogenesis abundant (LEA) hydroxyproline-rich glycoprotein family
Glyma15g10510	Gm08	2382840	2385344	14.4021	12.6551	12.9745	15.363	13.1111	14.9232	9.82741	22.0757	8.5849	11.1213	14.2311	12.5623	16.7474	14.5827	14.8453	15.6585	10.6519	10.7966	9.91224	10.0555	vamp/synaptobrevin-associated protein 27-2
Glyma08g03381	Gm06	47388546	47393734	4.179	3.82686	3.273	2.84159	3.25648	3.04403	3.62044	2.75143	3.12068	3.4717	3.82435	4.96873	2.86908	3.04399	2.99131	3.06763	3.11545	3.41276	3.41066	3.22565	Metallopeptidase M24 family protein
Glyma06g44460	Gm03	47673488	47677885	0.881111	1.75809	1.66125	2.66413	3.31971	2.02458	3.72122	1.0092	5.22091	1.24494	2.30578	1.33701	1.00726	1.39494	2.21772	0.944892	5.04358	6.04492	6.11946	5.06568	targeting protein for XKLP2
Glyma03g42470	Gm12	8611616	8617959	0.15179	0.341	0.26001	0.32046	0.608837	0.30319	0.442947	0.108484	0.403465	0.0754176	0.510189	0.303165	0.143878	0.608581	0.231135	0.162912	0.339098	0.561199	0.401866	0.460872	Plant protein of unknown function (DUF936)
Glyma12g10650	Gm09	26468888	26470371	0.112663	0.27753	0.439267	0.43525	0.586906	0.438023	0.66928	0.47422	0.718201	0.213637	0.548704	0.288828	0.193603	0.251005	0.429028	0.232545	0.554584	0.579125	0.805483	0.706499	glutamate receptor 3.4
Glyma09g21556	Gm12	5123208	5124803	0.540887	0.547817	0.275033	1.33289	0.88713	0.543099	0.794165	1.07208	0.494923	0.781799	0.321364	0	0.256347	0.803167	0.233907	0	0.545289	0.556931	0.228578	0.255785	chlororespiratory reduction 3
Glyma12g07490	Gm06	739256	743316	2.38293	2.52643	1.92801	5.4931	1.71029	3.67444	1.06863	4.3532	0.408167	1.95874	3.22696	2.71559	4.66753	2.24571	3.81478	2.84864	0.260485	0.362832	0.233885	1.28784	FASCICLIN-like arabinogalactan-protein 11
Glyma06g01186	Gm08	13463179	13466046	2.04352	1.84175	2.05073	2.24501	2.40176	1.64511	2.33512	2.08875	3.31961	2.4202	2.09667	2.2632	1.66393	1.75561	2.02437	1.49085	3.1855	3.42036	3.72063	3.13327	BEL1-like homeodomain 6
Glyma08g17950	Gm07	42806069	42806518	6.02761	6.42871	4.84539	4.77523	4.3181	5.05694	3.64649	5.49471	4.40354	6.05474	4.7117	6.153	5.44064	5.42883	5.06118	5.45515	3.80398	4.37906	3.97292	3.37218	Tetratricopeptide repeat (TPR)-like superfamily protein
Glyma07g37920	Gm05	40204599	40205052	3.23e-68	7.07e-18	7.35e-101	1.14e-48	6.72e-96	2.57e-59	0	0.0400055	5.95e-06	1.25e-41	2.3e-40	1.1e-130	1.72e-31	0	3.55e-61	1.11e-99	6.19e-34	1.09e-47	4.86e-89	2.07e-51
Glyma05g36360	Gm09	3777948	3779961	1.07694	1.68568	2.28999	2.79861	1.82153	1.77092	2.30102	2.94643	1.52293	1.98114	2.79336	1.704	3.24801	1.35686	2.87901	2.44284	1.97531	2.11822	2.39968	2.03824	SAUR-like auxin-responsive protein family
Glyma09g04990	Gm19	5249190	5254195	5.31733	7.5875	4.44621	5.2879	6.38262	6.62045	8.60532	3.55614	9.44983	6.72924	10.7555	8.91198	4.52494	3.20509	5.47787	3.58369	10.745	12.5318	10.1069	9.74532	ARM repeat superfamily protein
Glyma19g05000	Gm08	5722849	5727626	9.36245	9.10899	7.74885	8.61189	7.56181	10.0177	6.57254	7.80934	6.81871	9.41462	9.29317	8.85846	10.9924	6.8793	9.32479	10.9231	7.69284	7.05182	7.28043	7.35451	Transmembrane amino acid transporter family protein
Glyma08g07970	Gm20	36752877	36756530	26.7333	23.0441	20.0766	23.6598	21.0373	23.6997	21.9132	29.2891	21.9009	26.5061	25.945	25.504	27.2344	21.3533	25.233	34.9013	21.3686	22.7707	24.0973	24.7855	loricrin-related
Glyma20g27620	Gm01	9636460	9637409	0.0779225	0.225488	0.0566034	0.0768085	0.182577	0.134128	0.370473	0.0324207	0.285203	0.0482697	0.17196	0.129165	0.0316546	0.0110198	0.086651	0.0777389	0.392784	0.550176	0.301073	0.178983	cysteine-rich RLK (RECEPTOR-like protein kinase) 25
Glyma01g08250	Gm13	37928609	37935431	0	0.279995	0.112458	0.0545001	0.0604562	0	0.162362	0.161031	0.050592	0	0.525607	0.0534626	0	0	0.0478208	0	0.0557406	0.0569307	0.0467314	0
Glyma13g36670	Gm02	32687420	32689621	1.64078	1.72538	1.5501	2.12993	1.84309	1.6835	1.68213	1.86273	1.7803	1.91803	2.74878	2.04603	2.08218	1.61541	1.7138	2.52246	1.97954	1.69868	2.07638	2.26418	phosphoenolpyruvate carboxylase 1
Glyma02g30597	Gm19	48199679	48203728	0	0.172052	0	0	0	0	0.332563	0	0.0777198	0	0	0.0821296	0	0	0	0	0.171258	0.0874572	0	0	alfin-like 3
Glyma19g42160	Gm19	43153799	43158366	10.1079	9.22233	10.4784	10.7678	11.2401	12.1331	9.85197	13.4406	10.9127	8.54661	10.2417	8.26473	12.9466	9.5668	11.4046	12.9883	12.6727	11.0563	12.1007	11.2256	Phospholipid/glycerol acyltransferase family protein
Glyma19g35650	Gm16	3561205	3562556	3.49353	5.28363	3.59577	4.16562	5.11374	3.71999	5.874	4.29416	4.39539	3.11524	4.77063	4.93081	3.77875	3.34682	4.45922	5.36846	4.09001	5.57461	3.59563	3.97033	Major facilitator superfamily protein
Glyma16g04200	Gm16	31341147	31343379	0.137627	0	0.0466542	0.0452199	0.100324	0.184254	0	0.0445369	0.0419773	0.066309	0.16354	0	0.173938	0	0.079356	0	0.0462492	0	0	0.0433893	dehydrin family protein
Glyma16g27330	Gm17	5135288	5136789	0	0	0	0	0	0	0	0	0	0	0	0	0	0	0	0	0	0	0	0	sucrose-proton symporter 2
Glyma17g07060	Gm13	34852494	34856172	17.1052	31.1909	18.1549	16.8256	15.9036	20.9601	24.9234	13.6714	21.6389	20.2006	19.9032	19.2217	15.5394	18.5172	19.2233	12.7721	18.3199	21.7136	19.5368	20.3823	small nuclear ribonucleoprotein F
Glyma13g32790	Gm05	7740413	7744951	10.8579	11.1656	11.5771	15.012	15.706	14.1068	17.0553	17.9595	14.6362	10.5686	10.3978	9.82926	13.3028	11.7408	12.1052	16.3531	15.3167	15.2118	16.8598	17.1471	mitochondrial HSO70 2
Glyma05g07750	Gm11	2993375	2997773	23.3112	22.7766	21.4539	20.0622	17.3051	22.4616	21.3334	20.2526	19.8277	24.7592	24.6276	23.5892	19.9182	18.2652	19.9611	17.3416	22.2428	23.5898	19.835	19.7985	nuclear factor Y, subunit B13
Glyma11g04430	Gm05	5136816	5140076	5.64014	6.22326	5.75619	5.59833	5.67345	5.69477	5.52472	5.66709	5.44002	5.26583	6.064	5.74068	6.42137	4.98939	5.70961	7.30015	5.67732	5.51353	5.48665	6.05095
Glyma05g05730	Gm04	48684164	48688353	7.01179	5.88154	4.88474	6.37872	5.79238	6.34264	4.24808	8.57642	5.7376	7.00959	6.20312	7.01892	7.68571	6.57431	6.59883	8.90589	4.76449	4.91392	5.29977	5.40474	Protein kinase superfamily protein
Glyma04g43051	Gm18	49604571	49605165	0.841917	1.08186	1.05365	0.67003	0.743255	0.617978	1.14063	0.565637	1.15531	1.16965	0.730807	0.938964	0.859373	0.545237	0.75589	0.646279	0.816151	0.666583	0.985088	0.979666	YbaK/aminoacyl-tRNA synthetase-associated domain
Glyma18g40870	Gm12	13120103	13120826	0	0	0.141237	0	0	0	0	0.0674136	0	0.100369	0.0825147	0.0671445	0.0658207	0	0	0	0	0.0715001	0.0586906	0.0656765	Protein of unknown function (DUF581)
Glyma12g14250	Gm17	3425997	3441996	0	0	0	0	0	0	0	0	0	0	0	0	0	0	0	0	0	0	0	0
Glyma17g05080	Gm19	48596609	48600329	1.34876	1.35245	0.84619	1.40356	1.00372	0.986397	0.926125	0.56156	1.1973	1.30937	1.62503	1.52607	1.05203	0.919354	0.954126	1.49286	0.878086	1.01567	1.14564	1.14746	alpha/beta-Hydrolases superfamily protein
Glyma19g42690	Gm13	21235707	21242580	1.88704	1.50512	0.98348	0.999744	0.902676	1.06576	0.877502	0.801623	1.06476	1.15916	1.03724	1.50537	1.07317	0.747381	1.34643	1.05892	1.09397	0.97147	0.857235	0.82542	Major facilitator superfamily protein
Glyma13g17440	Gm12	35706732	35707394	0.409418	1.23558	1.02415	2.01762	2.31869	1.2907	2.37224	0.580245	3.43872	0.686387	1.49828	0.973786	0.543252	1.11042	1.35255	0.490094	3.01277	3.59134	3.61919	3.10525	ATP binding microtubule motor family protein
Glyma12g32150	Gm09	38271303	38278744	0.244912	0.24805	0.062267	0.120705	0.0669484	0.184436	0.119865	0.118882	0.056025	0.0884992	0.436538	0.355223	0.290183	0.121224	0.158869	0.488671	0	0.0630443	0.0517497	0	Ubiquitin-like superfamily protein
Glyma09g31590	Gm03	47139016	47141546	9.49488	9.86696	7.92441	8.47393	7.3087	9.0571	8.35047	6.83526	7.33642	9.20249	9.64901	8.75636	8.82558	8.02743	6.92716	8.17169	6.49756	6.92769	7.27112	6.73023	Plant protein of unknown function (DUF639)
Glyma03g41730	Gm20	38016410	38018957	24.7337	18.1478	33.7235	35.8744	47.4084	29.5733	37.2539	48.3713	51.6927	23.6152	25.2975	21.2167	26.0505	31.5132	29.5099	24.8751	42.2344	38.3746	38.7023	43.7176	UDP-Glycosyltransferase superfamily protein
Glyma20g29080	Gm06	492647	493187	11.0213	13.2583	14.3104	17.95	16.0065	20.4397	12.7387	16.161	14.545	9.68217	9.81774	12.065	18.409	11.5629	16.824	9.84837	12.7799	9.61203	16.0003	13.2365	alpha-L-fucosidase 1
Glyma06g00841	Gm05	29633142	29635942	0	0	0	0	0	0.145915	0.213368	0	0.199457	0	0	0	0	0.071929	0	0	0.586012	0.224446	0.552708	0.206166	SAUR-like auxin-responsive protein family
Glyma05g23840	Gm09	44044619	44048145	3.41555	2.4673	1.91554	2.09184	1.83989	1.46259	1.72083	2.08461	1.51671	3.17628	3.53641	3.46049	3.27322	1.98895	2.71519	2.83124	1.53181	1.56452	1.88918	1.86464	NAC domain containing protein 71
Glyma09g38760	Gm11	34274666	34283664	13.2229	16.1707	16.2057	16.1328	16.0086	18.1669	18.0419	18.7019	15.0324	13.499	14.1376	13.9481	17.3251	14.5239	16.3417	15.744	18.6752	17.8361	13.7029	13.5848	CAX interacting protein 1
Glyma11g32590	Gm03	2048469	2053854	0	0	0	0	0	0	0	0	0	0	0	0	0	0	0	0	0	0	0	0	cysteine-rich RLK (RECEPTOR-like protein kinase) 3
Glyma03g02290	Gm20	35699599	35705358	13.9656	12.9225	14.6729	14.4299	14.6657	14.0631	14.2016	12.4843	13.9932	13.559	21.9117	16.3718	14.9721	13.2279	13.2006	19.2389	15.4476	14.4316	16.4095	17.2597	Nucleotidyltransferase family protein
Glyma20g26180	Gm13	44065612	44066298	10.0591	10.0881	9.49434	10.6606	11.4902	9.83621	9.06332	11.191	10.8988	10.9917	9.20571	10.5636	9.49325	9.71928	10.3397	11.3035	12.3283	10.775	11.8545	10.8301	Core-2/I-branching beta-1,6-N-acetylglucosaminyltransferase family protein
Glyma13g44681	Gm13	38480025	38483086	0	0	0.06731	0	0	0	0	0	0	0	0	0.0639987	0	0	0	0	0	0	0.0559409	0	NOD26-like intrinsic protein 6;1
Glyma13g37380	Gm13	32389575	32392602	18.5492	18.2653	12.2757	13.4719	11.3855	12.8131	10.4142	7.81907	11.7519	20.0971	22.8862	18.1949	18.871	10.8993	13.5223	17.9506	10.1548	11.729	10.2023	10.2185
Glyma13g29500	Gm02	6217174	6221758	0.431782	0.495623	0.219554	0.340487	0.393435	0.332387	0.39447	0.251508	0.197545	0.353656	0.564521	0.793263	0.300135	0.284959	0.336104	0.37333	0.348237	0.266754	0.291952	0.272253	GDSL-like Lipase/Acylhydrolase superfamily protein
Glyma02g07861	Gm05	8920661	8925577	0.499237	0.23481	0.357249	0.397578	0.410673	0.368418	0.343863	0.38004	0.389898	0.533743	0.71424	0.646137	0.327207	0.333618	0.421037	0.45798	0.50093	0.400782	0.508431	0.437869	Pentatricopeptide repeat (PPR) superfamily protein
Glyma05g09110	Gm14	43721805	43723827	0.339078	0.614826	0.558711	0.59837	0.370759	0.270042	0.557774	0.553199	0.197497	0.542801	1.14508	0.730113	0.609191	0.423158	0.648369	0.286006	0.396529	0.423318	0.414725	0.354975	NAC (No Apical Meristem) domain transcriptional regulator superfamily protein
Glyma14g35030	Gm03	40674673	40678748	0.040164	0	0	0	0	0	0	0	0	0.17416	0	0	0	0	0	0	0.0809818	0	0	0	NOD26-like intrinsic protein 3;1
Glyma03g32970	Gm20	33414048	33417358	54.7957	56.317	45.6862	45.6154	39.3148	53.2525	41.2975	49.6153	39.3012	52.5253	60.8568	53.1891	55.3817	40.6191	49.7849	49.3755	50.0416	48.8191	44.3855	43.0292
Glyma20g23580	Gm15	10525406	10531667	2.09894	1.87428	1.40636	1.83942	1.88307	1.58444	1.86734	4.62166	2.59901	2.53804	1.9787	2.08248	1.5104	1.91631	1.79804	1.33847	2.17622	2.02199	2.03094	2.11063	alpha/beta-Hydrolases superfamily protein
Glyma15g13950	Gm13	35306878	35307865	0	0.00640165	0	0.0280364	0	0	0.00618695	0.0061362	0.00578355	0	0.00751075	0.0122234	0.0269604	0	0.00546675	0	0.0127442	0.00650816	0.00534221	0.0119562	homeodomain GLABROUS 11
Glyma13g33470	Gm18	4213631	4216118	1.71901	2.37414	1.7164	0.831815	0.888546	2.10264	1.95799	1.00154	0.886563	2.48467	4.30819	2.05506	1.42203	1.57796	1.21645	1.09134	1.07131	2.79983	1.50574	1.47804
Glyma18g05600	Gm14	289659	293516	2.27091	2.73126	5.24437	4.52353	4.62991	3.9191	5.71926	2.64097	4.37232	3.28239	2.97958	2.83629	3.04944	5.03473	3.84639	2.80836	4.26877	5.01755	5.01835	3.4231	Ribosomal protein L17 family protein
Glyma14g00590	Gm11	798177	802346	23.4792	24.0783	21.7977	18.2729	15.5289	22.7538	18.2739	13.9782	18.1004	23.7913	21.8922	22.608	26.2722	18.1085	20.6327	20.1103	15.3898	19.2395	16.65	16.9606	phosphorylcholine cytidylyltransferase
Glyma11g01360	Gm10	50110779	50122518	1.05787	1.20031	0.881691	1.16034	1.09582	0.790644	1.1289	0.509658	0.997068	1.31059	1.29485	1.19978	0.949937	0.960597	1.23138	1.00775	1.24287	1.13019	1.25711	1.17354	Pentatricopeptide repeat (PPR) superfamily protein
Glyma10g43430	Gm06	9673667	9675080	6.66298	7.55423	5.995	7.63165	6.46842	6.94729	6.59651	5.8304	7.63943	7.12719	7.15289	7.19869	6.58238	5.82881	6.6784	7.4549	7.66586	7.25958	8.30986	8.17342	SNF2 domain-containing protein / helicase domain-containing protein / zinc finger protein-related
Glyma06g12500	Gm09	4514837	4515837	0.101274	0.123086	0.164788	0.119792	0.243619	0.203377	0.178437	0.0786549	0.296538	0.0878293	0.0722056	0.156682	0.134393	0.280715	0.105111	0.242486	0.265456	0.333691	0.342386	0.689653
Glyma09g05750	Gm15	30319718	30321492	0.0614906	0.0314768	2.8e-12	0.0620342	1.85e-12	0.0319596	0.092213	0.0314669	0.0882674	1.43e-12	0.0381051	9.01e-12	1.02e-11	7.42e-12	0.0268399	0.0306939	0.0636699	5.26e-11	2.04e-12	0.0581865
Glyma15g27740	Gm03	38569974	38570738	1.77287	3.75149	1.64198	0.78047	1.83482	2.51124	3.47079	0.399548	1.07182	1.09872	3.46107	3.33675	0.750205	2.03721	0.903799	0.568973	1.30856	2.24935	0.535151	0.209598
Glyma03g30700	Gm01	50575585	50578085	0	0.088458	0	0.0430452	0	0.175392	0.0427456	0	0.0399585	0.25248	0	0	0.0827864	0	0.113309	0.0871332	0	0.0449649	0	0.0413026
Glyma01g38490	Gm12	10762032	10766773	6.22747	6.35727	6.09161	6.32831	7.02182	6.65221	5.34239	12.5429	6.46669	6.90712	6.53751	6.62324	7.25807	6.81796	7.01293	7.93202	7.10526	6.16555	6.1241	5.48273	Protein of unknown function (DUF677)
Glyma12g12530	Gm09	40697211	40700646	19.2006	18.6015	17.7131	17.714	14.8095	22.4894	16.3785	12.9186	14.2979	18.9292	20.4465	19.8483	21.0555	16.3815	15.1784	18.2879	14.7966	16.0621	13.4518	16.2243	Tetraspanin family protein
Glyma09g34270	Gm17	11817966	11818386	11.8135	13.2215	9.95729	11.1636	8.96019	12.1626	11.1865	7.59196	9.86502	13.5231	10.872	9.05087	11.8993	9.67875	10.2291	8.75091	9.77042	11.2041	10.2927	9.71198	E2F/DP family winged-helix DNA-binding domain
Glyma17g15085	Gm17	10944891	10950561	0.112756	0	0	0	0.246582	0.113218	0	0	0.309524	0	0	0.109029	0.106879	0.111622	0.195046	0	0.341023	0.348303	0.190603	0.42658
Glyma17g14180	Gm08	11446489	11451739	71.1807	79.4365	101.398	95.9974	90.5356	89.7912	54.15	85.9933	38.235	64.3807	84.7222	77.9552	81.0775	81.4734	77.0145	77.7984	34.2841	46.205	28.2307	39.4841	KNOTTED-like homeobox of Arabidopsis thaliana 7
Glyma08g15740	Gm13	35861721	35863083	7.97835	8.61463	6.672	7.83407	8.2738	8.0632	8.13779	9.44584	8.12861	9.50315	8.97604	8.15444	8.05836	7.76561	7.99049	7.79005	9.32542	7.64065	7.92772	9.17957	basic helix-loop-helix (bHLH) DNA-binding superfamily protein
Glyma13g34221	Gm03	4748719	4750144	0	0	0.133708	0.388791	0.14376	0.220024	0.643476	0.212733	1.48375	2.85055	0.312464	0.0847534	0.0415412	0.0433847	0.0379048	0.0437224	1.36965	1.48915	2.03727	2.19686
Glyma03g04580	Gm08	3635845	3640958	0.206941	0	0	0	0	0	0	0	0	0.311576	0.409841	0.614251	0.0163462	0	0	0	0	0	0	0	CBL-interacting protein kinase 15
Glyma08g05100	Gm13	21761788	21763701	34.6834	35.6377	35.7254	35.0005	31.9675	37.6997	37.2305	21.7259	39.0152	35.6319	33.396	35.1085	34.389	30.4087	34.7961	35.5871	35.4443	40.6348	39.0857	38.205	microtubule-associated proteins 70-2
Glyma13g18110	Gm10	3282108	3285509	35.7629	29.3834	29.9704	34.2343	26.6284	34.0814	19.6007	62.2858	17.2341	28.5496	29.0237	32.6402	49.8903	31.1178	36.5226	54.4118	19.9128	19.8804	16.0401	18.6543	cytochrome P450, family 94, subfamily B, polypeptide 1
Glyma10g04310	Gm10	4401430	4402447	5.86327	7.11536	7.80709	6.5431	7.50845	7.23089	9.30684	5.19644	8.73224	7.02416	7.44845	6.94631	6.5757	6.88495	6.54832	7.09663	8.14757	8.66599	7.8873	6.64458	Rho termination factor
Glyma10g05606	Gm09	3363905	3367742	13.2019	13.9909	14.4039	15.5123	14.9133	15.0117	12.9226	11.8829	18.2401	8.08774	11.5319	11.2437	13.2596	13.6749	16.1067	10.6413	16.6587	15.3939	14.4834	16.869	nuclear factor Y, subunit B8
Glyma09g04560	Gm17	3105336	3107308	0.836918	1.63401	0.635818	0.884617	1.16869	0.779594	1.3226	0.538399	0.811957	0.918253	1.05444	1.26752	0.563908	0.768606	0.880853	0.885274	0.823431	1.15248	0.877808	0.905999	Pectin lyase-like superfamily protein
Glyma17g04650	Gm13	14925814	14927033	21.8178	23.9374	26.807	24.8921	20.9667	22.6202	20.7904	27.6428	18.9814	25.3764	36.9751	26.7978	29.3379	20.5192	21.7129	27.83	19.8974	21.4616	18.1332	18.4952
Glyma13g11961	Gm15	13950467	13951751	0	0	0	0	0	0	0	0	0	0	0	0	0	0	0	0	0	0	0	0
Glyma15g17550	Gm02	48627285	48629741	0.204039	0.413307	0.415003	0.603366	0.54536	0.637385	0.710124	1.32056	1.05797	0.229381	0.754309	0.416508	0.451275	0.740616	0.686286	0.271411	1.41704	0.700305	1.80118	1.54384	sequence-specific DNA binding transcription factors;transcription regulators
Glyma02g43940	Gm05	30558799	30558892	2.49149	2.12671	2.40099	2.3808	2.75995	2.08655	2.52397	1.97515	2.90695	2.24878	2.72788	2.64056	2.31005	2.47719	2.18312	2.48562	2.57759	2.45337	2.99777	2.90182	Tetratricopeptide repeat (TPR)-like superfamily protein
Glyma05g24350	Gm20	9345145	9346528	56.2538	42.7309	91.8513	76.4165	83.7212	115.321	112.422	74.3331	73.2067	72.2751	66.8455	84.9907	85.6108	75.7974	69.1968	103.928	115.786	67.9785	88.0473	62.4418	20S proteasome beta subunit C2
Glyma20g06810	Gm17	2422670	2430238	0.103848	0.0631072	0	0	0.0454201	0	0.0203302	0.0201635	0	0.060041	0.0246802	0.020083	0.039374	0	0.0179637	0	0	0.0213857	0	0	Plant protein of unknown function (DUF868)
Glyma17g03650	Gm06	5458202	5460173	4.02536	4.90385	5.22328	4.72581	5.3357	4.66144	5.84524	3.6406	5.68998	5.04981	6.04677	5.04894	4.31047	4.63333	4.71048	4.45155	5.9149	5.63062	6.37915	5.03434	aldehyde dehydrogenase 22A1
Glyma06g07510	Gm04	1507890	1508550	23.7008	29.1453	20.3229	17.7677	14.5963	23.1958	18.7003	15.6757	16.4936	25.7651	25.9311	23.9606	31.5576	18.8727	25.1309	24.0038	18.293	21.5231	16.8902	18.7495	histone H2A protein 9
Glyma04g02190	Gm18	58181563	58182572	0.160795	0.21714	0.109016	0.316992	0.0586058	0.322905	0.104929	0.0520341	0.147131	0	0.6369	0.207305	0.406436	0.106118	0.0927144	0.053472	0.108069	0.331129	0.0453011	0.456239
Glyma18g48741	Gm15	49847176	49850423	0	1.01612	0.15459	0.299675	1.16349	0.061053	0.624938	0.295149	0.333823	0	1.19217	0.529146	0	0.0300963	0.210359	0.0909916	0.153248	0.0939119	0.0513915	0	ethylene-responsive element binding factor 13
Glyma15g42430	Gm15	9859463	9861487	10.4426	12.0281	11.6263	9.83199	8.43307	13.3294	12.0923	8.38197	9.58645	10.3091	10.7056	11.3183	11.3539	9.29027	10.6257	8.23911	9.08263	11.3849	8.7972	8.26281	RNA polymerase Rpb8
Glyma15g13230	Gm07	1503685	1509156	3.22155	4.82004	2.38268	2.8507	4.12295	4.59476	3.78048	2.93206	2.86402	3.28064	5.30711	4.76102	3.83437	4.20385	2.67548	3.61567	2.52807	2.99668	2.44435	1.62733	SBP (S-ribonuclease binding protein) family protein
Glyma07g02170	Gm08	8817837	8819301	9.95124	11.5373	12.024	11.1433	12.9599	11.5392	13.5045	8.98974	15.602	12.6142	11.4826	11.6414	10.9887	10.1933	11.3595	10.7467	12.9359	13.0342	15.227	13.6615	P-loop containing nucleoside triphosphate hydrolases superfamily protein
Glyma08g12130	Gm19	49579195	49581116	0	0	0	0	0	0	0	0	0	0	0	0	0	0	0	0	0	0	0	0	related to AP2 11
Glyma19g44016	Gm16	2119564	2121907	0.029993	0.0607546	0.030502	0.0295642	0	0	0.0293585	0	0	0	0	0	0.0284296	0.0296913	0	0	0.0604743	0	0	0	Protein kinase superfamily protein
Glyma16g02550	Gm20	42880114	42884075	17.8596	19.6926	11.4462	11.2355	10.5197	12.7916	10.7739	10.2551	11.2814	17.2485	15.7947	17.873	13.1347	11.1607	13.7155	14.2669	11.4834	10.5498	11.5159	12.4124	Dof-type zinc finger DNA-binding family protein
Glyma20g34500	Gm13	39049841	39050817	8.44196	6.01024	6.61567	6.33884	5.64702	6.9557	5.93018	8.99103	6.52043	7.53653	5.81233	6.93842	7.76657	7.07888	8.26782	7.13398	6.1327	5.72673	5.4143	6.12919	Uncharacterised protein family (UPF0497)
Glyma13g38170	Gm07	43281289	43285631	0	0	0	0.0312461	0	0	0	0	0	0	0	0	0	0	0	0	0	0.0652793	0	0	Receptor-like protein kinase-related family protein
Glyma07g38570	Gm14	19052552	19064222	4.20597	5.69308	3.8576	3.71963	3.88974	4.49946	5.93182	3.28184	4.04638	4.63051	5.0446	4.94111	3.96811	3.30758	4.2837	3.0392	4.61667	5.34259	3.68776	4.01518	ribonucleotide reductase 2A
Glyma14g17300	Gm15	4360805	4362981	3.70699	3.81972	3.31713	3.16658	3.11774	3.79157	3.31038	3.08144	3.19999	3.46093	3.67153	3.14181	3.28608	2.74942	3.42058	2.65652	2.93004	3.45408	3.04761	2.76811	Protein kinase superfamily protein
Glyma15g06160	Gm12	19933303	19934161	19.6416	28.4873	22.4765	25.2144	24.4924	20.171	34.7431	17.5125	30.4771	26.4148	44.4505	31.6537	20.29	22.9245	19.6528	22.3469	23.5839	29.1147	28.7814	35.9673	homologue of NAP57
Glyma12g19350	Gm04	6895968	6906820	0	0	0	0	0	0	0	0	0	0	0	0	0	0	0	0	0	0	0	0
Glyma04g08770	Gm07	34570411	34574750	2.23621	3.95263	1.61815	1.74856	2.04545	2.68796	3.00974	1.04373	1.93797	2.26878	2.83611	3.03551	1.94641	2.41593	1.9806	2.31675	1.45236	2.00366	1.60835	1.60659	Major facilitator superfamily protein
Glyma07g29560	Gm02	3356748	3357309	1.32351	1.74143	1.77307	1.6737	1.28798	2.21802	2.93343	1.52939	1.65161	1.80848	2.57257	1.54267	1.64906	1.72315	1.3083	1.12601	1.62204	2.47677	1.52275	1.45775	embryo defective 1273
Glyma02g04180	Gm08	9796830	9798679	21.2449	19.724	11.1204	12.5236	10.0207	22.1683	13.8636	37.2056	11.1491	17.3106	12.7462	16.2125	23.0002	13.5053	17.2938	26.5974	20.8929	17.3714	17.428	20.0934
Glyma08g13390	Gm17	5714720	5718550	0.0705816	0.1251	0.0538345	0.0695725	0.135058	0.0708703	0.0172721	0.0685217	0.0645837	0.0765142	0.314516	0.136496	0.0669025	0.0174679	0.030523	0.0176038	0.017789	0	0	0.0667561
Glyma17g07710	Gm12	1170304	1174174	18.8965	26.7866	19.8936	15.8458	14.1832	16.8092	15.4822	16.4436	14.1009	20.3691	14.1401	15.5798	19.5929	16.7553	19.2096	13.5676	15.8214	16.3114	13.7328	13.6431	cytochrome C oxidase 6B
Glyma12g01930	Gm08	23630035	23635431	14.6168	16.4185	12.637	13.151	13.1572	16.0891	13.0063	18.3952	12.8264	14.5815	14.573	15.0955	14.6831	13.2094	14.0045	15.8102	14.2702	12.6855	12.3435	12.6086	binding
Glyma08g29210	Gm02	714139	714352	1.08714	1.17967	1.06606	1.14386	1.14621	0.961642	0.760069	0.791578	1.0658	1.272	1.78389	1.25981	1.15313	0.819981	1.02978	1.25238	0.952474	1.25263	1.09385	1.02818	Aluminium activated malate transporter family protein
Glyma02g00950	Gm20	35485706	35488842	0	1.82e-08	0	0	0	0	0	0	0	0	2.13463	0	0	0	0	4.61e-06	0.236965	0	0	0
Glyma20g25833	Gm18	45852509	45853805	0.0132137	0.0401488	0.0268757	0.0130247	0.00722408	0.0132677	0	0.025656	0.0377837	0.0763962	0.0641147	0.0127768	0.0125249	0.0392421	0.0114285	0.0395476	0.0133212	0	0.0446725	0	fatty acyl-ACP thioesterases B
Glyma18g38400	Gm08	2234464	2235221	0	0	0	0	0	0	0	0	0	0	0	0	0	0	0	0	0	0	0	0
Glyma08g03150	Gm16	18918070	18919001	77.2096	82.3193	77.8452	60.9369	54.5414	81.788	77.5672	67.3147	70.8912	83.859	73.1453	79.617	79.9335	67.1085	83.3012	62.6016	67.0495	72.8521	65.631	74.2795	Mitochondrial outer membrane translocase complex, subunit Tom7
Glyma16g17450	Gm11	30242885	30243938	0	0.0167587	0.0168275	0.0217469	0.0144741	0	0	0	0.0151406	0	0.0262163	0	0	0.0436807	0	0	0.0222419	0.0397543	0.0139852	0.0208665	K-box region and MADS-box transcription factor family protein
Glyma11g29530	Gm15	12561437	12564136	9.51406	13.8284	10.6261	8.65412	9.89191	11.296	10.6198	11.5374	8.88884	10.181	10.5517	10.9426	9.52442	9.3192	11.7223	9.55826	10.2646	10.9306	10.0727	10.7349
Glyma15g16251	Gm09	39100481	39107332	0	0	0	0	0	0	0	0	0	0	0	0	0	0	0	0	0	0	0	0	polygalacturonase 4
Glyma09g32600	Gm03	8404439	8404927	7.17815	7.35413	10.6482	11.7925	10.472	9.47548	12.9846	3.32018	10.9294	8.18958	8.72681	8.19327	6.80399	10.1062	6.95339	8.44072	8.58097	12.1739	10.2302	9.54697	elongation factor Ts family protein
Glyma03g07726	Gm20	35767718	35774520	2.28141	1.40792	1.55314	0.805105	1.71592	1.66978	0.960067	0.923089	1.00202	1.18712	2.33328	1.26146	2.34514	1.317	0.706436	2.04698	1.00591	0.841011	0.484769	1.00309	aminopeptidase P1
Glyma20g26270	Gm05	36524039	36525786	22.0601	19.9311	43.4409	38.4413	40.0313	27.0307	29.3662	41.2415	37.6514	24.237	18.374	23.1348	30.4853	41.5698	36.9785	25.5254	35.1079	33.5176	31.9826	26.1159	Cupredoxin superfamily protein
Glyma05g31370	Gm17	39484828	39488221	6.69903	5.5308	15.9501	19.1369	18.4511	15.0468	19.1436	21.8685	23.633	6.08043	5.97971	6.7385	12.9705	19.8949	18.8923	8.18778	21.541	22.2951	18.918	19.5483	Integrase-type DNA-binding superfamily protein
Glyma17g35500	Gm06	8170468	8178332	4.32629	4.50976	4.27114	3.766	4.00863	4.16064	3.82228	5.40004	4.07432	5.82688	4.64013	4.76729	4.12741	3.90733	3.74181	4.70847	4.97042	4.64264	4.25016	4.49036	Syntaxin/t-SNARE family protein
Glyma06g10800	Gm09	9553332	9554525	2.01342	1.80107	2.01022	2.18021	2.08102	2.04379	2.28012	2.18294	2.85089	2.55972	2.47983	2.41581	1.72738	1.86223	2.19265	2.39722	2.88915	2.56495	3.20473	3.14834	methyl-CPG-binding domain 8
Glyma09g09690	Gm15	16996885	17003700	0	0	0	0	0	0	0	0	0	0	0	0	0	0	0	0.0488365	0	0	0	0	target of rapamycin
Glyma15g19620	Gm12	5240063	5240276	0	0	0.00677002	0	0	0	0.029323	0	0.0121827	0	0	0.0128739	0.00631006	0.0131802	0	0	0.0302006	0.0308454	0.0351657	0.0125925	Subtilase family protein
Glyma12g07615	Gm11	10506404	10508251	0	1.37817	0.691913	1.34128	0	0	0	0.660512	0	0	0.808471	0	0	0	0.588451	0	1.37181	0	1.15009	0
Glyma11g14740	Gm09	5323462	5324812	0.145797	0.082036	0.148271	0.0958083	0.123992	0.113861	0.142712	0.0471806	0.133407	0.28098	0.192498	0.297617	0.138197	0.09622	0.0840665	0.0161615	0.114321	0.0667207	0.205378	0.137895	SCARECROW-like 14
Glyma09g06570	Gm16	1631884	1634767	0	0	0	0	0	0	0	0	0	0	0	0	0	0	0	0	0	0	0	0	Eukaryotic aspartyl protease family protein
Glyma16g02121	Gm05	34852863	34853664	0	0	0.0102625	0.0895438	0.0220712	0.0202679	0	0	0.01847	0.0911825	0.0239859	0.0780775	0	0.0199823	0.0174583	0	0.0203497	0.0831423	0.0682471	0	RNA-binding (RRM/RBD/RNP motifs) family protein
Glyma05g29181	Gm17	41198108	41202419	0	0	0	0	0	0	0	0	0	0	0	0	0	0	0	0	0	0	0	0	Cysteine proteinases superfamily protein
Glyma17g37450	Gm15	11407656	11411191	2.30423	3.54807	2.79104	2.91759	3.23645	2.53939	3.58494	2.11878	3.05978	2.97854	5.18678	3.20623	2.05096	2.52215	2.54383	2.29881	3.30507	3.19238	3.68923	3.0564	Chaperone DnaJ-domain superfamily protein
Glyma15g14970	Gm02	50564830	50567593	11.0881	12.0432	12.7049	11.3055	10.204	13.874	11.5509	9.43968	13.2218	11.8352	10.3022	11.0612	12.9546	11.6521	12.784	8.31903	12.5946	13.8864	11.1696	13.4957	DNA-binding enhancer protein-related
Glyma02g46670	Gm01	6427320	6430789	1.1827	2.08243	1.25835	1.90114	1.25349	1.18165	2.06601	2.43189	1.94796	2.62997	5.16752	2.07608	1.22454	1.35099	1.55799	0.907721	3.56787	3.37233	2.599	2.6158	Protein kinase superfamily protein
Glyma01g06300	Gm06	10490946	10496132	0.266598	0.248845	0.208222	0.141274	0.134326	0.124379	0.200416	0.318035	0.318492	0.0887828	0.413607	0.416002	0.15526	0.365136	0.177086	0.163412	0.350904	0.189739	0.155747	0.213015
Glyma06g13340	Gm18	16705947	16710897	12.9588	13.8685	14.107	12.304	13.0194	16.0804	15.5984	18.0328	14.3816	12.2194	13.2056	13.413	15.8385	11.0014	13.5424	14.4131	15.445	13.2206	13.217	13.589	CCT motif family protein
Glyma18g16280	Gm04	40445358	40447941	24.1948	28.681	26.0623	24.147	24.3812	26.6788	26.289	26.4831	24.8342	26.8245	24.5339	26.1094	28.42	24.9225	27.2017	23.0352	24.2942	21.7138	21.1999	21.1142	Mediator complex, subunit Med10
Glyma04g34330	Gm02	34458040	34466283	9.00956	6.87774	17.3497	14.4333	15.3786	13.602	14.0125	18.061	10.3013	8.19052	9.53722	7.8982	11.0483	16.2341	12.2823	10.2676	10.2755	12.5684	8.8572	8.10289	Protein of unknown function (DUF1118)
Glyma02g31480	Gm08	8380331	8382218	5.63793	5.34273	4.74642	5.29638	4.77092	4.82415	5.11555	2.94136	5.90349	5.84845	6.0936	5.76441	5.32547	4.93088	5.60557	6.04528	5.06107	5.35085	5.99995	5.25817	elongation factor family protein
Glyma08g11520	Gm15	6264257	6266252	0.593284	0.967792	1.07245	0.851045	1.03567	0.803894	1.75881	0.731835	2.17004	1.88114	1.12817	0.890084	0.405961	0.976076	1.27174	0.27903	2.84685	2.9689	2.04642	1.32779	Chalcone and stilbene synthase family protein
Glyma15g08860	Gm12	36892520	36893473	0.0760277	1.15503	0.0515452	0	0.0277102	0.101785	0.0992255	0.147618	0.023189	0.476193	1.23487	1.00469	0.360324	0.0752627	0.350701	0.834334	0.0510977	0	0.107097	0	Dof-type zinc finger DNA-binding family protein
Glyma12g33665	Gm03	1036325	1043560	0	0	0	0	0	0	0	0	0	0	0	0	0	0	0	0	0	0	0	0
Glyma03g01300	Gm13	42333436	42340372	5.71922	6.0162	5.39631	5.85166	6.41656	5.77211	6.12026	5.65666	6.76939	6.39556	5.61029	5.72377	5.83078	6.30073	6.46582	5.85225	7.18539	6.27613	6.40931	5.89946	BR-signaling kinase 3
Glyma13g42330	Gm13	27235110	27236512	1.04841	6.89836	3.5465	4.03631	4.50471	4.90618	5.47064	2.39121	6.13765	4.3709	7.94332	10.5779	5.71039	3.85857	3.00086	1.13257	7.13276	5.94441	11.95	10.322	lipoxygenase 1
Glyma13g23930	Gm19	46857081	46858378	29.3323	22.7728	28.3749	20.9745	23.9819	15.8858	14.0857	10.7952	24.1089	32.6767	21.9332	24.5874	24.6258	22.7036	25.175	17.5987	19.7827	14.9854	15.3068	14.4222	RING/U-box superfamily protein
Glyma19g40460	Gm10	38422009	38424138	11.9401	11.1175	13.9881	18.1068	10.6062	14.4407	9.38508	15.8542	7.19481	12.0128	14.4811	13.8848	15.331	13.7937	13.0977	12.2919	7.11398	9.57248	6.66471	7.28851
Glyma10g29590	Gm04	7710304	7736862	0	0.0360696	0	0.0351042	0	0	0	0	0	0	0	0	0	0	0	0	0	0.0366697	0	0	Integral membrane Yip1 family protein
Glyma04g09485	Gm17	8812008	8814333	4.63538	4.17172	3.37186	4.35347	4.10966	3.64425	4.22487	3.2345	5.05006	4.42433	4.58764	4.38156	3.45722	3.42602	4.01379	4.74968	4.12355	4.48669	5.15453	5.3166
Glyma17g11750	Gm20	40906774	40907481	10.4747	14.2383	11.3252	11.0314	9.22295	13.3407	13.7607	10.3028	14.8057	13.0285	13.5606	11.621	11.1306	9.769	11.0861	7.89253	15.173	15.5253	13.9554	14.313
Glyma20g32290	Gm15	11647343	11673951	0	0	0	0	0	0	0	0	0	0	0	0	0	0	0	0	0	0	0	0
Glyma15g15220	Gm07	15429168	15432174	4.67654	4.56868	3.2778	5.13787	4.26568	3.26197	4.04054	2.26416	4.96994	5.02313	4.35594	4.49782	2.99877	3.35422	3.86471	3.77035	4.01968	4.77501	6.00713	5.53379	WD40/YVTN repeat-like-containing domain;Bromodomain
Glyma07g15700	Gm19	49145889	49149669	9.47479	10.3456	11.3739	10.0012	9.85463	10.8037	11.4144	8.59489	11.592	10.1016	12.3274	11.1217	9.503	10.5439	8.90257	9.88206	10.9263	12.3595	11.3255	9.95352	G10 family protein
Glyma19g43510	Gm05	35609012	35620196	6.75545	6.50482	6.99704	6.68622	8.52416	6.58809	7.9296	6.90843	8.38992	6.6967	7.43399	6.89426	5.49607	6.45404	6.61063	5.35565	8.40467	7.84139	8.59383	7.55696	FAD/NAD(P)-binding oxidoreductase family protein
Glyma05g30190	Gm04	24130405	24130978	0.105799	0.15758	0.196201	0.196304	0.197342	0.162472	0.23758	0.169172	0.108198	0.107945	0.214462	0.162478	0.12388	0.154021	0.118419	0.0807145	0.194498	0.160202	0.194622	0.147154	phospholipase D delta
Glyma04g21170	Gm02	4896394	4900173	0	0	0	0	0	0	0	0	0	0	0	0	0	0	0	0	0	0	0	0
Glyma02g06120	Gm08	13597905	13602297	9.05608	8.21159	11.1576	10.173	9.23119	9.69063	10.4299	7.43782	11.5705	8.00971	9.12603	8.72072	9.41248	9.42518	10.5185	7.66191	11.6794	14.8008	11.1433	11.6959	Aldolase-type TIM barrel family protein
Glyma08g18110	Gm10	42769467	42778911	200.942	233.698	240.594	259.358	270.497	256.947	304.187	236.789	298.421	221.422	260.705	249.067	233.771	246.599	223.442	278.71	283.009	282.929	306.685	319.026	Ribosomal protein S5/Elongation factor G/III/V family protein
Glyma10g34595	Gm05	34722297	34725916	2.75639	2.10334	2.03998	2.45645	2.02304	1.74875	2.16677	1.46627	2.63444	2.57192	2.27706	2.50097	2.25034	1.66336	2.01253	2.75461	2.45527	2.57572	3.17939	2.78109	HhH-GPD base excision DNA repair family protein
Glyma05g29040	Gm12	8289509	8300434	1.26145	1.85381	1.87397	1.19465	1.21703	1.81299	2.11846	1.04454	1.78796	1.91268	2.26313	1.72201	1.37153	1.50585	1.59376	1.66563	1.7829	1.97377	1.75605	1.69604
Glyma12g10380	Gm09	43270313	43279213	0.249649	0.273752	0.302207	0.323679	0.191057	0.191397	0.290878	0.114231	0.218283	0.475344	0.440812	0.2509	0.261402	0.330421	0.274775	0.111592	0.405707	0.436229	0.053703	0.376248	SLAC1 homologue 1
Glyma09g37794	Gm08	10979844	10986720	0.650062	0.475877	0.366974	0.321234	0.31706	0.580326	0.530455	0.280255	0.331103	0.679133	0.428793	0.62857	0.627128	0.321498	0.375229	0.361001	0.437372	0.297244	0.609979	0.478466	Leucine carboxyl methyltransferase
Glyma08g15150	Gm12	628359	630358	1.74078	1.93774	2.69316	2.39449	3.23643	2.26932	4.12532	2.03334	3.49542	1.22071	1.70012	1.58675	1.63024	2.03016	2.08685	0.905106	4.22071	4.15633	3.04984	2.47216	S-adenosylmethionine carrier 1
Glyma12g01110	Gm12	27187136	27190648	0.0204748	0.104981	0.0624666	0.020182	0	0.0462566	0.0801663	0.0198772	0.0421534	0.0591885	0.0993468	0.0445451	0.0194075	0.0456047	0	0	0.0206414	0.126493	0	0	Protein of unknown function, DUF642
Glyma12g24486	Gm05	41865099	41869634	0.977789	1.04786	2.63619	2.52152	3.73567	1.88362	2.41493	1.39072	4.45253	1.44612	1.04031	0.769536	1.14232	1.91333	2.41899	0.487793	4.39751	3.90997	3.93019	4.18831	ubiquitin-conjugating enzyme 25
Glyma05g38530	Gm18	12320962	12322288	0.0406712	0.521769	0.0137871	0.0400897	0.0148237	0.394763	0.252135	0.0263228	0.09924	0.176359	0.402741	0.589898	0.192756	0.080524	0.0703531	0.135251	0.0820045	0.0837553	0.103125	0.0384668	basic helix-loop-helix (bHLH) DNA-binding superfamily protein
Glyma18g12900	Gm08	4610270	4612102	0.88224	0.893543	0.458135	1.00801	0.56745	0.556406	0.798363	0.604583	0.949728	1.27636	0.741415	0.753607	0.724101	0.566402	0.927879	1.20911	0.576816	0.748103	0.790174	0.981673	villin 4
Glyma08g06440	Gm15	3025020	3030179	0	0.0199539	0	0	0.0215421	0	0	0	0.0180272	0.0284765	0.0234109	0	0	0	0	0.0589651	0	0.0405717	0	0	MYB-like 102
Glyma15g04320	Gm14	48056021	48058992	0.0363963	0.0374904	0.00836507	0.0081079	0	0.0371676	0.0322068	0.0652176	0.0470428	0.0743102	0.0798268	0.0649573	0.00779674	0.00778535	0.0379443	0.036929	0.0373175	0.00846949	0.00695216	0.0350099	Protein of unknown function (DUF3741)
Glyma14g38881	Gm13	15665148	15665603	0.2577	1.00186	0.565842	0.914077	1.43083	1.04496	2.27937	0.450192	2.48902	0.223661	1.053	0.677525	0.214866	0.530452	0.784229	0.452296	2.55536	3.44805	3.10028	2.82612
Glyma13g12181	Gm10	676925	680657	0	0	0	0	0	0	0	0	0	0	0	0	0	0	0	0	0	0	0	0
Glyma10g00960	Gm01	706987	708399	0.296855	0.620108	0.415102	0.457205	0.487104	0.55888	0.308735	0.576383	0.322559	0.750881	0.330701	0.466441	0.474831	0.165301	0.529547	0.68486	0.149636	0.362972	0.266582	0.456244	type one serine/threonine protein phosphatase 4
Glyma01g01050	Gm08	9704195	9709843	2.53395	1.45772	2.68003	3.45685	4.45527	4.0302	5.61549	6.25823	5.21225	2.34405	3.37238	1.86213	1.88306	5.01691	3.52412	1.88082	6.78495	7.05507	6.32225	12.0214	MATE efflux family protein
Glyma08g13280	Gm06	36015431	36018429	1.91003	1.62362	1.09841	1.42327	0.994515	1.22151	1.06836	1.19207	0.946711	1.85698	2.0535	1.81391	1.81049	1.33933	1.17018	1.69005	0.790905	0.889694	0.922487	0.967803	Integrin-linked protein kinase family
Glyma06g34618	Gm05	1980477	1981091	0.243781	0.362429	1.06576	0.733767	1.78829	0.539048	1.58382	0.388225	2.41035	0.530074	0.556881	0.475333	0.282909	0.486654	0.952721	0.12125	2.61414	2.39056	2.43333	2.60404
Glyma05g02596	Gm18	4039215	4047692	0	0	0	0	0	0	0	0	0	0	0	0	0	0	0	0	0	0	0	0	IQ-domain 26
Glyma18g05305	Gm12	38321383	38329932	0	0	0	0	0	0	0	0	0	0	0	0	0	0	0	0	0	0	0	0	cysteine-rich RLK (RECEPTOR-like protein kinase) 2
Glyma12g35170	Gm16	35634514	35637657	3.47403	4.11974	3.52308	4.05425	4.40509	3.58595	4.92457	3.0042	4.80827	3.91019	4.11656	4.47889	2.86864	3.59641	3.2656	3.30081	5.38589	5.45078	5.71619	4.83196	Plasma-membrane choline transporter family protein
Glyma16g32490	Gm09	840020	844986	3.43653	3.7242	13.3154	9.68797	10.1079	13.2158	6.05489	7.74007	4.4023	2.88096	8.16715	4.58562	2.99681	11.9409	5.76618	2.02278	7.62191	5.66155	5.31535	5.03792	Peroxidase superfamily protein
Glyma09g01370	Gm12	4836346	4840415	39.3015	44.6616	33.3558	32.9333	32.0862	38.1836	30.6565	31.4885	29.7589	40.3312	35.1652	35.8169	40.8598	31.2239	34.892	36.2885	33.353	29.2498	29.6739	27.2225	Mo25 family protein
Glyma12g07100	Gm02	48209846	48213514	0.116779	0.709653	0.33253	0.874834	1.16198	0.539382	1.65747	0.181394	2.57522	0.540138	0.888108	0.530716	0.243523	0.219648	0.494912	0.151455	2.97856	2.93394	3.4052	3.34663	Domain of unknown function (DUF966)
Glyma02g43440	Gm16	32058653	32065611	0.09486	0.816047	0.114334	0.738796	0.389564	0.357735	0.862143	0.0568466	0.342909	0.0846364	0.400784	0.416721	0.0177611	0.148394	0.0810316	0.20563	1.1712	0.675418	1.2828	1.08105	GDSL-like Lipase/Acylhydrolase superfamily protein
Glyma16g28111	Gm08	44834393	44838797	0	0	0	0	0	0	0	0	0	0	0	0.0326795	0	0	0	0	0	0	0	0
Glyma08g45461	Gm13	21768152	21769176	3.49908	3.81255	3.04489	3.06406	2.79031	3.27725	2.77843	4.01686	2.93476	3.81602	4.5998	4.43239	4.19392	2.98482	3.43111	5.34035	2.74713	3.06929	2.57679	2.82945	Histone H3 K4-specific methyltransferase SET7/9 family protein
Glyma13g18120	Gm08	2357091	2361958	223.207	180.834	168.209	186.256	115.231	186.278	57.2726	198.033	25.6484	217.556	260.027	257.462	265.604	133.985	178.913	180.335	28.0211	30.2201	18.7538	58.9037	Serine protease inhibitor, potato inhibitor I-type family protein
Glyma08g03340	Gm11	8345067	8346105	1.20775	3.4584	1.74488	2.11664	2.86893	1.82229	3.22816	1.90137	2.17842	1.4547	3.23515	2.49394	1.07299	1.70747	1.4817	1.59502	2.51882	2.46135	2.17944	1.89486	Protein kinase protein with adenine nucleotide alpha hydrolases-like domain
Glyma11g11700	Gm09	36390465	36395388	0.968444	1.51601	1.82066	1.33081	1.79696	1.29654	1.29283	1.1681	1.34265	1.40012	1.39512	1.53247	1.47431	1.42352	1.64983	0.732247	1.47943	1.08782	1.51303	1.30454	AIG2-like (avirulence induced gene) family protein
Glyma09g29540	Gm08	20731128	20735169	20.2403	18.8461	21.4639	21.6377	22.9055	19.8886	22.084	14.3409	23.0559	21.7496	21.5269	19.3619	23.5667	20.835	22.8647	23.4893	24.3313	21.2862	21.7952	22.2873	Translation initiation factor eIF3 subunit
Glyma08g26400	Gm11	2727372	2729770	6.98936	6.29322	5.17633	5.78334	6.32043	6.33796	5.74518	6.95453	5.28286	6.70452	8.01282	7.50231	6.74449	5.30044	7.12456	5.56376	7.02459	6.86163	6.12453	6.43838	EID1-like 2
Glyma11g04080	Gm05	33870824	33872750	1.19853	0.619858	1.58194	0.77922	1.50569	1.33146	0.549146	2.32718	0.44334	0.995187	0.87876	0.51781	3.16646	1.11074	3.48478	3.1292	0.616999	1.05029	0.668146	0.820031	expansin-like B1
Glyma05g28010	Gm20	44509423	44515065	9.4606	9.84433	8.27023	8.67065	8.78572	9.67822	8.51516	30.2585	8.86417	10.0919	15.3421	11.7011	10.7026	13.8557	10.2561	10.8929	9.97856	8.90722	9.98138	10.3115	HCP-like superfamily protein with MYND-type zinc finger
Glyma20g36380	Gm20	857508	860953	25.6627	26.2458	12.8028	15.6004	12.5002	14.7307	10.3193	18.8709	11.2642	26.1983	21.6931	24.3162	20.4386	13.1941	17.2919	19.3941	10.7439	9.9271	9.27961	9.62873	Protein of Unknown Function (DUF239)
Glyma20g01260	Gm14	1368643	1373381	2.93829	3.48451	2.16868	2.67967	2.21025	2.71912	3.32355	1.2169	3.05277	3.85494	2.86875	3.60561	3.38716	2.34357	2.3936	2.69274	1.7551	2.78366	1.9763	2.09154	Homeodomain-like superfamily protein
Glyma14g02260	Gm11	7608446	7609385	5.27287	5.23976	4.6851	4.4039	5.26557	4.95511	5.12725	4.31326	4.8748	4.86306	7.21053	5.79052	4.58822	5.17556	5.32563	5.12661	5.51118	5.30649	5.65371	4.91657	co-factor for nitrate, reductase and xanthine dehydrogenase 5
Glyma11g10680	Gm20	44644309	44646041	0.262853	0.134081	0.231179	2.85e-66	0.199548	0.0995145	0.209638	0.0502196	0.124832	1.22e-38	0.310614	0.170806	0.125832	0.130597	0.301474	0.129919	6.77e-53	5.73e-47	0.115083	0.0886363
Glyma20g36580	Gm09	46288824	46290029	0	0.108557	0.0181671	0.0528258	0.0305202	0.0179371	0.139888	0	0.0326918	0	0.0849099	0.0172734	0	0.0530527	0	0.0178219	0.126066	0.110363	0	0.185853	Protein of unknown function (DUF640)
Glyma09g41610	Gm14	48633187	48636277	0	0	0	0.024108	0.0534854	0	0.0239403	0	0.0223793	0	0	0	0	0.0484233	0	0	0.0739703	0	0.0620147	0.185057	Nuclear transport factor 2 (NTF2) family protein
Glyma14g39540	Gm17	41610070	41613259	6.27468	10.0192	5.92125	6.51929	5.71739	8.52818	6.05892	9.7684	6.10353	7.59868	6.54928	7.87098	7.07282	5.42811	6.84482	5.55492	6.72463	5.23846	5.01667	5.10589	ADP-ribosylation factor-like A1A
Glyma17g37880	Gm08	18297444	18300014	25.1487	29.4373	21.4738	21.7007	24.4915	28.1218	23.0891	44.5857	23.9144	24.8606	25.9344	26.3512	20.9004	33.8952	19.3073	21.927	23.2119	25.4002	26.5318	20.3558
Glyma08g24070	Gm09	39778030	39778723	6.3652	6.47731	6.10506	7.25547	6.36615	7.19393	6.40771	5.4912	6.40396	6.10445	5.4308	5.61512	7.29156	5.68896	7.48821	7.1628	7.04047	6.30553	6.66744	6.40538	Mitochondrial substrate carrier family protein
Glyma09g33270	Gm18	2059646	2062874	.	.	.	.	.	.	.	.	.	.	.	.	.	.	.	.	.	.	.	.
Glyma18g03120	Gm16	1559777	1563230	22.0099	23.3793	23.7062	20.3452	24.292	19.6329	19.9274	29.3453	22.9545	23.8748	21.9095	21.5418	23.6417	21.3592	25.5545	22.8232	28.059	22.1526	23.2621	23.2384	Cyclophilin-like peptidyl-prolyl cis-trans isomerase family protein
Glyma16g02020	Gm08	41767564	41769255	1.27338	1.88846	1.15625	0.582749	0.721078	2.51148	2.87121	0.342253	0.853086	0.920331	2.29668	2.11074	0.808283	1.84581	0.216332	0.272219	1.34103	2.47007	1.27803	0.903254	basic helix-loop-helix (bHLH) DNA-binding superfamily protein
Glyma08g41850	Gm02	44671830	44673216	3.21951	3.79313	3.78642	3.51889	2.84976	3.49657	3.79454	2.72157	4.12829	4.08367	3.82569	4.19311	3.44613	3.16544	3.48543	3.40857	3.93018	3.64201	3.62815	3.85287	Mitochondrial transcription termination factor family protein
Glyma02g39365	Gm07	749207	759544	0	0	0	0.02405	0	0	0	0	0	0	0	0	0	0.0483067	0	0.0243414	0	0.0502452	0	0
Glyma07g01230	Gm12	21191789	21194775	20.5269	17.3782	16.987	19.6427	17.6058	16.0868	17.1568	11.3847	20.6579	20.3959	17.5594	18.9919	19.812	16.8904	20.7713	22.1575	16.9811	18.166	19.0204	20.4898	Root hair defective 3 GTP-binding protein (RHD3)
Glyma12g20160	Gm10	43639987	43641721	1.03964	0.812818	1.5859	0.818029	1.22649	2.5181	5.12381	0.30993	2.08613	0.751331	1.04033	1.63133	0.579153	1.43542	0.646767	0.300303	3.09826	5.23959	4.6015	1.67328	TEOSINTE BRANCHED 1, cycloidea and PCF transcription factor 3
Glyma10g35430	Gm10	601202	605277	2.53777	3.94629	2.91973	2.93104	3.02712	3.50049	3.13646	2.61302	2.67395	3.59399	4.23401	2.77609	3.06153	2.51224	2.54965	2.83867	2.94606	2.61305	2.23157	2.69116
Glyma10g00870	Gm04	45815334	45818630	4.44441	6.03088	3.89508	4.00956	4.35164	5.40284	6.33299	4.826	2.46257	4.55194	5.41446	6.03453	4.99299	3.50227	4.8178	4.62686	3.26146	4.35458	2.78767	3.43882
Glyma04g39621	Gm10	36658712	36661819	0.099571	0.173909	0.0247982	0.219759	0.243775	0.0999779	0.336152	0.0236728	0.139453	0	0.204039	0.14265	0.104012	0.096557	0.10677	0.0993361	0	0.156925	0.0206096	0.0230628	WRKY DNA-binding protein 13
Glyma10g27850	Gm17	11680954	11681936	0.467008	0.810843	0.895588	1.17056	1.40065	1.21919	2.67746	1.13992	3.33312	0.867877	0.650071	0.632196	0.594437	0.752904	1.22329	0.372727	3.67231	3.91559	3.57498	3.21807	DHHC-type zinc finger family protein
Glyma17g14930	Gm16	24006963	24014332	0.0314553	0	0	0	0	0	0	0	0	0	0	0	0	0	0	0	0	0	0	0.0297504	Bifunctional inhibitor/lipid-transfer protein/seed storage 2S albumin superfamily protein
Glyma16g21210	Gm10	41738490	41739891	14.932	11.8506	12.0141	14.4617	12.9173	10.5362	11.7167	10.6087	13.5042	13.3464	13.7179	13.4809	12.0706	11.4024	13.7787	16.2401	11.4369	13.5146	14.1109	14.6567	GDA1/CD39 nucleoside phosphatase family protein
Glyma10g33360	Gm08	3762259	3779417	12.6818	19.0821	15.2227	12.0906	12.1617	13.2555	12.8205	12.3369	9.84446	13.0716	15.8724	14.7502	14.6482	13.5661	13.4184	10.8371	15.3787	14.1194	12.2122	11.3554
Glyma08g05320	Gm17	12720841	12726652	6.80953	6.58574	4.57647	7.26917	5.6772	5.41482	5.95202	3.36304	6.64676	6.56957	7.04067	7.05557	5.08837	4.83586	4.81294	7.202	5.07751	6.06288	7.44774	7.1879	THO2
Glyma17g16041	Gm02	1876340	1876760	2.48055	2.33037	2.18205	1.508	1.48401	2.0353	2.06267	1.40054	1.96013	2.13319	2.85643	2.3952	2.00072	1.49034	1.98855	1.84996	1.68828	2.02251	2.10837	1.97324	nicotinate/nicotinamide mononucleotide adenyltransferase
Glyma02g02530	Gm16	29193948	29195319	.	.	.	.	.	.	.	.	.	.	.	.	.	.	.	.	.	.	.	.
Glyma16g25250	Gm10	41756660	41758670	0.524711	0.81759	0.246284	0.517209	0.0441333	0.688967	0.237051	0.626951	0.184662	1.4585	1.72663	1.60015	0.114775	0	0.209457	0.322138	0.0813818	0.207798	0.102342	0.190874	RAD-like 6
Glyma10g33380	Gm17	33441686	33443416	20.0349	19.9756	18.8712	18.505	19.1183	20.1441	17.6326	26.2847	17.6745	19.9788	23.8716	23.3467	23.7864	20.2093	19.217	25.8608	19.5962	16.9419	18.206	19.1286	GRAS family transcription factor family protein
Glyma17g30500	Gm03	43971997	43972921	0.495381	0.559024	0.44981	0.379788	0.662032	0.331605	0.379389	0.270519	0.655793	0.402764	0.588653	0.42578	0.264127	0.272443	0.667401	0.439301	0.388432	0.455424	0.281455	0.470158
Glyma03g37310	Gm02	5972109	5975241	0.115303	0.0519022	0.0521152	0.050513	0.0560334	0	0.200646	0.398	0.328236	0.370353	0	0.0495514	0	0.10146	0.0443224	0.0511249	0.619953	0.316594	0.952877	0.387745	Late embryogenesis abundant 3 (LEA3) family protein
Glyma02g07570	Gm08	42823534	42825469	9.68143	11.0327	7.67035	8.72646	7.07082	9.65069	5.77316	6.93815	6.61862	9.47205	8.44338	9.49288	10.5011	8.21313	10.6941	10.2302	7.17994	7.30777	6.80328	6.73988
Glyma08g42861	Gm02	379698	384998	17.0128	15.6878	7.29508	7.94683	4.65058	9.11491	5.25068	11.5553	3.13666	12.8916	10.0703	13.2585	16.2163	8.10663	11.8869	14.0912	3.90384	5.7847	2.57538	5.31359	Translation initiation factor SUI1 family protein
Glyma02g00590	Gm04	11168406	11170691	36.1613	34.7752	58.7881	45.5778	59.556	44.4553	56.7199	36.5645	59.9693	34.6446	38.5067	36.8543	52.4826	47.5698	57.1943	50.834	54.398	53.0724	62.7384	52.1928	51 kDa subunit of complex I
Glyma04g12180	Gm12	2685531	2693063	0.580397	2.04443	0.529708	0.576751	0.460403	0.829195	0.366876	0.592354	0.492738	0.709845	2.44328	2.89522	1.21073	0.574558	0.527729	1.03392	0.37731	0.337115	0.535963	0.89144	cytochrome P450, family 71, subfamily A, polypeptide 20
Glyma12g04120	Gm03	41859898	41862161	7.98059	6.4795	6.56374	7.89764	6.18634	6.77959	7.18864	6.18717	8.44773	7.20351	6.63532	6.80771	6.91627	5.68781	6.56379	8.29087	8.00739	8.91067	9.7714	8.78011	ATP binding microtubule motor family protein
Glyma03g34410	Gm10	45561804	45566692	0	0.0120514	0.0121009	0	0.0130107	0	0	0	0.0108878	0.0343976	0.0282787	0.0460223	0.0225575	0	0.0205828	0.0237419	0	0	0	0.011254	UDP-glucosyl transferase 73C2
Glyma10g37610	Gm16	9057974	9068130	0	0.0305999	0	0.0198539	0.0330355	0	0	0	0.0184302	0	0.119671	0.701134	0	0	0.0174207	0.0200944	0	0	0	0.0190502	ferric reduction oxidase 2
Glyma16g09270	Gm20	44715600	44716724	0.0649719	0.0752049	0.103831	0.164682	0.101771	0.112048	0.0817679	0.0630757	0.110408	0.0268316	0.0882344	0.0897484	0.105575	0.0918831	0.104361	0.120378	0.131001	0.114902	0.0862934	0.105344	PLAT/LH2 domain-containing lipoxygenase family protein
Glyma20g36660	Gm14	42694643	42695377	1.46343	1.58997	1.24472	1.12778	1.10556	1.06866	1.48455	1.62736	0.925172	1.07685	2.56112	2.1097	1.2106	1.10628	0.920522	1.85815	1.01932	1.12328	0.877061	1.33378	translocase of inner mitochondrial membrane 23
Glyma14g34231	Gm06	13379433	13386863	3.09103	2.28957	1.68903	1.95543	1.41246	2.40882	1.76119	2.23942	1.30864	3.06743	1.42535	2.14125	2.09904	0.959082	2.23451	3.03772	1.53484	1.85263	2.10562	1.6581
Glyma06g17030	Gm12	1655702	1658091	7.84227	8.46355	6.6693	8.60153	7.38779	9.09266	7.32421	9.15282	6.43967	7.71334	10.2009	9.42818	10.223	6.33073	7.1161	12.9468	6.52987	6.6159	7.51276	6.85602	respiratory burst oxidase homologue D
Glyma12g02540	Gm04	11016921	11017587	1.44417	4.06059	1.44676	1.44477	1.17843	2.68373	2.80614	2.49021	1.16366	2.67936	4.22619	4.3352	3.24857	3.5421	1.49142	1.09671	1.1517	1.79773	1.27526	1.24358	NAC domain containing protein 36
Glyma04g12052	Gm04	6262885	6264385	0.0529044	0.267911	0	0.104296	0.0578471	0.265604	0.155355	0.0513604	0.0968172	0.152936	0	0.102311	0.15044	0.0523721	0.137271	0.0527797	0.053335	0	0.178858	0.0500369
Glyma04g08000	Gm10	41545867	41557909	2.74001	2.44976	2.01782	2.1793	2.43813	3.62402	3.34793	7.11792	2.52446	3.68729	6.28728	4.11118	2.59719	2.50667	2.56596	3.01634	2.45751	3.24935	2.68319	4.28938	Galactose oxidase/kelch repeat superfamily protein
Glyma10g33170	Gm16	24761976	24766102	12.5563	14.1146	13.5459	14.0414	13.6725	12.7732	15.8039	11.5927	14.5914	14.4885	14.5363	14.6109	13.996	11.8956	14.9673	13.9886	15.6256	15.3681	14.3233	14.0804	actin-related protein 9
Glyma16g21620	Gm13	37536402	37538240	2.89615	6.45112	4.37239	4.74809	7.32372	3.57752	6.30295	7.15948	4.06156	2.4455	7.39141	5.62003	2.77348	4.47292	4.44163	3.88221	3.40131	4.57043	4.08809	3.61458	hydroxy methylglutaryl CoA reductase 1
Glyma13g36250	Gm19	4109543	4110771	559.306	413.927	424.125	322.608	252.781	445.949	275.856	296.531	291.619	517.37	387.737	367.999	663.158	364.155	473.428	455.289	253.859	298.704	212.828	270.136	C-terminal cysteine residue is changed to a serine 1
Glyma19g04015	Gm10	1106171	1108010	0.328443	0.166828	7.66e-07	7.25e-07	7.75e-07	0.165142	0.160313	7.08e-07	0.29913	0.474319	0.195537	0.158677	0.466383	7.68e-07	0.283459	7.91e-07	7.52e-07	0.16889	6.01e-07	6.86e-07
Glyma10g01500	Gm09	38683396	38684350	6.74783	9.011	6.12306	7.07194	6.98083	6.68023	7.14646	6.13666	7.67824	8.99957	13.7833	9.64193	7.10011	6.53914	6.66994	7.56751	8.14099	6.89918	8.72181	10.1187	Tetratricopeptide repeat (TPR)-like superfamily protein
Glyma09g32120	Gm15	40055612	40057388	0.0652549	0	0.132724	0	0.0356757	0.294848	0.127749	0.0316752	0.179129	0.141479	0.116312	0.0946462	0.0309267	0.0968975	0.056439	0	0.032893	0.235167	0	0
Glyma15g35430	Gm02	44165553	44170929	0.242516	0.21189	0.458841	0.447823	0.278057	0.141527	0.272623	0.118231	0.336688	0.275728	0.178437	0.300375	4.33e-06	0.29656	0.0427696	0.0428489	0.4145	0.260913	0.57174	0.372278
Glyma02g38810	Gm13	3398040	3399703	5.71781	5.86021	7.13401	4.84532	6.45729	6.23818	5.27941	7.05879	5.40371	6.06889	5.61803	5.47925	6.30957	5.93062	5.53581	5.9257	6.10847	6.08073	6.05885	5.89218	ARM repeat superfamily protein
Glyma13g03410	Gm01	28336960	28340913	0.240987	0.239094	0.245076	0.233502	0.414433	0.257199	0.282959	0.383027	0.26451	0.116108	0.329218	0.158517	0.167823	0.428671	0.221545	0.294391	0.558617	0.324433	0.216498	0.766083	ATP synthase alpha/beta family protein
Glyma01g22530	Gm10	39917392	39919651	0.0907136	0.396178	0.259518	0.139541	0.305801	0.122964	0.258662	0.134851	0.170205	0.0223799	0.559723	0.231621	0.0161221	0.121231	0.088485	0.111218	0.188578	0.126096	0.153035	0.369812	basic helix-loop-helix (bHLH) DNA-binding superfamily protein
Glyma10g31413	Gm03	37682302	37684849	0	0	0	0	0	0	0	0	0	0	0	0	0	0	0	0	0	0	0	0	WRKY DNA-binding protein 4
Glyma03g29662	Gm16	34904512	34905951	87.1394	96.4179	65.007	58.203	58.7149	61.8168	41.16	80.2054	39.1273	87.7599	101.565	93.6964	81.0699	57.8522	69.0168	81.1093	62.4002	46.2071	49.0922	57.7615	A20/AN1-like zinc finger family protein
Glyma16g31540	Gm17	6229292	6232766	0	0	0	0	0	0.0917118	0	0	0	0	0	0	0	0	0	0	0.0920816	0	0	0	Bifunctional inhibitor/lipid-transfer protein/seed storage 2S albumin superfamily protein
Glyma17g08420	Gm09	36785562	36790345	9.737	7.43237	7.1844	7.21184	5.98802	8.34715	5.24258	5.95454	6.05329	8.04222	5.62247	6.84156	9.85237	7.39462	8.72468	12.0961	5.05719	5.6501	5.18405	6.16367	Plant calmodulin-binding protein-related
Glyma09g29900	Gm10	6245681	6250362	85.9645	86.3149	138.086	131.024	118.158	95.1698	94.0173	108.233	104.542	94.1254	86.9463	91.5311	132.194	113.408	114.815	134.44	113.264	108.63	114.934	96.8113	glutamate decarboxylase 5
Glyma10g07545	Gm12	13414292	13416156	7.14153	6.89473	6.32453	10.8492	9.14787	5.86115	9.62157	6.28456	11.5994	6.85093	7.57896	6.75162	6.76926	5.33768	8.68041	4.55411	12.2186	10.596	11.5342	15.8556	AT-hook motif nuclear-localized protein 1
Glyma12g14464	Gm02	47981838	47984376	2.29478	2.48444	2.21051	1.80347	2.71213	2.202	2.47166	1.22727	3.49664	2.8031	2.17009	2.30668	3.10014	1.76714	2.0268	1.94966	2.59627	2.19503	1.99743	2.33435	P-loop containing nucleoside triphosphate hydrolases superfamily protein
Glyma02g43100	Gm10	6122083	6128973	13.5947	10.7068	15.3414	15.9666	14.7386	13.9349	12.9269	21.6059	14.2837	12.4424	15.5431	14.1096	16.8066	16.9809	19.2215	19.9408	15.1447	15.2518	18.0294	16.3528	Peptide-N4-(N-acetyl-beta-glucosaminyl)asparagine amidase A protein
Glyma10g07430	Gm19	44391286	44394695	7.57495	8.48319	7.57996	7.67183	7.92766	7.94678	7.98438	7.19118	8.6396	8.86806	11.8544	11.0283	8.27866	7.39204	7.2442	7.54862	8.32781	7.86595	10.3246	9.01013	ser/arg-rich protein kinase 4
Glyma19g37180	Gm13	29789761	29795628	1.08762	1.12055	2.441	1.7375	2.64502	2.57955	1.83554	1.41998	1.35553	1.13838	1.78263	1.5231	1.61749	1.89347	1.7354	0.897981	2.98695	2.74179	2.15549	1.66716	Pectin lyase-like superfamily protein
Glyma13g26610	Gm10	18534418	18538748	14.0958	12.086	17.1765	14.6956	18.1129	15.8938	17.3708	14.8906	21.0732	14.8538	12.5214	13.3925	14.8367	16.0038	16.1182	14.2386	19.4602	18.6912	19.1475	18.5615
Glyma10g15860	Gm06	11198505	11202049	17.9452	21.4605	16.8683	13.0892	13.1744	18.4839	16.9867	11.9608	15.4844	16.4913	17.3743	17.9854	17.8125	14.0946	20.6206	14.5869	15.417	17.8193	13.8571	15.5518
Glyma06g14200	Gm18	53406126	53408832	18.5203	25.6463	26.1453	23.3346	28.4778	25.3282	24.6282	22.8945	17.2889	18.9577	20.8112	22.6876	27.3936	27.0698	21.7613	16.7385	20.2552	19.475	18.0749	16.7292	O-methyltransferase 1
Glyma18g43830	Gm02	38124058	38130893	0	0	0	0.0464364	0	0.0473026	0	0	0	0	0	0	0	0	0	0	0	0	0	0	Tautomerase/MIF superfamily protein
Glyma02g34091	Gm01	55451074	55452761	0	0.000868861	0	0	0	0	0	0	0	0	0	0	0	0	0	0	0	0.00132498	0	0
Glyma01g45020	Gm07	3799542	3805564	3.41886	9.48463	12.3789	11.8681	19.8651	8.40793	21.3886	9.50823	31.0715	9.14315	13.6007	8.43222	5.10362	10.3659	16.5275	6.54147	30.1375	29.1144	31.59	26.4619	alpha/beta-Hydrolases superfamily protein
Glyma07g05130	Gm12	35767725	35768772	61.9017	46.7356	70.8295	70.9137	76.2271	56.3616	60.3973	85.8697	73.0135	58.6452	46.5738	52.3139	74.3401	62.1454	79.2126	81.2075	65.6281	60.3509	69.8745	67.4032	alanine aminotransferase 2
Glyma12g32230	Gm11	10946179	10950711	1.10329	1.38208	3.01172	2.54708	2.82544	2.21561	2.64304	7.01848	2.44414	1.51077	2.03569	1.37563	2.83462	2.27061	3.94251	1.79587	3.39536	2.98953	2.65026	2.00461	B-box type zinc finger family protein
Glyma11g15300	Gm04	38163167	38167441	5.43815	7.89217	7.2542	7.72736	7.51644	6.99689	6.26791	6.74214	6.52699	5.95484	7.3013	7.21604	6.58285	6.26905	7.55406	6.0125	7.85578	6.52059	6.9442	6.12312	homolog of RAD51 D
Glyma04g32920	Gm03	5489848	5494984	1.05902	0.761412	0.53849	0.63792	0.57185	0.853312	0.499127	0.818675	0.777606	1.0866	0.955455	0.986072	0.830311	0.78303	0.548447	1.06305	0.494273	0.592329	0.895071	0.90888	Leucine-rich repeat protein kinase family protein
Glyma03g05210	Gm18	8404207	8417298	6.29356	5.61559	5.05499	6.26111	5.84985	5.10819	5.65577	7.17699	7.04044	5.94733	4.31144	4.7781	6.49106	5.67174	5.6284	6.69603	6.90375	6.40012	5.63993	6.24685	RNI-like superfamily protein
Glyma18g09516	Gm12	10873526	10878086	0	0.0272879	0	0.00590166	0.0392798	0.0120235	0.0234424	0.011625	0.00547847	0.008654	0	0.0361832	0.0113503	0	0.0422901	0	0.00603599	0.0246594	0.0101208	0.0113255	SHV3-like 1
Glyma12g12640	Gm12	38624477	38624736	0	0	0	0	0	0	0	0	0	0	0	0.0137794	0	0	0	0	0	0	0	0	ankyrin repeat family protein
Glyma12g35500	Gm15	9356	19098	11.3666	8.54134	1.49155	4.6985	5.6129	4.04981	3.94798	1.77982	3.01956	9.53962	6.09983	4.25451	2.78042	4.35571	7.92822	2.92641	2.9572	5.28558	6.50798	5.20187
Glyma15g00220	Gm08	13247899	13249735	1.86763	1.19467	1.0996	1.64714	0.644878	1.28308	1.63568	0.956924	2.69829	1.13662	2.92009	1.71083	1.49076	1.07038	1.36026	0.882581	1.09006	2.22666	1.24619	1.20859
Glyma08g17747	Gm04	5301991	5307448	0	0	0	0	0	0	0	0	0	0	0	0	0	0	0	0	0	0	0	0	basic helix-loop-helix (bHLH) DNA-binding superfamily protein
Glyma04g06850	Gm12	32238920	32242131	0.193724	0.576606	1.47044	1.98637	2.75118	1.44041	3.92277	1.77952	6.83395	0.855794	1.42051	0.748631	0.334541	1.58915	1.81186	0.340846	5.85365	5.0877	6.86093	5.84703
Glyma12g28870	Gm17	3958607	3962152	1.47208	2.26747	2.05846	2.66023	2.41442	3.11025	5.22344	1.60776	6.87524	2.30506	1.67637	2.04616	1.39535	2.18601	2.46691	0.918147	5.47248	6.12615	5.46931	6.84548	Lactoylglutathione lyase / glyoxalase I family protein
Glyma17g05640	Gm03	25081858	25085662	1.23271	2.27924	2.12828	2.57148	4.31009	2.25964	4.44769	1.69769	3.37512	1.34676	3.90048	2.00969	1.56247	2.42642	2.40508	2.04493	3.26581	4.54578	2.95603	3.10454
Glyma03g19810	Gm16	33209633	33211251	16.1565	13.6851	19.6746	17.514	20.2566	21.5835	21.4572	21.922	22.2297	22.8148	17.1632	19.5452	10.918	19.364	17.0786	12.0577	22.634	20.0577	18.8057	18.4844	Haloacid dehalogenase-like hydrolase (HAD) superfamily protein
Glyma16g29380	Gm11	2287669	2297731	0.0173213	0	0.00293587	0	0.00946977	0.0236726	0.0169548	0.0228881	0.00990583	0	0.00343043	0.0167486	0	0	0	0.00216006	0.0237681	0.00297251	0.00243998	0	UDP-glucosyl transferase 88A1
Glyma11g03421	Gm08	2984663	2987861	16.2586	12.9579	16.2702	12.325	14.8082	14.3169	13.9096	9.07376	17.0038	16.8701	15.8119	15.8978	10.9044	13.0141	14.5152	8.22779	15.95	15.9461	19.8031	16.7417	OSBP(oxysterol binding protein)-related protein 2A
Glyma08g04250	Gm11	10343998	10351257	6.67818	6.91046	9.31069	7.69648	8.3792	7.95641	8.06831	9.22566	7.75433	6.40718	6.90275	6.58346	7.662	8.46091	7.90593	6.37341	8.58727	8.5767	7.17484	6.80946	plastidic type i signal peptidase 1
Glyma11g14500	Gm20	15920593	15925542	11.5028	10.7782	10.1904	11.136	10.227	10.0394	10.9668	6.99398	12.2259	10.9321	11.7998	10.7905	10.9146	8.89421	10.2892	13.7474	10.3366	11.1744	12.1057	12.2592	pumilio 2
Glyma20g11291	Gm13	42624420	42625588	0.691411	0.741461	0.52391	0.694889	0.355768	0.517276	0.663512	0.447488	0.54582	0.94058	0.644489	0.760314	0.758174	0.322096	0.703531	0.405754	0.683371	0.642124	0.630211	0.692402
Glyma13g42730	Gm02	44721621	44721974	9.37078	9.54227	8.49677	8.83631	7.9138	10.1741	7.97935	9.31918	7.29642	8.11204	8.32875	9.18374	11.4339	10.2067	10.0596	10.8941	7.06608	9.4657	6.65378	8.11831	PRA1 (Prenylated rab acceptor) family protein
Glyma02g39421	Gm09	44891657	44904827	0	0	0	0	0	0	0	0	0	0	0	0	0	0	0	0	0	0	0	0	Chloroplast Ycf2;ATPase, AAA type, core
Glyma09g39920	Gm10	3644041	3649235	0.00978944	0.0297446	0.00995555	0.0964948	0.171265	0.0294884	0.0670763	0.0475187	0.0179151	0	0.127959	0.0189316	0.00463958	0	0.0423345	0.00488319	0.0197382	0.0609829	0.0258562	0.0289339	Major Facilitator Superfamily with SPX (SYG1/Pho81/XPR1) domain-containing protein
Glyma10g04720	Gm07	39909964	39916118	3.61078	2.91553	3.84125	2.78826	3.43867	2.80686	3.11089	1.98692	3.42572	3.5114	2.94612	3.34658	3.18596	2.68494	3.58347	2.67264	2.93563	2.82695	3.33776	3.2262	pfkB-like carbohydrate kinase family protein
Glyma07g34870	Gm04	43300741	43303190	0.0262154	0.106205	0.0133301	0.0290706	0.0223942	0.0666291	0.0523907	0.051961	0.0119938	0.142263	0.0778782	0.0887203	0.106606	0.0397384	0.0462921	0.215818	0.0412949	0.053986	0.0332357	0.0581121	phosphate transporter 1;9
Glyma04g36780	Gm08	2477367	2479014	2.18299	1.95163	1.85001	2.0455	2.18066	2.11071	1.80703	2.10618	1.94816	2.3957	3.29852	2.55382	2.01809	2.161	1.94632	2.36603	2.37736	1.69273	2.38034	2.89307	Radical SAM superfamily protein
Glyma08g03540	Gm20	35089273	35096049	26.8181	35.7572	27.3768	34.5325	25.9459	49.2371	28.9257	68.961	23.2035	22.7426	47.4383	35.2045	42.5709	31.5555	34.8219	45.6528	30.0823	28.9244	27.9029	30.9994	CCCH-type zinc finger family protein
Glyma20g25394	Gm12	34150418	34158018	0.0345727	0	0.0117198	0.0340784	0	0.0115714	0.0112804	0.0335637	0.0527246	0.0333143	0.0136941	0.0111432	0.0109235	0.0228166	0	0.0459883	0.0348541	0.0237321	0.00974023	0	Protein kinase superfamily protein
Glyma12g30530	Gm02	11380635	11383227	5.94712	4.62945	5.736	7.60561	5.73801	5.03813	5.64463	4.67842	6.36246	5.97415	6.29477	5.54544	5.9023	5.32893	5.14757	7.50417	6.04557	6.20716	7.20031	7.3916	PHD finger family protein
Glyma02g13165	Gm13	15507174	15508351	0	0	0	0	0	0	0	0	0	0	0	0	0	0	0	0	0	0	0	0
Glyma13g12070	Gm12	4800658	4801390	0.0338435	0.325871	0	0.100079	0	0.261068	0.116636	0.0657116	0.061935	0.146752	1.49506	0.278415	0.0641588	0.033503	0.0585425	0	0.0863636	0	0.0286044	0.0871361
Glyma12g07040	Gm02	35308285	35308912	38.4486	50.8969	62.8526	70.0659	85.4318	64.8997	93.0323	54.2477	101.113	37.9379	53.4233	48.0485	45.1953	54.9048	63.6075	42.1751	123.384	102.854	122.124	117.386	Histone superfamily protein
Glyma02g32086	Gm19	49123177	49124442	0.199098	0.201649	0.269969	0.261669	0.0725665	0.133275	0.32481	0.322146	0.0607264	0.191851	0.47317	0.385032	0.125813	0.262793	0.2296	0.132419	0.133813	0	0.280462	0.125538
Glyma19g43481	Gm17	3049551	3055414	0	0	0	0.0475324	0	0.0484191	0.0472016	0.0468145	0.044124	0	0	0	0.0457082	0	0	0	0.0486143	0	0	0	pathogenesis-related 4
Glyma17g04590	Gm19	36454531	36460276	0.154062	0.124828	0.16921	0.127637	0.0943348	0.123753	0.11461	0.0658087	0.14097	0.25831	0.087873	0.131092	0.0934599	0.13421	0.0959385	0.113136	0.167741	0.171322	0.177089	0.122398	P-glycoprotein 11
Glyma19g28900	Gm18	969626	970818	12.2556	22.6527	5.60361	11.2405	6.25372	7.69738	6.26651	5.88956	4.01971	14.4067	13.9474	18.2398	13.6389	6.92305	9.80027	9.1035	4.07661	4.75486	3.10406	5.19555	adenosine-5\'-phosphosulfate (APS) kinase 3
Glyma18g01720	Gm06	10918987	10921515	0.470802	1.15444	0.251995	0.268673	0.487694	0.796173	0.557861	3.51216	0.27208	0.608867	0.97167	0.886514	0.1879	0.95666	0.535785	0.420252	0.175906	0.280655	0.188488	0.11718	RING/U-box superfamily protein
Glyma06g13810	Gm14	5733209	5734647	3.76256	3.8779	3.61664	3.70099	3.54233	4.53935	3.60341	4.2755	3.47131	4.1784	4.43187	4.01422	3.90148	3.52134	3.67716	4.24152	3.94468	3.73241	3.36602	3.13812	HIT-type Zinc finger family protein
Glyma14g07590	Gm17	8910931	8914903	0	0.0365474	0	0	0	0	0.0353216	0.0350319	0	0	0	0.0697841	0	0	0	0	0	0.0371555	0	0	RHD SIX-LIKE 1
Glyma17g11870	Gm10	4494213	4501577	0.521198	0.90912	0.485872	0.171249	0.47491	1.30833	1.57303	0.182718	0.596134	0.627784	1.15264	0.853944	0.329354	0.773931	0.112696	0.491083	0.423271	1.58016	0.611826	0.164316	xylogalacturonan deficient 1
Glyma10g05750	Gm04	48736580	48737693	21.4466	16.9312	22.4961	22.4116	26.796	21.7306	21.8311	30.9798	23.1691	17.5141	19.6958	19.8326	25.2507	23.4392	25.2151	28.6739	24.8986	24.2261	23.211	25.9946	Phosphatidic acid phosphatase (PAP2) family protein
Glyma04g43100	Gm01	33176938	33177664	0.0523967	4.53e-07	0	1.6e-40	0.113118	1.97e-16	1.66e-31	0	0.0474497	0	4.54e-07	4.4e-18	0	0	0	0.086298	5.91e-27	1.64e-15	0.132242	1.13e-17	flavonol synthase 1
Glyma01g25193	Gm04	42048973	42051454	1.32486	0.62817	0.315374	0.478413	0.401283	0.471676	0.735706	0.579186	0.485244	0.935373	0.427374	0.399221	0.927644	0.720976	0.571347	0.52906	0.44768	0.544151	0.87753	0.667135	thioredoxin family protein
Glyma04g35650	Gm17	41783259	41784520	2.12077	1.63849	2.25355	1.95644	2.12569	2.29326	2.59487	2.46801	2.32617	1.86678	2.71395	2.02436	2.97669	2.61083	2.31635	3.91961	2.27508	2.64561	2.89553	2.90587	Dof-type zinc finger DNA-binding family protein
Glyma17g38110	Gm12	7427588	7431843	0.331598	0.485112	0.112408	0.254223	0.241719	0.406945	0.324583	0.214614	0.370846	0.479293	0.744285	0.46314	0.27939	0.328262	0.254933	0.29406	0.148577	0.303498	0.311406	0.38332
Glyma12g09680	Gm15	4421459	4425542	40.5892	40.132	37.3965	35.6339	35.8708	38.796	35.0501	36.865	31.6072	38.5539	39.4922	38.1899	45.1804	34.3012	41.5222	43.0391	35.7965	38.1504	30.1739	30.8047	vesicle-associated membrane protein 714
Glyma15g06280	Gm13	4946636	4950044	0.266333	0.424303	0.425052	0.50465	0.601822	0.552651	0.538233	0.276357	0.538271	0.358661	0.519125	0.256942	0.575544	0.2829	0.426934	0.303918	0.553832	0.682464	0.560891	0.538471	beta carbonic anhydrase 5
Glyma13g04651	Gm11	36088261	36090642	1.1986	1.89072	0.733544	1.08734	0.84668	1.25673	0.996741	1.00913	1.0288	1.28782	1.72676	1.88713	1.18637	1.28104	0.834847	1.50262	1.00516	1.13583	0.95924	0.742398	senescence-associated gene 101
Glyma11g34210	Gm07	8925374	8926439	0.2015	0.0960385	0.397784	0.327138	0.194405	0.345141	0.42928	0.287676	0.531439	0.205587	0.253524	0.263605	0.146056	0.31681	0.235787	0.21285	0.764763	0.93975	0.641156	0.425999	Concanavalin A-like lectin protein kinase family protein
Glyma07g10661	Gm08	9640623	9644232	0	0.115569	0.0096368	0.0280216	0.031084	0.0570886	0.0757501	0	0	0.0924524	0.0337806	0.192417	0.0269462	0.056284	0	0.0567221	0.0859782	0.0658604	0.0720818	0.0537744	suppressor of npr1-1 constitutive 4
Glyma08g13210	Gm06	46328009	46331795	15.2744	20.2668	18.7539	17.1172	19.7752	21.455	24.3268	15.5949	19.4631	15.9861	20.9971	19.4694	17.5104	19.6857	19.2114	17.7528	21.6811	23.6554	21.6179	18.4544	Protein of Unknown Function (DUF239)
Glyma06g43040	Gm18	106348	111054	14.5014	13.9978	23.1145	27.0713	29.7709	23.6241	24.6233	19.5371	22.5756	13.6029	17.267	13.65	23.3955	26.2501	26.4668	13.5815	30.492	36.6281	24.4881	32.0494	Protein of unknown function (DUF640)
Glyma18g00370	Gm08	17670641	17673851	12.7811	13.0157	12.9239	13.8307	13.8127	13.2065	15.6127	10.7871	15.78	13.4827	14.6578	14.3451	13.5153	13.0045	12.2264	14.7483	14.3129	14.9111	16.5216	16.2309	P-loop containing nucleoside triphosphate hydrolases superfamily protein
Glyma08g23190	Gm09	40063506	40067999	5.26425	4.99269	5.64799	4.83996	5.92243	5.2705	6.10046	4.54934	6.80767	5.41749	5.95689	5.61877	5.51253	4.93064	4.81623	5.38845	8.40768	6.63807	6.60197	5.46154
Glyma09g33630	Gm09	2603912	2608516	32.4846	41.3136	39.6327	37.0452	41.595	38.0342	42.7971	39.2928	42.4311	36.2235	54.5007	44.2858	41.8246	38.1963	37.8364	39.1515	44.8803	45.4886	45.7832	43.7247	indoleacetic acid-induced protein 8
Glyma09g03660	Gm09	22467108	22470242	7.99935	8.47614	8.46466	7.91303	9.39944	8.35747	9.86694	8.56069	9.76463	8.56285	7.61386	8.49353	7.85723	8.71244	6.72686	8.21308	9.56042	9.11474	8.87054	9.14668	ribosomal protein S1
Glyma09g18043	Gm06	10416287	10428930	9.55443	8.38583	7.65164	11.3748	10.5334	8.82331	9.275	12.539	10.972	8.07078	8.67253	9.74029	11.1307	9.53647	10.2832	15.7327	8.40401	9.76816	9.30526	10.2848	Octicosapeptide/Phox/Bem1p family protein
Glyma06g13280	Gm16	31571929	31576036	97.7528	75.1434	52.5538	76.7508	50.9268	50.7092	39.7655	48.6541	46.2186	81.1602	65.0833	79.3721	63.2942	50.1108	54.5118	93.2131	37.5848	40.4048	43.784	53.7697	NADH-dependent glutamate synthase 1
Glyma16g27560	Gm11	1124580	1127118	0.648236	0.739552	0.985064	0.984171	0.977653	0.86785	1.07943	0.86079	1.21358	0.786223	0.681749	0.641213	0.805136	1.04739	0.844211	0.773077	0.984038	1.2045	1.19654	1.02888	disease resistance protein (TIR-NBS-LRR class), putative
Glyma11g01850	Gm08	22109697	22110722	24.6804	22.3811	23.1455	22.8375	21.0748	19.7534	17.0166	24.4697	21.5169	27.9194	25.7846	24.8288	27.7523	22.6031	25.1141	28.3821	20.5951	18.0839	19.6531	20.8407	scarecrow-like 3
Glyma08g27794	Gm09	35081375	35087314	0	0	0	0	0	0	0	0	0	0	0	0	0	0	0	0	0	0	0	0	F-box and associated interaction domains-containing protein
Glyma09g28080	Gm13	32473030	32474833	7.86062	9.992	9.50638	10.6538	11.1212	10.6526	12.7762	5.37536	15.3208	8.50213	10.8396	9.55227	8.96119	8.93824	10.4047	10.1073	15.4074	15.4766	16.037	17.1296	AT hook motif DNA-binding family protein
Glyma13g29580	Gm11	282155	283192	0.283962	1.42008	0.685974	0.717358	0.737416	1.12274	1.35508	0.982166	1.02308	1.02626	1.13882	0.82372	0.572092	0.614916	0.782922	0.460527	1.61033	2.10152	1.68002	1.77928	heat shock cognate protein 70-1
Glyma11g00620	Gm18	879818	887176	0	0	0.119522	0.14481	0.128508	0.0295022	0.0575207	0.114098	0.10754	0.0849375	0.0698282	0.0284106	0	0.261777	0.050825	0.0879382	0.148106	0.121014	0.049667	0.138947	Protein of unknown function (DUF3049)
Glyma18g01590	Gm10	48015087	48026432	10.1423	12.306	12.8886	12.5637	14.9136	11.5849	15.5745	8.13638	15.0884	11.0193	12.3855	12.0283	10.7346	11.3963	13.1066	11.536	16.8984	12.5633	17.9175	13.0449	OSBP(oxysterol binding protein)-related protein 1D
Glyma10g40690	Gm07	36377071	36382431	10.8856	9.42364	16.8976	16.4913	17.8436	14.5301	17.6617	17.4284	25.4659	13.1828	9.48681	11.1913	10.9361	15.7923	16.4618	11.0639	26.2906	20.2204	27.3261	25.3669	1,2-alpha-L-fucosidases
Glyma07g31350	Gm07	10127279	10130999	0.844429	0.878831	0.548813	0.577911	0.487212	0.753714	0.642968	0.273207	0.922857	0.559436	0.390678	1.13393	0.393682	0.302289	0.547652	0.374733	0.496495	0.676126	0.561623	0.598877	proline-rich spliceosome-associated (PSP) family protein
Glyma07g11860	Gm17	36352487	36353715	0.664851	0.673369	0.704279	1.36469	1.24134	0.806282	1.27388	0.564511	1.64687	0.960977	0.790031	0.723159	0.472818	1.01421	0.958102	0.55285	1.61907	1.28299	2.03607	1.70237	partner of SLD five 1
Glyma17g32814	Gm06	14416027	14421736	0	0	0	0	0	0	0	0	0	0	0	0	0	0	0	0	0	0	0	0	receptor serine/threonine kinase, putative
Glyma06g18101	Gm14	29903423	29905154	0.275634	0.355301	0.0764485	0.0246994	0.0821961	0.125801	0.122637	0.0243263	0.0687848	0.507057	0.26798	0.460355	0.047503	0.148833	0.0650171	0.149992	0	0.103204	0.0847144	0.0710985	glyceraldehyde-3-phosphate dehydrogenase C subunit 1
Glyma14g24810	Gm09	35193055	35197053	0.0802033	0.0649847	0.0815643	0.126491	0.0175393	0.144957	0.0628052	1.43272	0.0440326	0.115926	0.0381217	0.0310207	0.106432	0.238189	0.0693679	0.0480086	0.0808561	0.115615	0.122018	0	Calcium-binding EF-hand family protein
Glyma09g28190	Gm08	13604651	13610507	8.68864	12.5024	7.22473	8.84003	8.65113	8.24586	11.1303	6.59524	7.63758	8.27759	13.4502	12.9876	8.32409	7.72982	7.67603	12.0673	7.67358	9.29826	9.00372	8.67806	Leucine-rich repeat protein kinase family protein
Glyma08g18130	Gm04	40422753	40425128	3.18547	3.09671	2.8232	2.62291	3.35714	3.04429	3.0179	3.01799	3.98001	3.05068	2.8882	3.05535	2.63138	2.78616	3.31942	2.46324	3.45645	3.5039	4.1953	3.27901	UDP-Glycosyltransferase superfamily protein
Glyma04g34310	Gm17	32915083	32915315	0.0496585	0.100589	0.101002	0	0.0848405	0.0498616	0.0546839	0	0.0227193	0	0.0147521	0.0120042	0.0529538	0.0983177	0	0	0	0.102263	0	0	voltage dependent anion channel 1
Glyma17g30000	Gm19	46330572	46333313	.	.	.	.	.	.	.	.	.	.	.	.	.	.	.	.	.	.	.	.
Glyma19g39780	Gm13	37005991	37008405	12.0635	12.1028	13.3484	11.1182	13.1352	12.062	11.4617	12.3989	10.6449	10.6008	14.5752	10.9555	11.7463	9.98931	12.971	11.808	13.9719	13.6452	11.5426	12.3903	Small nuclear ribonucleoprotein family protein
Glyma13g35560	Gm11	38563422	38568306	55.3508	50.2762	36.8196	38.892	32.3686	50.6232	32.3417	32.1742	32.3652	60.0031	64.9007	53.34	43.4259	33.6481	36.054	49.8103	25.6384	32.7619	25.0567	34.4334	NAC domain containing protein 2
Glyma11g37465	Gm17	41021239	41024673	1.22816	2.27049	1.23903	2.20975	2.41298	1.5542	2.51436	1.05039	2.49499	1.62677	2.2533	2.06399	0.934378	1.03571	2.14966	1.18638	2.86922	3.63297	3.31162	2.94069
Glyma17g37210	Gm01	1782704	1786280	4.01141	4.5321	6.43552	7.52029	7.18383	6.74363	4.46223	9.23722	2.82482	4.91721	3.17636	4.20058	5.10502	5.07177	5.86262	3.7968	2.27498	3.13216	2.46896	3.25039	TRAM, LAG1 and CLN8 (TLC) lipid-sensing domain containing protein
Glyma01g02270	Gm07	18262634	18265754	7.96452	8.49096	8.43813	7.54972	7.00277	7.57321	7.94881	7.26277	7.4478	7.72463	9.68073	8.22329	8.33682	6.73082	8.16884	6.63802	7.48671	8.06021	6.94144	7.71997
Glyma07g18350	Gm07	4368435	4369679	3.1584	3.96409	3.11124	3.43069	3.22326	3.20864	2.83699	6.5052	3.10534	5.17385	3.69422	4.29953	2.9703	3.51899	3.79225	3.52166	3.72105	3.06079	3.29759	3.46751	fatty acid desaturase 8
Glyma07g05710	Gm18	6235247	6239056	0.0578625	0	0	0	0	0	0	0	0	0.0836345	0.0343785	0	0	0	0	0.0288631	0	0	0	0
Glyma18g07530	Gm10	42455039	42460371	4.51652	5.98398	6.17291	5.51404	7.90353	7.32992	8.60461	8.39457	9.4321	5.33416	6.46589	6.05156	4.41727	6.40884	6.45361	4.76566	10.6997	10.5676	10.9891	10.1995	Plant protein of unknown function (DUF641)
Glyma10g34310	Gm20	30712540	30714651	35.441	35.5091	41.0976	54.129	44.5784	39.9415	44.4914	28.344	48.0753	38.9748	42.6781	41.1163	41.6725	39.7905	36.823	54.0421	42.3009	46.6625	50.5601	50.1414	Coatomer, alpha subunit
Glyma20g21440	Gm18	692175	695176	0.0221588	0.0701333	0.197537	0.393476	0.323105	0.0783364	0.145001	0.0672252	0.470035	0.214115	0.0716785	0.0107131	0.0441603	0.131615	0.255576	0.0818761	0.819544	0.305059	0.867765	0.859267	HAD superfamily, subfamily IIIB acid phosphatase
Glyma18g01330	Gm17	6709917	6710843	82.1444	135.17	95.1017	76.7255	118.311	69.1543	58.7375	82.756	48.5053	118.577	112.066	110.7	108.182	69.9398	101.671	133.285	64.2049	43.4336	46.1072	52.3541	glyceraldehyde-3-phosphate dehydrogenase C2
Glyma17g09050	Gm08	3049145	3049661	0	0.0343245	0	0.0334058	0.0370565	0.136115	0	0.0658024	0	0.0489851	0	0	0	0.0335493	0.0293117	0	0	0.139582	0	0	glutamine dumper 4
Glyma08g04350	Gm02	50262992	50267523	1.56551	0.792262	2.86385	1.54211	1.88171	2.74904	1.76109	1.6707	2.07636	1.69598	1.58019	1.21021	1.70537	2.47798	2.23265	1.01452	2.36582	2.73851	1.85121	2.1462
Glyma02g46250	Gm10	46285051	46287618	4.33109	4.93493	3.30347	4.31022	3.96162	3.30342	3.19998	3.47695	3.60103	5.29707	5.29502	4.73152	4.73692	3.21564	3.61992	3.2407	3.71559	2.78727	2.76309	3.07229	Cell differentiation, Rcd1-like protein
Glyma10g38490	Gm20	1966374	1967895	0.062733	0.129548	0.0527252	0.0665419	0.113693	0.0836638	0.129204	0.0472565	0.0474397	0.0641479	0.139674	0.0805682	0.0394509	0.0519653	0.0332157	0.0413786	0.020907	0.123382	0.109594	0.108123	Pyridoxal phosphate (PLP)-dependent transferases superfamily protein
Glyma20g02330	Gm17	256989	259305	0.229389	0.307653	0.448162	0.361193	0.285053	0.37368	0.309722	0.6138	0.335293	0.107513	0.309357	0.29422	0.119957	0.276128	0.429337	0.129863	0.425027	0.68331	0.539828	0.328413	cytochrome P450, family 87, subfamily A, polypeptide 6
Glyma17g00590	Gm01	7435646	7436810	1.19486	1.28069	1.17974	1.41793	1.28112	1.63072	1.94173	1.86949	1.48607	0.972514	1.36469	1.43578	1.12158	1.8489	0.9933	2.01374	1.29817	2.0306	1.88253	2.26019	homeobox protein 31
Glyma01g06947	Gm11	25144283	25145682	0.365353	0.277525	0.371552	0.270097	0.499358	0.275135	0	0.0886725	0.167153	0.13202	0.217071	0.264955	0.259732	0	0	0.182246	0.184163	0	0.154397	0.0863876	Dihydrodipicolinate reductase, bacterial/plant
Glyma11g26365	Gm18	47474409	47476033	16.8912	14.5964	17.887	15.8859	14.7415	16.1824	18.8849	8.42476	16.5193	15.6793	16.3887	12.5868	17.3327	12.7328	14.6762	16.8514	13.2011	16.8338	16.1756	17.8078	Insulinase (Peptidase family M16) family protein
Glyma18g39481	Gm06	46422003	46422432	0	0.149763	0	0.145754	0	0	0.14474	0.143553	0.135303	0	0.17571	0	0.280321	0	0	0.14752	0	0	0	0.279708	Coatomer, beta\' subunit
Glyma06g43070	Gm02	6092056	6095919	4.33188	3.94879	5.50584	3.41541	5.683	4.67571	3.49763	6.62295	5.94468	3.44503	3.73134	4.18799	5.02967	4.71636	2.90318	3.56481	4.47628	4.12518	4.2098	3.99402	Plant Tudor-like protein
Glyma02g07710	Gm02	50191199	50195722	6.92265	9.07639	7.52347	7.25142	7.35852	8.88062	9.10233	6.86772	9.34083	8.60217	9.69938	9.43123	8.08963	7.89629	7.57809	8.12267	9.58308	8.82311	9.20439	9.47912	3\'-5\'-exoribonuclease family protein
Glyma02g46140	Gm13	41842913	41847290	3.19904	3.63131	2.7504	2.31548	2.28124	3.13452	2.39011	2.52056	2.48882	3.52937	3.10352	3.36225	2.51957	2.32541	2.76685	2.62103	3.41202	2.56193	2.41644	2.61637	RNI-like superfamily protein
Glyma13g41580	Gm10	4922775	4925018	17.3014	18.3403	17.3639	16.6054	19.0551	16.2106	17.3193	22.7069	17.4158	17.5856	19.2325	18.361	15.6358	15.6427	17.6048	16.0719	18.1988	17.9656	16.1485	17.2772	ZIP metal ion transporter family
Glyma10g06160	Gm09	33188243	33189826	7.11695	7.46719	9.34934	8.45382	7.71604	7.31225	8.40972	5.20018	9.49975	7.87282	8.40331	7.84188	8.82823	7.67092	8.64105	8.15095	8.54006	8.04072	8.13897	8.62391	Mitochondrial transcription termination factor family protein
Glyma09g26645	Gm18	5031877	5033528	0.00439994	0.0891262	0.022373	0	0.024055	0	0	0	0	0.0317984	0.0261419	0.0212723	0	0	0.0190275	0	0	0	0	0	BED zinc finger ;hAT family dimerisation domain
Glyma18g06460	Gm18	59787146	59790650	4.99574	4.40578	4.87309	4.32136	5.0165	4.06067	4.29122	6.1036	4.85102	3.68407	4.9268	4.27189	5.18626	4.23893	5.02624	4.74665	5.48174	4.05911	4.39467	4.99277	HIT-type Zinc finger family protein
Glyma18g50770	Gm08	9308443	9316230	8.43573	5.53793	8.04368	15.0814	9.69988	11.0343	5.07354	12.1674	2.87838	7.09598	9.76771	7.80352	10.6434	8.6733	11.5274	9.96765	3.54978	4.86331	2.80865	3.8787	COBRA-like extracellular glycosyl-phosphatidyl inositol-anchored protein family
Glyma08g12730	Gm07	152703	158669	64.5485	52.8281	56.5634	51.6553	50.8218	55.296	45.1968	55.397	54.4488	61.7927	42.2949	50.5165	55.5013	50.1218	59.7466	56.8979	57.7206	45.1812	53.9212	57.0317	K-box region and MADS-box transcription factor family protein
Glyma07g00360	Gm02	20973293	20977817	2.95615	3.2197	2.96097	3.20672	3.06991	2.96822	3.59154	2.4805	3.56127	3.30659	2.96554	2.91587	2.80206	3.01462	3.34823	1.90194	3.15992	3.39562	3.28951	2.71161	Tetratricopeptide repeat (TPR)-like superfamily protein
Glyma02g21820	Gm12	1696699	1699561	3.3445	3.24008	3.26394	3.6755	3.63426	3.9005	3.68042	3.4889	3.86813	3.18273	4.12233	3.63566	3.86918	3.32114	3.76405	3.68894	4.03141	3.95706	4.24892	4.46978	Homeodomain-like superfamily protein
Glyma12g02590	Gm14	13991898	13996110	0.710364	1.86611	1.33196	1.70676	2.16028	1.71631	2.60751	1.18531	2.21406	0.513381	2.16304	1.58841	0.862844	0.988899	1.49759	0.775131	2.1485	2.21717	2.3453	2.30953
Glyma14g14270	Gm10	12300971	12306431	0.567618	0.719389	0.500503	0.490226	0.403802	0.712253	0.361486	0.523537	0.373747	0.516925	0.371568	0.550014	0.648508	0.568278	0.483339	0.651116	0.468639	0.518313	0.672128	0.564736	adenine phosphoribosyltransferase 5
Glyma10g11840	Gm08	37546004	37554343	0	0	0.0114823	0	0.0246911	0	0	0	0	0.0326392	0.0134166	0	0.0214044	0.0223542	0.0195307	0	0	0	0	0	STRUBBELIG-receptor family 2
Glyma08g38450	Gm20	757611	758004	1.92676	2.42488	2.45802	2.43864	3.26614	2.82756	3.59344	2.14725	2.97316	2.20822	2.79082	2.74499	2.11813	3.06986	3.02724	2.54781	3.56307	3.45132	3.2859	2.74968	phosphofructokinase 5
Glyma20g01080	Gm06	46510783	46511394	0	0.130325	0	0.38051	0	0.129203	0	0	0	0	0	0	0	0	0	0	0.259447	0.264987	0.108757	0.121702
Glyma06g43290	Gm11	4496722	4498891	0	0	0	0	0	0	0	0	0	0	0	0	0	0	0	0	0	0	0	0	SAUR-like auxin-responsive protein family
Glyma11g06320	Gm09	41543814	41544084	9.36808	8.76467	6.03473	6.7699	6.09792	7.28237	5.88916	9.89479	4.95215	8.65648	8.4224	7.88954	8.98393	5.90152	8.95785	9.53786	5.5115	4.52597	4.55103	5.71634	methyl esterase 3
Glyma09g35430	Gm17	10256997	10261029	0	0	0	0	0	0	0	0	0	0	0	0	0	0.963651	0	0	0	0	0	0.306895	SAUR-like auxin-responsive protein family
Glyma17g13410	Gm13	2318496	2324287	0.00985859	0	0	0	0	0	0	0	0.00902082	0	0.0527169	0	0.0141406	0	0	0	0	0	0	0	quinolinate synthase
Glyma13g02450	Gm01	40029815	40030406	7.24579	7.19249	7.09317	8.06142	7.20319	7.39203	8.02598	3.61453	8.30124	7.42627	7.04192	6.94838	7.47852	6.47963	6.9091	9.437	7.80499	8.19628	8.24479	9.13963
Glyma01g29715	Gm13	15484449	15487210	2.14988	2.03921	1.44749	2.30217	2.24578	1.40181	1.89199	1.46267	2.8745	2.09706	0.957005	1.32508	2.06624	1.88724	2.57728	1.8478	2.11181	2.04588	2.17877	1.82812
Glyma13g12077	Gm10	36717884	36720538	0.267643	1.29059	0.144567	0.0577496	0.246968	2.06277	0.679515	0.393833	0.519615	0.901004	5.30544	1.45833	0.0757446	0.122199	0.368921	0.372034	0.540823	0.00990411	0.414127	0.736979
Glyma10g27910	Gm19	49919914	49921974	0	0	0.105261	0.0124924	0.0739093	0.0572657	0.0661641	0.0656214	0.0521858	0	0	0	0	0.012546	0.0426778	0	0.0798568	0.574509	0.0651648	0.0539412	phytochrome interacting factor 3-like 1
Glyma19g44540	Gm16	31360377	31363953	18.6772	15.3604	41.5991	39.7347	56.0707	32.4576	48.2051	51.5643	57.3814	16.0259	21.1743	19.5274	30.9532	44.531	35.824	28.6148	52.5887	56.5928	61.9721	70.5471	Eukaryotic aspartyl protease family protein
Glyma16g27350	Gm03	43021582	43022401	3.06338	3.21232	1.92534	2.05391	1.56953	3.11847	2.83891	2.59471	1.85455	3.46969	3.62144	3.09109	2.70725	2.25812	2.18321	4.31762	1.76743	2.55639	1.95878	2.60976	sucrose-proton symporter 1
Glyma03g36021	Gm17	22262880	22265161	0.195191	0.247114	0.496257	0.2886	0.266784	0.146992	0.334357	0.284241	0.446509	0.211597	0.173956	0.188737	0.23127	0.338147	0.211026	0.243414	0.639533	0.251226	0.742385	0.461528	damaged DNA binding;DNA-directed DNA polymerases
Glyma17g22601	Gm07	41873774	41877834	0.0975142	0.0987635	0.0495844	0.09612	0.106625	0.220304	0.190902	0.0946682	0.0892275	0.140947	0.115875	0.18858	0.0462156	0.096533	0.04217	0.0972844	0.0491539	0.0502034	0.0824186	0.0461144	Preprotein translocase SecA family protein
Glyma07g36500	Gm10	40584863	40586597	9.73135	7.65431	6.38993	6.71122	5.79088	6.87058	5.95521	6.58623	7.06211	9.76377	9.03245	9.25444	8.39435	6.47044	9.16116	9.26692	6.83456	6.14422	7.4357	6.83509	serine carboxypeptidase-like 33
Glyma10g32135	Gm06	2435852	2436650	0	0.0427811	0	0	0	0.0424127	0	0	0.0773009	0	0.401545	0.163374	0.0400382	0	0	0.0421405	0	0	0	0
Glyma06g03485	Gm16	9264988	9265144	0.323938	0.393706	1.44952	0.702476	0.850087	0.130105	0.446561	0.256829	0.711385	0.374577	0.389742	0.0626457	0.307053	0.833766	0.506065	0.193905	0.65315	0.400257	0.658344	0.735314	RAD-like 6
Glyma16g09380	Gm11	3771959	3776970	0	0	0	0	0	0	0	0.977311	0	0	0	0	0	0	0	0	0	0	0	0	PPPDE putative thiol peptidase family protein
Glyma11g05400	Gm03	72961	78135	2.31962	1.45964	1.34143	2.14327	2.16346	1.71764	1.51292	1.71931	1.86634	2.13615	2.3657	2.03122	1.51661	1.54758	2.27149	2.14446	1.7218	1.86231	2.21938	2.18384	Chaperone DnaJ-domain superfamily protein
Glyma03g241	Gm06	50618298	50624827	12.1954	14.2136	10.2981	8.89416	10.3165	11.652	10.3583	13.7297	10.0633	11.4889	11.4615	10.8041	10.993	9.42159	10.5257	11.6584	11.236	10.9046	10.9627	10.4671	Amino acid dehydrogenase family protein
Glyma06g48350	Gm05	40459709	40463737	33.7953	31.4089	37.2529	30.2568	31.3655	35.5716	33.6687	35.1744	32.3869	31.3992	27.4175	29.2584	38.9462	30.7979	33.5598	30.5839	34.0388	32.9704	26.0699	29.5545	Domain of unknown function (DUF543)
Glyma05g36640	Gm18	7074708	7079112	22.9997	19.7516	20.1275	19.4462	20.6202	21.2102	15.7006	24.176	17.9357	20.0275	19.7923	18.892	30.528	17.7894	22.4476	30.5217	16.2253	15.2001	15.8547	16.002	chloroplast beta-amylase
Glyma18g08300	Gm14	40620308	40624931	5.45741	5.20761	3.8898	4.8099	5.14366	4.7796	4.98922	3.17225	5.46801	6.0004	5.1142	4.99509	4.90961	3.77827	5.22972	4.83566	4.49112	4.74344	4.49732	4.94543
Glyma14g33161	Gm06	14258909	14261854	0.61494	1.26522	0.837803	0.996998	1.10605	0.750854	1.01182	0.596163	0.963954	0.953421	1.35699	1.00014	0.817559	0.652508	1.07418	0.503562	1.2863	1.15451	1.56984	1.3947
Glyma06g17930	Gm11	751049	757246	140.604	184.124	164.961	146.331	142.241	187.129	207.6	104.724	179.56	152.505	161.825	159.462	166.07	140.849	155.092	137.118	161.724	182.479	155.874	155.904	Translation elongation factor EF1B/ribosomal protein S6 family protein
Glyma11g01270	Gm05	9099111	9107761	7.0109	8.04729	6.23549	6.05235	6.16925	6.20522	5.71454	4.55811	5.72425	7.28246	6.91052	7.30788	6.30966	5.7263	6.75082	6.19951	6.1347	5.86811	5.98325	5.96142	Transcription factor DP
Glyma05g09400	Gm17	3187694	3190074	14.4404	13.5163	13.7304	15.6579	15.3902	14.224	13.3885	18.0946	15.9449	14.8675	12.8985	13.5588	13.4436	13.7826	14.3609	16.4813	15.2806	15.0243	16.7768	17.2879	long-chain base (LCB) kinase 1
Glyma17g04760	Gm05	38610005	38613135	22.7216	21.0169	23.2222	27.0242	18.3889	27.2744	20.6711	16.5444	21.7948	21.5855	19.0875	21.0371	28.3413	23.066	34.3609	24.8896	27.1805	26.0384	24.5021	27.5525	indole-3-acetic acid inducible 31
Glyma05g34230	Gm16	28198100	28203657	3.39369	5.04532	3.16925	2.66169	2.8734	2.41529	1.91828	2.10225	1.87082	3.68693	2.28891	2.79868	4.32135	2.60651	2.94164	2.31062	1.09312	1.75842	1.26207	1.28165	Protein of unknown function, DUF599
Glyma16g24341	Gm05	14103445	14104074	0.22442	6.62944	1.61028	3.13383	5.73932	1.62744	4.86939	1.8519	2.05349	0.19823	6.05944	4.07478	0.129997	1.11081	2.14589	1.86576	2.1242	2.97832	1.53851	0.436304	ferulic acid 5-hydroxylase 1
Glyma05g13586	Gm14	10169911	10170952	0	0.176783	0.532526	0	0	0	0	0	0	0	0	0.337552	0.165449	0	0	0	0.175968	0	0	0
Glyma14g11626	Gm08	27289890	27290452	0	0	0	0	0	0	0	0	0	0.0422662	0	0.028275	0	0	0	0	0	0	0	0	Concanavalin A-like lectin protein kinase family protein
Glyma08g31430	Gm08	39661026	39665243	0	0	0	0	0	0	0	0	0	0	0	0	0	0	0	0	0	0	0	0
Glyma08g39970	Gm19	45053061	45053938	5.11893	5.54077	3.77529	3.73626	2.69177	4.86521	4.78121	2.92102	4.07609	4.91378	4.68974	4.11844	4.44475	3.40407	4.46116	3.39158	3.42726	3.70161	3.66604	3.58501
Glyma19g38020	Gm09	37309784	37316420	2.50846	2.09881	1.47878	1.11112	1.35146	3.83263	2.06384	2.85862	1.62991	2.20685	2.0305	1.79269	2.89445	1.79953	1.44648	2.28496	1.42953	2.13373	1.32136	1.03147
Glyma09g30460	Gm14	10900867	10903684	0.540898	0.532175	0.612942	0.655031	0.354859	0.791389	1.1648	0.450096	0.593919	0.893503	0.606012	0.806937	0.410163	0.642546	0.628219	0.49337	0.71668	0.795632	0.770649	0.730829	jasmonate-zim-domain protein 3
Glyma14g12170	Gm11	14833239	14838949	0	0	0	0	0	0	0	0	0	0	0	0.184179	0	0.0209511	0	0	0	0	0	0	Peroxidase superfamily protein
Glyma11g18270	Gm13	16336067	16339195	0.428327	0.322964	0.334108	0.314841	0.468995	0.485297	0.232251	0.344627	0.350063	0.605095	0.44163	0.6508	0.259341	0.315672	0.292042	0.381735	0.238342	0.224957	0.223066	0.266782	BEL1-like homeodomain 1
Glyma13g12610	Gm17	40855280	40860360	0	0.0282745	0.0283906	0.0275178	0.0457876	0.0280311	0.0409894	0.0271021	0.0383168	0.0201756	0.0497597	0.0404909	0	0.027636	0	0.0139256	0.0281441	0.05749	0.0353928	0.0660094
Glyma17g36950	Gm20	32401584	32402158	4.27396	5.20722	5.97358	6.1443	6.22119	5.8212	6.57224	5.56285	7.3116	4.94987	4.50192	5.44937	4.42179	6.08617	6.14537	4.57327	6.74176	6.91809	6.73466	6.41414	Major facilitator superfamily protein
Glyma20g22386	Gm10	44176079	44177437	19.3296	21.1929	2.19311	2.2127	1.58872	4.83858	1.03487	3.56807	0.181198	17.4284	7.84391	14.744	9.00979	2.13482	4.035	8.49519	0.402603	0.478599	0.0278951	1.16793
Glyma10g35970	Gm04	1917337	1921216	0	0.0859635	0.0647373	0.0209157	0.116007	0.0213058	0.0830804	0.0205998	0.0194159	0.03067	0.0504285	0.0615525	0.100565	0.0420111	0.0183523	0.021169	0.0641752	0.0873938	0.107605	0.0802758
Glyma04g02720	Gm09	3512039	3512837	0.627696	0.978933	0.476512	0.345452	0.423503	0.351935	0.517835	0.373526	0.678093	0.715113	0.536204	0.527711	0.300059	0.329052	0.509265	0.703635	0.55081	0.491285	0.431854	0.622678	winged-helix DNA-binding transcription factor family protein
Glyma09g04690	Gm03	782066	784956	0.120648	0.855359	0.184043	0.297309	0	0.181713	0.118096	1.81547	0.110396	0.871927	4.51598	1.1666	0	0.0597172	0.208698	0.30091	0.12163	0.434795	0.407886	0.171164
Glyma03g01050	Gm11	10447836	10453683	0.620818	0.685933	8.15976	6.05453	7.71386	4.12738	10.1741	4.88553	14.3565	3.29022	1.59837	2.3739	1.44441	8.00806	6.04471	0.506746	14.0347	14.8477	16.1628	12.5708	cytochrome P450, family 86, subfamily A, polypeptide 8
Glyma11g14640	Gm10	41836665	41838648	27.0598	28.7066	27.0744	31.3739	29.2511	26.4164	26.0408	18.9599	28.841	28.6335	28.3459	29.4476	28.2287	25.5619	29.682	32.7829	26.6959	28.0075	29.8874	27.9324	FTSH protease 10
Glyma10g33481	Gm04	7971390	7977429	0.221398	0.635332	0.225155	0.109117	0.204257	0.111152	0.108357	0.0358228	0.204272	0.166672	0.175389	0.142719	0.209858	0.0730569	0.159573	0.0368128	0.1488	0.303954	0.0701719	0.209398	Peptidase S41 family protein
Glyma04g09700	Gm16	36456316	36460209	6.31966	10.2117	10.0328	8.93978	8.96728	9.25186	10.1053	5.9713	9.75542	8.99499	10.4618	9.7725	7.36205	8.85879	8.94985	5.31815	11.0643	11.8469	9.96916	9.67291	Tudor/PWWP/MBT superfamily protein
Glyma16g33580	Gm16	2829075	2834759	2.17674	2.59672	2.29538	2.36162	2.37211	2.34699	1.93048	2.22666	2.24574	2.50223	2.32618	2.23191	2.14635	2.01745	2.21118	2.76916	2.01036	2.19618	2.32132	2.45945	Protein kinase family protein with leucine-rich repeat domain
Glyma16g03320	Gm09	43114121	43115170	0.0651452	0.349693	0.0397504	0.102742	0.0356157	0.0850351	0.0510135	0.0569195	0.0655701	0.612046	1.3005	1.95273	0.154374	0.0644897	0.309893	0.357454	0.105081	0.0737853	0.148663	0.117067	BCL-2-associated athanogene 6
Glyma09g37590	Gm13	27390329	27393168	20.7809	19.2583	29.006	20.6319	21.654	20.8659	21.1504	24.5157	18.9462	21.2375	19.737	21.1113	23.1528	22.9898	20.606	17.0579	21.6698	22.6742	16.8334	17.2732	thioredoxin 2
Glyma13g24050	Gm08	884378	886872	4.03189	3.94272	3.02575	3.93312	3.8005	3.36435	2.64012	3.86022	3.43482	4.46122	4.39453	4.34222	4.36204	3.49584	4.08443	4.54946	3.34988	2.79153	3.60749	3.15589	magnesium chelatase i2
Glyma08g01410	Gm12	17088920	17090153	1.06946	3.08847	5.0559	3.46166	3.44491	4.6436	4.96537	4.17637	4.23168	1.88002	7.09254	3.89884	1.42468	3.51945	2.72492	1.57157	2.95766	5.05949	3.42017	4.29201	Heavy metal transport/detoxification superfamily protein
Glyma12g17251	Gm12	4738725	4739974	3.14069	4.6268	3.29077	3.65866	3.30403	4.06137	4.72781	3.76509	4.3107	2.78564	2.65766	2.64574	2.99953	3.58016	4.54789	3.46561	4.02978	4.3608	3.72032	3.42053	Uncharacterised conserved protein (UCP012943)
Glyma12g06950	Gm12	19480081	19481061	129.494	125.078	285.613	226.001	383.402	215.302	327.675	260.846	399.16	137.999	156.632	158.152	190.612	238.152	219.014	198.703	374.141	357.57	418.384	380.078	Pathogenesis-related thaumatin superfamily protein
Glyma12g18720	scaffold_973	2876	3883	0	0.862388	0.0320714	0.124342	0.0689651	0.0633305	0.216083	0.36739	0	0.0455826	0.93685	0.548885	0	0	0.818271	0.409005	0.0317929	0	0	0.0596539	homeobox protein 52
Glyma0973s150	Gm15	5901426	5903073	0	0.881112	0	0	0	0.873524	1.70312	0.844576	0.796037	0	4.13507	0	0	0	0	0.867916	0	0	0	2.46844
Glyma15g08360	Gm02	24448879	24450074	0.203682	0.326629	0.155354	0.518656	0.593897	0.613546	0.714419	1.23586	0.512527	0.220802	0.766435	0.459546	0.193065	0.55449	0.323144	0.203202	1.0267	0.926281	1.19071	1.02743	ERF domain protein 12
Glyma02g24071	Gm01	30803138	30810796	1.75786	1.64391	1.37676	1.20182	1.18621	0.542224	1.0619	0.917446	1.60591	1.95135	1.44882	1.56648	1.1557	0.808555	1.17089	2.28966	1.08882	1.11703	1.48574	1.91758	AAA-type ATPase family protein
Glyma01g23820	Gm12	25157803	25160147	5.18386	4.78362	4.39319	4.63284	4.0433	4.58053	4.83739	3.35505	4.93308	5.04526	5.29751	5.84794	4.78262	4.03694	6.42639	4.89583	4.91249	4.62602	4.61505	5.58935	Aldolase-type TIM barrel family protein
Glyma12g22981	Gm17	6026392	6031346	0	0	0	0	0	0	0	0	0	0	0	0	0	0	0	0	0	0	0	0	flavodoxin-like quinone reductase 1
Glyma17g08150	Gm08	44068543	44070687	46.9368	44.6402	56.5486	51.7959	56.9694	49.5062	47.464	48.5396	51.9043	48.3588	37.5055	41.8229	55.9323	54.4855	61.7439	56.0666	55.0624	47.3002	51.0572	53.3921	Cytosol aminopeptidase family protein
Glyma08g44440	Gm19	44377102	44377696	2.84074	4.98939	2.17964	3.05093	3.63841	2.889	2.53175	3.04716	2.91192	4.043	3.83316	3.35838	2.98765	2.53174	2.89088	3.72593	3.29615	3.11231	3.19933	3.55274	Sec14p-like phosphatidylinositol transfer family protein
Glyma19g37132	Gm16	1829196	1831590	0	0	0	0	0.264824	0.243187	0	0	0	0	0	0.117095	0	0.23976	0	0	0	0	0	0.515406
Glyma16g02300	Gm09	38019014	38024796	0.0914735	0.263696	0.0987757	0.180604	0.288316	0.507317	0.670542	0.173127	0.162932	0.183791	0.41822	0.273786	0.128647	0.255066	0.0990441	0.114245	0.147102	0.447337	0.172008	0.0962739
Glyma09g31271	Gm03	40749335	40750383	0.339519	1.15449	1.18121	1.6498	2.25605	1.38405	2.97292	0.511365	3.11574	0.53185	1.48309	0.95572	0.444973	0.95703	1.14809	0.518224	3.32373	4.27159	3.3231	2.52458	ATP binding microtubule motor family protein
Glyma03g33050	Gm18	58630563	58632740	0	0	0	0	0	0	0	0	0	0	0	0	0	0	0	0	0	0	0.0245104	0	C2H2 and C2HC zinc fingers superfamily protein
Glyma18g49240	Gm01	52629309	52632957	14.6151	169.856	36.0907	58.8731	105.075	45.9323	86.7227	23.6757	21.1107	11.4508	133.092	109.705	9.0629	35.1314	63.1172	64.4424	16.9498	40.3257	13.0138	6.06002	HXXXD-type acyl-transferase family protein
Glyma01g41091	Gm17	15761661	15765958	1.7979	2.12896	3.22548	2.72629	1.90539	2.7216	2.96453	3.06103	3.59373	2.15878	1.90622	2.40695	2.00577	2.46428	3.07395	1.58664	3.77822	3.01882	3.74031	3.32227	Ras-related small GTP-binding family protein
Glyma17g18400	Gm07	17883192	17888589	11.4536	17.3469	11.7693	11.4598	13.031	13.2974	15.4026	8.71274	16.6545	14.6007	13.9725	12.485	11.0074	11.2728	12.7383	11.5589	16.3981	14.4551	16.1679	14.193	small RNA degrading nuclease 3
Glyma07g18140	Gm12	347175	348439	1.36362	1.36292	1.86118	2.06925	3.19785	1.4773	2.45879	1.13222	2.82384	1.3745	1.32188	1.31854	1.39459	1.88276	1.41218	1.61101	3.00268	2.56798	2.63869	2.56246	thylakoid ATP/ADP carrier
Glyma12g00730	Gm06	49627527	49635979	0.0230982	0	0.140941	0.0455359	0.151537	0.069578	0.135657	0.156969	0.105677	0.0333862	0	0	0	0.137195	0.0399553	0	0.279434	0.166484	0.214748	0.0218463	Plant invertase/pectin methylesterase inhibitor superfamily protein
Glyma06g47120	Gm17	662468	664218	1.42321	1.00211	1.471	1.31381	0.995359	1.83855	1.89879	0.827205	2.08541	1.58898	1.78187	1.44821	1.04203	1.21054	1.2762	0.808956	1.31602	2.29829	1.46682	1.12722	zinc induced facilitator 1
Glyma17g01156	Gm13	14816948	14817403	0	0	0	0	0	0	0.0303613	0	0	0	0	0	0	0	0	0	0	0	0	0	nositol transporter 3
Glyma13g11863	Gm08	8485252	8486261	0	0	0	0	0	0	0	0	0	0	0	0	0	0	0	0	0	0	0	0
Glyma08g11650	Gm04	47161841	47167051	0.528392	1.22532	1.02063	0.979865	1.00667	0.648447	1.35362	0.83632	1.50657	1.71846	1.6018	1.01113	0.389932	1.08346	0.920743	0.278619	2.64248	2.72071	2.26373	1.57436	Chalcone and stilbene synthase family protein
Glyma04g41310	Gm04	46334254	46341034	6.5798	6.12903	7.97765	8.91591	8.99755	7.4426	8.90609	7.84872	9.24339	7.28906	7.40016	7.44587	7.37493	8.00333	6.57704	8.25729	9.57076	8.70913	8.06444	8.35813	ABL interactor-like protein 2
Glyma04g40220	Gm12	39260351	39273923	16.3369	12.635	13.7622	13.8788	13.7504	13.0046	12.6163	10.0378	13.8587	16.9081	14.5559	15.0451	14.3088	13.0075	14.5202	14.935	13.2593	13.082	13.2922	13.2695	RING/U-box superfamily protein
Glyma12g36190	Gm12	10210362	10211341	0	0	0	0	0.00787661	0	0	0	0	0	0	0	0	0	0	0	0	0	0	0	Leucine-rich repeat transmembrane protein kinase
Glyma12g12160	Gm20	37299499	37303994	1.27965	1.4343	1.34661	2.6073	1.72381	1.03024	0.938667	1.90392	1.00248	1.71649	1.40902	1.78846	2.13963	1.26443	2.36685	1.63854	0.897912	1.10693	1.50316	1.57433	glutamine synthetase 2
Glyma20g28380	Gm12	7531727	7532351	4.56362	3.24232	4.58746	3.88646	4.44611	2.68532	2.44991	3.27027	3.0616	2.7638	2.06718	2.25553	5.24056	4.03644	4.34082	4.27747	3.10209	2.53275	2.53064	2.50587	Sec14p-like phosphatidylinositol transfer family protein
Glyma12g09760	Gm10	9750455	9776568	0	0	0	0	0	0	0	0	0	0	0	0	0	0	0	0	0	0	0	0	germin-like protein 10
Glyma10g10154	Gm05	41564437	41570095	4.5134	4.37139	2.47594	4.74407	4.04514	2.68515	3.81092	2.33621	5.1196	4.72597	5.19154	4.63672	2.26096	2.881	3.41302	4.00011	3.27141	4.35705	5.0684	5.64504	embryo defective 2016
Glyma05g38180	Gm18	58617667	58620816	0.621084	0.770849	0.514492	0.760494	0.403033	0.595555	0.475377	0.389041	0.513608	0.828344	1.36008	1.01458	0.483248	0.428411	0.788768	0.58009	0.654026	0.615373	1.03793	1.3431	Squamosa promoter-binding protein-like (SBP domain) transcription factor family protein
Glyma18g49220	Gm06	22166093	22168538	0.124577	0.262051	0.165672	0.0377833	0.125737	0.230928	0.478384	0.00930314	0.11399	0.152361	0.318839	0.259448	0.0272499	0.199214	0.0331527	0.038241	0.0772865	0.286145	0.0566955	0.0181268	Leucine-rich repeat receptor-like protein kinase family protein
Glyma06g24610	Gm09	12860540	12862019	0	0	0	0	0	0	0	0	0	0	0	0	0	0	0	0	0	0	0	0	FRS (FAR1 Related Sequences) transcription factor family
Glyma09g12252	Gm08	16283397	16288728	303.243	217.104	6.55481	40.7576	10.9211	49.51	29.7247	72.9078	3.39848	291.258	139.569	235.294	271.748	34.5293	132.092	479.693	6.80899	5.38737	5.39352	32.4453
Glyma08g21440	Gm07	6795462	6800778	25.7393	21.6924	20.5037	19.835	17.2686	18.8404	18.5458	13.897	18.532	23.4888	25.6023	22.7213	20.9825	16.565	21.252	20.8778	20.1607	20.4026	22.6526	21.7472	poly(A) polymerase 2
Glyma07g08161	Gm08	14356778	14359712	4.50316	5.14803	6.00555	5.1963	5.39562	4.75173	4.55306	6.85865	5.05808	4.5796	3.98924	4.61502	4.95855	5.1252	5.60896	4.74812	5.0835	4.49791	4.38722	4.55238	NAD(P)-binding Rossmann-fold superfamily protein
Glyma08g19016	Gm07	44214034	44218712	0	0.0497198	0	0	0.0536772	0.0492916	0	0	0.0898383	0.070956	0.116668	0	0	0.0485969	0	0	0	0.101094	0.0414913	0	UDP-glucosyl transferase 85A2
Glyma07g39845	Gm07	43665240	43677027	1.09893	1.17162	1.30581	0.832371	0.82215	1.29702	0.837901	0.482895	0.825608	1.01992	1.14555	1.1409	0.866358	0.969562	1.08056	0.827086	1.2945	1.13153	1.07547	0.754912	PDI-like 5-3
Glyma07g39070	Gm18	61809357	61858898	2.67056	2.3482	1.91018	1.38866	1.44399	2.09215	2.02057	1.42466	1.71869	2.16331	1.53438	2.41209	1.5857	1.74309	1.99676	1.28822	2.75155	2.05478	2.03391	1.80426	Galactosyltransferase family protein
Glyma18g53545	Gm09	8941975	8948257	6.39474	6.48012	4.62784	7.25123	5.30377	4.67192	5.06828	3.0478	6.10365	6.10943	6.44437	6.51512	4.31019	4.41036	4.31321	6.04981	4.85571	5.84736	6.61195	6.61878	HEAT repeat-containing protein
Glyma09g09291	Gm17	14166311	14171083	4.17792	4.20954	3.2863	3.80371	2.98183	3.59234	3.35511	2.00183	3.78277	4.20203	3.51639	4.29206	3.55186	2.9934	3.46614	3.53445	3.03301	3.37851	3.56315	3.53016	hAT dimerisation domain-containing protein
Glyma17g17360	Gm04	45964498	45965307	48.0246	49.9156	53.7565	49.821	48.2021	48.9554	52.0991	67.3312	46.0626	40.2278	41.6173	43.2153	54.0325	50.4373	54.1521	45.1957	54.4777	49.9512	47.0805	43.6155	NADH-ubiquinone oxidoreductase-related
Glyma04g39811	Gm13	26147947	26149999	0.214863	0.237028	0.540039	0.569589	0.367087	0.683598	1.28246	0.227199	1.00183	0.634064	0.278094	0.410679	0.308098	0.470705	0.633476	0.241151	1.37307	1.73956	1.82379	1.61373
Glyma13g22650	Gm20	35984467	35985108	0.426729	0.995931	0.490575	0.530357	0.466597	0.912837	0.762758	3.51233	1.23931	2.92307	0.992104	0.825242	1.02001	0.808138	0.417219	0.592311	1.34672	0.802359	2.21106	2.70237	copper ion binding;electron carriers
Glyma20g26571	Gm19	43733876	43738267	0	0	0	0	0	0.148473	0	0	0	0	0	0	0	0.146381	0	0	0	0	0	0	lipase 1
Glyma19g36450	Gm03	46259671	46263281	14.2774	13.4445	15.4061	15.0006	14.9835	14.0511	15.5868	16.6947	15.7732	14.8176	12.7489	12.9426	13.8283	13.4216	16.0818	14.6026	18.4244	17.0086	15.5693	15.6299	Ribosomal protein L13 family protein
Glyma03g40541	Gm04	40144240	40151603	4.10919	4.60502	5.24626	3.5339	3.4422	5.00387	4.36457	4.75316	3.76043	4.67572	4.57181	3.88879	4.06117	3.98129	4.83954	3.14067	5.02405	4.68164	3.47307	4.63069
Glyma04g34150	Gm02	960157	964494	13.8219	16.8224	14.2896	15.3284	15.5554	16.6298	17.8179	11.8894	15.6587	16.9001	20.3279	18.6496	13.5037	12.9162	14.3056	16.3257	17.0877	19.2116	18.9518	18.1643	IQ-domain 31
Glyma02g01330	Gm17	1195846	1201308	0.0193135	0.0195609	0	0.0190373	0.0211178	0	0.0189048	0.0374996	0	0.0279157	0.0458997	0.0560248	0	0	0	0	0.0194707	0	0	0	gibberellin 2-oxidase 6
Glyma17g01940	Gm02	50449020	50449679	7.69929	7.10044	7.24433	6.50635	7.07775	6.48228	5.53428	6.13564	6.59248	7.59699	7.06131	7.52342	7.14037	5.87618	7.57228	7.16648	6.39081	6.01319	7.04466	6.97145	E1 C-terminal related 1
Glyma02g46520	Gm18	22012941	22022208	0	0	0	0	0	0	0	0	0	0.515476	0.847558	0	0.338042	0	0	0	0	0	0	0	syntaxin of plants 52
Glyma18g20146	Gm17	14065988	14066869	2.11346	2.53693	1.63189	1.15736	0.898689	1.33614	0.344791	0.887339	1.61155	1.58397	1.06967	1.70299	1.44682	0.813632	1.01552	1.71802	1.14424	0.967179	1.52165	0.962438	homogentisate prenyltransferase
Glyma17g17240	Gm19	42614945	42618206	1.30098	1.24444	0.661526	1.17551	0.632233	0.943438	0.848968	1.19284	0.264538	1.5148	2.19007	1.43268	2.2608	1.14479	1.46903	1.65844	0.364324	0.297682	0.335983	0.478513
Glyma19g35030	Gm06	49018743	49019459	0.0179424	0.0726892	0	0	0.0196187	0.0180158	0.0702513	0	0	0	0.0213207	0	0	0.0177619	0.0155184	0.125301	0	0	0	0	peptide transporter 3
Glyma06g46390	Gm09	34913053	34921552	41.3056	42.8505	28.8947	72.1105	72.5768	33.5153	43.1428	73.4783	68.9932	57.6327	39.323	41.8331	27.0673	24.4395	42.2921	9.86142	85.3056	49.6604	63.123	98.1414	Disease resistance-responsive (dirigent-like protein) family protein
Glyma09g27950	Gm16	36498800	36505567	0.502422	1.2076	2.7454	2.41707	3.54216	1.9125	4.70506	2.23496	7.34191	1.44157	1.63068	1.48644	0.540229	2.7912	3.13911	0.374097	7.21213	6.9646	6.98024	4.94341	ERECTA-like 1
Glyma16g33650	Gm15	4930023	4936956	4.20858	4.16531	3.91752	4.20245	3.89727	4.28085	3.35467	3.30053	3.3241	4.18087	3.58376	3.83083	4.57393	4.0441	4.3751	5.03292	3.62091	3.54295	3.49914	3.76005	Endosomal targeting BRO1-like domain-containing protein
Glyma15g07080	Gm05	28138933	28141188	0.273949	0.223395	0.124273	0.187448	0.224807	0.198818	0.20868	0.155402	0.180961	0.41793	0.280164	0.257547	0.180492	0.169464	0.23878	0.137015	0.130431	0.297721	0.160941	0.165484	receptor kinase 3
Glyma05g22751	Gm06	49139358	49142821	1.54758	1.60533	2.52576	2.31278	2.45637	2.14289	1.90576	1.58723	2.5238	1.91217	2.01693	1.88258	2.38964	2.18682	2.12649	1.91746	2.30251	2.14606	2.22572	2.6441	ARM repeat superfamily protein
Glyma06g46550	Gm11	6078275	6079157	12.2842	12.0186	21.9683	19.3624	21.8721	17.5835	27.4318	16.6652	36.1061	15.3827	15.7437	14.9138	16.2987	19.0179	22.6941	14.6259	34.5393	32.9042	36.3694	29.6113	strictosidine synthase-like 3
Glyma11g08590	Gm13	39808269	39812112	25.1513	21.4533	16.6973	18.2826	15.1907	22.1382	16.6012	50.3759	14.7263	21.4889	20.0246	18.8068	26.2346	23.5051	21.5349	27.9	16.1158	16.0512	15.0665	16.9281
Glyma13g39080	Gm13	20004805	20007103	40.0926	40.5003	33.1831	31.9442	23.8491	35.0864	26.8595	37.8989	27.5238	36.9112	28.5821	31.3574	43.3152	29.6418	36.4891	32.0021	32.235	28.3778	24.7468	27.4035
Glyma13g16104	Gm13	32260264	32263155	0.302366	0.108085	0.0361761	0.140255	0.0194479	0.0714359	0.0348198	0.0172671	0.0325495	0.0771247	0.12681	0.0515946	0.0337182	0.0704291	0.0461499	0.0887216	0.071724	0.0183138	0.0751642	0.0672888	ortholog of human splicing factor SC35
Glyma13g29341	Gm19	42778314	42799255	1.16731	1.13608	1.13145	1.40231	1.23648	1.08051	1.1783	0.602023	1.3101	1.21271	1.52794	1.41088	1.33119	1.09235	1.45918	1.55576	1.08487	1.18315	1.27949	1.40591	Tetratricopeptide repeat (TPR)-like superfamily protein
Glyma19g35236	Gm09	45657994	45660766	0.0554916	0.0438211	0.0438438	0.0795573	0.100398	0.0322247	0.0357339	0.0371974	0.0347675	0.0452283	0.0511263	0.0471076	0.0343815	0.0365435	0.0318397	0.0556562	0.0200291	0.0254248	0.0581837	0.0585398	pleiotropic drug resistance 12
Glyma09g40850	Gm17	10243386	10245189	0.92538	1.21641	0.881014	1.11593	0.699674	0.948935	1.07925	0.70723	1.15301	1.53676	1.7898	1.39929	0.783831	0.935561	1.01322	0.834809	1.01231	1.0542	1.40617	1.35939	Pentatricopeptide repeat (PPR) superfamily protein
Glyma17g13390	Gm11	4654161	4667811	8.54058	7.25626	6.81955	6.65297	6.54413	6.95252	6.26458	11.3449	6.01601	8.17712	8.35771	9.03968	10.6627	6.61669	8.19909	11.3969	8.32383	6.29743	6.46153	7.43725	nitrate transmembrane transporters
Glyma11g06620	Gm01	48677503	48687090	1.1658	1.51286	1.56053	1.92351	2.36621	1.14761	1.67409	0.835762	2.02174	1.57697	1.71287	1.57095	1.1837	1.40218	1.51469	1.55166	1.78019	1.74199	2.21117	1.72682	nucleic acid binding;sequence-specific DNA binding transcription factors;zinc ion binding
Glyma01g36180	Gm17	25912102	25912624	4.81386	5.91354	5.05347	3.85722	4.10897	5.36368	6.56639	3.37692	5.59832	4.08508	4.57622	4.35441	3.56206	4.76543	4.37836	2.44771	5.44792	7.35496	4.96108	4.81731
Glyma17g25180	Gm16	33100077	33108163	2.5329	3.73143	0.702514	1.96709	1.00711	2.6974	0.676177	1.0432	0.140464	1.99695	3.37463	3.56242	3.49218	1.13974	2.38987	4.13499	0.232138	0.316126	0.194618	1.08892	SAUR-like auxin-responsive protein family
Glyma16g29274	Gm11	10189744	10192650	0.0238862	0.000971956	0.0106749	0	0	0.00562119	0.00547984	0.0157831	0.0151205	0.0388408	0.00598497	0.0257725	0.0193389	0.00332515	0.00581037	0.0131362	0.00677264	0	0.00567799	0.00896998	disease resistance family protein / LRR family protein
Glyma11g14200	Gm09	9210000	9214467	0.0781579	0.0474955	0.222556	0.231121	0.376024	0.423779	0.367221	0.167308	0.357581	0.0903757	0.241472	0.105803	0.0296336	0.185692	0.121678	0.0155948	0.504282	0.708191	0.475623	0.354824	myb domain protein 83
Glyma09g09390	Gm07	9996525	10001868	1.6083	2.43136	1.74324	2.02989	1.67271	1.98504	2.14247	0.696875	1.31012	2.2282	2.6848	3.00395	1.87391	1.61926	1.29258	1.20921	1.09146	1.6721	0.785729	0.489711	aspartic proteinase A1
Glyma07g11780	Gm06	16347152	16350354	2.34472	2.9741	1.28536	1.62004	1.94146	1.70235	1.63768	1.10061	1.7512	3.13569	3.89771	3.03742	1.7802	1.25227	1.61147	1.8588	1.63505	1.85043	2.19182	2.77717	Mono-/di-acylglycerol lipase, N-terminal;Lipase, class 3
Glyma06g19970	Gm10	49419342	49423524	0.0148872	0.107221	0.0100932	0.0986446	0.0271302	0.0249136	0.0655752	0.0144528	0.0639484	0.119545	0	0.0287901	0	0	0.00858399	0.0247536	0.0300168	0.0306577	0.00838842	0.0500634	Pre-mRNA cleavage complex II protein family
Glyma10g42480	Gm16	36543871	36544989	43.6968	48.7531	41.7397	34.2408	31.9517	45.9024	34.6568	30.6905	32.7386	44.0113	44.8284	42.7221	49.7899	37.5599	39.5132	42.4543	32.3491	34.6276	31.3555	29.2069	vesicle-associated membrane protein 727
Glyma16g33710	Gm17	1329493	1333100	29.4871	194.325	96.6899	107.366	194.594	71.1823	126.49	55.8231	59.4521	26.246	171.154	121.248	31.428	60.8466	76.5103	63.244	73.0353	87.9417	58.3333	40.9848	Kunitz family trypsin and protease inhibitor protein
Glyma17g02091	Gm12	13614930	13615804	2.40717	1.76465	1.30561	1.49145	0.952556	1.49625	1.54839	0.689946	1.1957	2.51837	1.38934	1.55172	1.43421	1.27091	1.64574	1.80684	1.13249	1.32191	1.29822	1.23592	RNA-binding (RRM/RBD/RNP motifs) family protein
Glyma12g14620	Gm10	3467502	3473590	0	0	0	0	0	0.0366644	0	0	0.0111373	0	0	0	0.0346117	0	0	0.0819652	0	0	0	0	SAUR-like auxin-responsive protein family
Glyma10g04500	Gm08	11821867	11829027	7.27273	9.27291	8.53052	9.07749	8.79133	9.92779	9.93147	8.64584	9.07979	8.30643	8.76931	7.75709	8.46691	8.25078	7.74118	10.7365	10.1118	9.29856	10.5214	9.47804	no pollen germination related 2
Glyma08g16200	Gm03	5511881	5514716	37.4415	36.4059	35.6316	31.0865	31.8694	35.5828	32.5961	29.813	32.0536	34.3668	35.9357	35.2478	34.9707	30.4002	34.3472	31.6497	32.5347	34.4122	36.0032	34.5783	SWAP (Suppressor-of-White-APricot)/surp domain-containing protein / D111/G-patch domain-containing protein
Glyma03g05230	Gm19	48060529	48066335	0	0	0	0	0	0	0	0	0	0	0	0	0	0	0	0	0	0	0	0	Uncharacterised protein family (UPF0497)
Glyma19g41930	Gm10	4908003	4910948	6.00522	4.90445	2.83047	4.20163	3.25572	3.50898	2.77342	4.02559	3.06005	5.38194	4.45437	4.9869	7.24002	3.51539	5.88788	8.38937	2.67319	2.48819	2.82655	3.11852	F-box family protein
Glyma10g06140	Gm09	33617499	33622660	5.11943	8.48749	5.5267	6.27287	4.7021	4.79241	5.4891	4.71006	5.92395	5.28223	6.83207	8.10306	8.22699	5.98795	5.05451	3.52018	5.21936	4.71983	6.00444	4.67807	xyloglucan endotransglucosylase/hydrolase 32
Glyma09g26946	Gm07	1119596	1126179	2.71026	3.17559	3.05386	2.78915	3.25277	2.69029	2.7016	2.81393	2.59064	4.31466	3.2293	3.81982	3.26891	2.84548	2.89771	2.89679	3.10595	3.03819	2.86109	2.5691	F-box family protein
Glyma07g01720	Gm11	3223179	3225861	36.0318	36.1234	40.3216	42.5113	42.6999	42.5881	44.3359	37.5485	47.2835	40.5524	34.8987	37.1256	40.575	38.2751	44.1541	43.9039	49.4614	44.8195	47.7365	49.352	Insulinase (Peptidase family M16) protein
Glyma11g04690	Gm08	34604330	34605260	0	0	0.0281979	0.0136655	0.015159	0	0	0.45761	0	0.0400773	0.016474	0	0.0394232	0	0.0119907	0	0	0.014275	0.0234351	0.0131123	basic helix-loop-helix (bHLH) DNA-binding superfamily protein
Glyma08g36560	Gm06	862074	866585	0	0	0	0	0	0	0	0	0	0	0	0	0	0	0	0	0	0	0	0	RING/U-box superfamily protein
Glyma06g01380	Gm15	23934797	23935596	12.6078	16.5784	13.609	13.942	16.9404	17.9822	20.4728	15.3596	11.0642	9.3914	14.2105	13.7333	15.886	13.7117	14.4954	17.2349	11.4335	15.228	12.5097	11.6804	Glucose-1-phosphate adenylyltransferase family protein
Glyma15g23845	Gm09	3421401	3434258	0	0	0	0	0	0	0	0	0.031748	0	0	0	0	0.0343474	0.0600181	0	0	0	0	0	SNF7 family protein
Glyma09g04620	Gm08	5270249	5270966	5.47535	4.73945	3.81746	4.60042	3.95225	3.70911	3.75904	3.35882	4.67825	4.96615	4.65698	4.93807	4.20798	3.53051	4.29872	4.86017	4.13554	4.371	5.03903	4.66824	phospholipase D P1
Glyma08g07360	Gm01	51407024	51411165	28.7386	125.261	26.6574	35.7033	5.36754	97.0485	64.8449	27.576	53.2034	58.485	143.621	113.965	100.966	59.6353	15.7051	95.7123	26.5701	19.3348	67.9146	28.6685
Glyma01g39480	Gm12	39948763	39953218	8.4155	8.15094	6.34256	7.28849	8.01058	7.69791	8.58401	8.63259	7.63806	8.5619	8.33334	9.07213	7.48636	6.69972	7.38457	8.17831	7.52302	7.69767	7.40048	7.61164	PLC-like phosphodiesterases superfamily protein
Glyma12g36950	Gm02	9357641	9360428	25.2554	25.1621	26.2986	26.995	31.1416	23.1143	30.1784	23.8506	30.7519	25.968	31.2861	27.7507	26.2553	26.8789	29.2252	33.2324	29.4742	32.2013	32.2455	33.8216	RNA-binding (RRM/RBD/RNP motifs) family protein
Glyma02g11160	Gm13	39169281	39170576	0.96921	1.05753	0.656893	0.734345	0.457658	0.782993	0.62695	0.822019	0.478533	1.30608	1.18169	1.3678	0.942005	0.784678	1.04966	0.941976	0.85325	0.608657	0.763566	0.775089	Protein kinase superfamily protein
Glyma13g38410	Gm03	47382449	47382731	0	0.0289264	0	0.0297457	0	0	0.0295387	0	0	0.0436181	0.19125	0.0291794	0.114417	0	0	0	0	0	0	0
Glyma03g42080	Gm02	6892199	6900585	0	0.29038	0.583143	0.565215	0	0.287879	0.280641	0	0.787028	0.828813	0.340689	0.554456	0.271762	0.283822	0.743918	0	0.28904	0	0.242323	1.627	SAUR-like auxin-responsive protein family
Glyma02g08920	Gm16	34367957	34370189	14.7112	16.1708	29.627	34.3518	32.4947	23.506	27.3964	19.6229	31.0008	17.9577	19.8937	18.4116	17.1608	27.9869	26.385	18.2323	33.7053	33.2572	36.1792	28.2785	cellulose synthase 6
Glyma16g30890	Gm01	39478263	39516299	0.142565	0.00795544	0.0426032	0.015485	0.0350703	0	0.041006	0.0406697	0.00718731	0.0340601	0.0497799	0.068356	0.032164	0.0414708	0.0478385	0.0156726	0.0323349	0	0.0665729	0.0222872	receptor like protein 43
Glyma01g29378	Gm07	5471533	5476921	14.7424	13.5236	13.2576	12.7647	11.7657	11.836	11.3648	6.92409	12.5448	13.0343	11.6292	11.9928	13.5888	11.229	13.9533	13.6992	12.899	12.2156	13.1746	11.9031	Leucine-rich repeat transmembrane protein kinase
Glyma07g06790	Gm16	2458480	2460952	14.4074	10.8648	27.9378	23.9774	28.4689	18.7342	21.0368	26.0804	23.5039	15.399	13.9278	14.9452	16.0807	22.9693	22.0733	17.9164	25.228	24.8194	23.3277	21.6493	ABI-1-like 1
Glyma16g02870	Gm08	37483756	37484919	0.0727052	0.0736367	0	0	0	0	0.0355835	0	0.0665268	0	0.0431972	0	0	0	0	0	0.0366485	0	0	0.103147	Haloacid dehalogenase-like hydrolase (HAD) superfamily protein
Glyma08g38430	Gm16	1676128	1678366	0	0	0	0	0	0	0	0	0	0	0	0	0	0	0	0	0	0	0	0	elicitor-activated gene 3-1
Glyma16g02180	Gm02	6332212	6333571	0.882631	0.526193	0.818627	0.742298	0.653179	0.677975	0.4828	0.403654	0.688857	0.600356	0.586103	0.602708	1.20572	0.873945	0.853199	0.803072	0.837684	1.14954	0.658232	0.515607	endonuclease 2
Glyma02g08080	Gm06	47735127	47739089	0.0956908	0.0969168	0.0486573	0.235807	0.209262	0.288247	0.327832	0	0.0437795	0.207468	0.284269	0.0462636	0.136054	0.568368	0.248289	0.0954653	0.578818	0.394117	0.404387	0.362017
Glyma06g44930	Gm04	5648186	5650777	0.200069	0.648424	0.651085	1.65655	1.31257	0.703107	2.35004	1.22365	4.24717	0.89646	0.903408	0.715782	0.455137	0.574363	1.2805	0.279437	5.16348	3.48147	6.37498	6.28228	expansin B3
Glyma04g07270	Gm04	4368713	4368926	4.90836	5.73764	10.2419	8.12105	8.98214	10.8733	13.3501	9.3072	10.5042	3.34465	7.50104	5.72849	7.04018	9.71426	7.83319	6.72703	13.6549	12.8548	19.4492	17.0949	Ran BP2/NZF zinc finger-like superfamily protein
Glyma04g05731	Gm10	42429973	42431121	0	0	0	0	0	0	0	0.660512	0.622551	0	0	0	0	0	0	0	0	0	0	0	17.6 kDa class II heat shock protein
Glyma10g34260	Gm03	40950548	40955184	0	0	0	0	0	0	0	0	0	0	0	0	0	0	0	0	0	0	0	0	haemoglobin 2
Glyma03g33360	Gm03	5567901	5571304	9.79102	12.3308	12.1486	11.1467	12.5465	11.9136	16.6498	9.53142	15.096	12.4519	12.0026	11.9286	10.0594	12.2612	12.3471	9.3201	17.2771	15.4619	16.471	14.572	ATP phosphoribosyl transferase 2
Glyma03g05290	Gm20	40508856	40512140	1.20068	1.30929	0.439178	0.38342	0.433829	0.59422	0.677759	0.361403	0.373801	1.05932	1.20024	0.972065	0.517453	0.733941	0.540569	0.787777	0.282402	0.691567	0.442782	0.49061	LRR and NB-ARC domains-containing disease resistance protein
Glyma20g31920	Gm19	43413581	43418103	13.7306	13.7032	14.9319	14.2307	13.6016	13.4617	13.4849	18.1188	13.2044	14.6444	14.2366	12.6246	17.1506	12.6208	14.5587	15.8864	12.4219	11.5261	11.1394	11.8277	ubiquitin-conjugating enzyme19
Glyma19g36000	Gm18	57285493	57287987	10.9687	10.3547	6.94888	7.97596	5.87036	8.22791	6.31121	7.23203	5.12405	11.2873	9.55411	9.41378	9.54472	5.84874	9.02024	9.81523	5.61961	5.84539	5.0153	6.04957
Glyma18g47700	Gm13	7555028	7559917	0.171393	0.0573849	0.460963	0.446791	0.805691	0.625798	0.7767	0.110011	0.336987	0.286633	0.471936	0.356678	0	0.701111	0.318528	0.0282627	0.742847	1.25448	0.526767	0.643056	ROP-interactive CRIB motif-containing protein 4
Glyma13g07460	Gm05	7879812	7882259	3.93621	3.71755	3.91294	4.20973	4.74512	3.82387	5.21109	2.91376	5.05141	3.69813	5.01645	4.34844	4.07616	3.59462	4.1449	5.30137	5.29761	4.33668	5.08179	5.77975	NagB/RpiA/CoA transferase-like superfamily protein
Glyma05g07943	Gm09	45440519	45445865	0	0	0	0	0	0.0153242	0	0	0.0279298	0	0	0	0.0289326	0	0.0131999	0	0.0307721	0	0.0257984	0.0288692	TCP family transcription factor
Glyma09g40520	Gm15	1595639	1598698	3.23328	6.85229	3.36532	4.64925	5.67045	4.78358	6.15599	3.69201	5.83407	3.86513	8.13276	6.17631	3.09507	2.85736	3.70481	4.79744	5.22442	5.87514	6.28201	5.04763	AT-hook motif nuclear-localized protein 1
Glyma15g02370	Gm17	38197207	38207675	0.0721918	0.018279	0.124542	0.162652	0.142086	0.0815482	0.294529	0.0788457	0.265409	0	0.0214459	0.0740093	0.076983	0.128638	0.1345	0.0180053	0.310527	0.445085	0.231049	0.22656	IQ-domain 26
Glyma17g34321	Gm17	6410460	6412369	3.52056	4.08046	3.31368	3.59152	3.86117	3.73912	3.33087	2.77372	3.99492	3.34086	3.77655	3.67837	3.81884	3.05084	3.70667	3.04256	3.52765	3.23935	3.48656	3.44613	peroxin 10
Glyma17g08691	Gm05	32158416	32160070	0	0	0.139291	0.135008	0.149763	0.0305644	0.1589	0	0.111397	0.043985	0	0	0.0288447	0.135589	0.118463	0.247997	0.122733	0.225668	0.115775	0.179928	ABI five binding protein 3
Glyma05g26160	Gm19	33956285	33958421	14.6957	12.0612	23.9293	21.5287	26.9289	19.437	22.9496	31.6658	23.2771	13.8679	15.3953	14.8305	23.4884	22.4071	22.7033	24.7385	26.7868	23.9324	26.3121	26.0411
Glyma19g26830	Gm14	43674578	43681297	0.103697	0.0131282	0	0	0.0425195	0.0260303	0.0253758	0.0251677	0.0355819	0.0749421	0	0.0250672	0	0.0256635	0.0448439	0.0387948	0.039203	0.0667333	0.0328667	0.0122596	exocyst subunit exo70 family protein C2
Glyma14g34975	Gm11	36969573	36973448	0.00539444	0	0	0	0	0	0	0	0.00329068	0.00779714	0	0	0	0	0	0	0.00362557	0	0	0	receptor like protein 6
Glyma11g35280	Gm01	49946274	49947782	11.722	11.524	12.7949	11.961	13.3434	14.3069	12.9041	18.0377	12.7232	11.3782	10.7021	11.1849	12.8705	12.5229	13.275	12.466	12.9957	12.8602	12.8854	12.8261	Cyclophilin-like peptidyl-prolyl cis-trans isomerase family protein
Glyma01g37610	Gm12	7168482	7172381	40.9305	36.8795	36.0134	31.3763	27.3744	33.4834	30.7961	32.0185	31.2103	42.0173	39.6869	36.9204	38.3623	28.8604	41.9443	34.6822	32.5063	27.4595	31.2171	30.9774	Glutaredoxin family protein
Glyma12g09400	Gm05	40700821	40702765	2.67772	2.89505	1.3031	1.45735	1.52686	1.60004	1.64016	1.61076	1.32282	2.11326	2.47916	2.01733	1.57274	1.74011	1.36403	1.70445	1.22554	1.38707	1.59675	1.05653	WIP domain protein 3
Glyma05g36970	Gm18	59471368	59472836	0.0967504	0.58794	0.0655948	0.0635781	0.0352632	0.129528	0.0473517	5.46341	0.0590191	0.792445	0.82393	0.919925	0.16813	0.0638513	0.0278932	0.0160871	0.0812816	0.083017	0.12266	0.0762554	WRKY family transcription factor
Glyma18g50290	Gm17	3749328	3757302	0	0	0	0	0	0	0	0	0	0	0	0	0	0	0	0	0	0	0	0	O-methyltransferase family protein
Glyma17g05400	Gm04	46563959	46566602	6.59671	5.59542	5.4821	7.12452	5.66738	4.93956	5.50508	5.71173	6.60968	6.61695	7.12475	6.38698	5.81032	5.1695	4.9839	7.18064	5.63934	5.73748	6.81411	7.25722	metalloendopeptidases;zinc ion binding;DNA binding
Glyma04g40550	Gm02	50847891	50851268	77.9161	79.7868	81.3883	77.7931	79.5339	81.2006	85.1213	72.3395	79.6612	74.613	77.6766	79.587	81.3829	76.7643	80.968	77.2707	81.8879	84.681	77.7004	84.1839	nascent polypeptide-associated complex subunit alpha-like protein 2
Glyma02g47170	Gm20	44357642	44359127	4.33936	6.07998	4.43045	7.15142	4.70729	7.59481	4.38188	5.17848	3.2487	4.90862	7.68365	5.48951	4.81226	4.15989	4.13883	4.14093	2.99141	3.74403	3.34869	2.64419	Nucleotide/sugar transporter family protein
Glyma20g36130	Gm13	32478807	32481336	0.959823	0.927001	1.10876	0.690357	0.748123	0.802394	0.898642	0.974889	0.733072	0.911509	1.90858	1.30134	1.09334	0.831679	0.691966	0.635051	0.807541	0.854532	0.414926	0.973629	ROP-interactive CRIB motif-containing protein 4
Glyma13g29591	Gm18	7419483	7422807	5.01737	4.93962	5.68884	5.79039	5.04315	5.89841	5.58232	9.87803	6.31619	6.17106	6.62863	5.31857	5.09555	5.67645	5.4042	6.6689	6.33062	7.58887	8.13892	7.23604	heat shock protein 70B
Glyma18g08690	Gm10	3719578	3722014	0	0.0414803	0	0.0100922	0	0	0	0	0.00936853	0	0	0	0	0	0.00885537	0	0	0	0.00865362	0	NB-ARC domain-containing disease resistance protein
Glyma10g04760	Gm14	45520634	45524167	0.015319	0.0930918	0.0311579	0.1661	0.217753	0.0769084	0.179939	0.0297439	0.266327	0.0664265	0.0910168	0.0888754	0	0.0606596	0.119245	0.0152829	0.277987	0.378563	0.310883	0.26101	Flavin-binding monooxygenase family protein
Glyma14g36290	Gm12	1508357	1510182	0.133793	0.222619	0.281933	0.395699	0.313576	0.239994	0.346181	0.0649443	0.279826	0.372957	0.477023	0.286539	0.190229	0.264894	0.272764	0.190683	0.298668	0.295205	0.298858	0.198851	Tetratricopeptide repeat (TPR)-like superfamily protein
Glyma12g02371	Gm20	1383306	1385469	3.41776	3.56824	3.26747	3.25352	2.86039	3.49052	2.74968	2.65898	3.22906	3.62894	3.797	3.42927	3.46151	2.83302	3.30532	3.76587	3.1506	2.7659	2.76009	3.33215
Glyma20g01800	Gm04	4227957	4229832	0.0901837	0.319687	0.160499	0.111118	0.0986093	0.113191	0.110345	0.0893757	0.16504	0.197157	0.268654	0.239806	0.192336	0.200872	0.176109	0.0899712	0.0681883	0.0232147	0.228669	0.127944	cytochrome P450, family 706, subfamily A, polypeptide 6
Glyma04g05570	Gm03	4566325	4567364	11.6103	7.57214	8.1101	6.56027	3.78287	8.47843	5.8115	5.42227	5.51306	12.0989	9.70276	8.50492	11.9639	7.86552	8.72317	7.34174	5.40906	7.72832	4.31178	6.7661	Protein of unknown function (DUF3511)
Glyma03g04431	Gm12	6750911	6755225	0	0	0	0	0	0	0	0	0	0	0	0	0	0	0	0	0	0	0	0	PIF1 helicase
Glyma12g08980	Gm01	25500530	25509163	5.69283	4.32787	5.43553	4.89801	5.69202	4.84962	5.84487	6.09419	11.4242	10.2402	7.40973	7.79258	4.94752	5.18085	7.16286	6.62364	12.25	6.69293	10.7793	8.97814	Transmembrane amino acid transporter family protein
Glyma01g20760	Gm12	33738205	33741832	30.6843	27.91	29.5051	31.7002	28.4963	29.0681	27.6845	23.8354	28.4459	31.325	30.7933	29.6705	34.5712	27.5394	37.1871	35.1641	28.6226	28.3635	28.4027	27.328	dehydroquinate dehydratase, putative / shikimate dehydrogenase, putative
Glyma12g30160	Gm01	47680344	47682544	4.93691	5.76181	5.73171	6.89857	6.05175	6.21047	4.31164	5.73649	3.34243	4.96918	5.59696	5.86199	5.25179	4.75558	5.12392	5.88931	5.13179	4.93057	4.67715	4.50929	SERINE CARBOXYPEPTIDASE-LIKE 49
Glyma01g35120	scaffold_1902	321	2128	0	0	0	0.0137354	0.0152365	0	0	0.013528	0.0127505	0	0	0	0	0	0	0	0.0280961	0	0.0117775	0.0131794	NB-ARC domain-containing disease resistance protein
Glyma1902s50	Gm17	8101420	8105410	22.5152	19.8292	25.3307	27.6612	26.3234	25.465	24.6295	31.9599	23.7535	21.7481	21.9938	21.4027	28.3523	23.6525	24.428	26.3505	28.7111	25.1243	27.5334	27.5358
Glyma17g10770	Gm05	40691047	40692275	23.6772	26.4431	20.5425	21.0843	16.3842	22.5026	22.9673	13.9547	22.5475	28.487	27.1504	25.2972	22.8669	18.03	23.0318	21.0911	20.3567	21.1398	19.673	22.9294	NAP1-related protein 2
Glyma05g36956	Gm15	50210086	50210290	0.901336	0.855829	0.515605	0.999506	1.13954	1.103	0.6617	1.20317	1.10825	1.30279	1.0041	0.817066	1.17474	0.75285	0.779566	0.786811	1.10744	1.16009	1.66654	1.25208
Glyma15g42787	Gm05	24375664	24377592	0.786158	0.796231	0.799498	0.774919	1.71921	3.1575	1.53905	2.28964	0.719352	1.13632	2.80254	0	0.74518	4.66949	0	1.56861	3.17023	0.809478	2.65783	2.23064
Glyma05g20400	Gm17	5836896	5839574	4.84289	5.50714	1.86629	1.80907	1.52376	3.13943	3.54293	1.31991	1.11969	3.2911	4.52289	4.09682	2.63076	2.47837	2.07223	2.32247	1.16487	1.55721	0.751985	0.85802	Amino acid kinase family protein
Glyma17g07900	Gm14	16186695	16188321	19.69	22.8174	26.6134	20.0995	23.5584	23.9039	26.4452	30.2998	24.3124	17.2038	15.3309	19.8258	19.925	22.5456	25.4684	21.3954	25.8566	23.4499	23.7289	22.4507	Ribosomal protein L35
Glyma14g15281	Gm07	13899937	13903019	0	0	0	0	0	0	0	0	0	0	0	0.0125148	0	0	0	0	0	0	0	0	PIF1 helicase
Glyma07g14450	Gm19	46779329	46782202	0.376137	0.317464	0.433619	0.346157	0.342732	0.440714	0.405093	0.24344	0.585095	0.362685	0.342668	0.303211	0.582396	0.471731	0.325415	0.300201	0.429854	0.477753	0.561691	0.699693	Plant protein of unknown function (DUF247)
Glyma19g40340	Gm11	1381042	1384651	2.79646	1.9668	3.42227	3.25708	3.13887	3.95957	1.97522	3.53209	1.71755	2.12064	3.28481	2.57212	2.34854	2.25212	2.03211	1.82188	1.67212	1.65745	1.4629	1.92431	RING/FYVE/PHD zinc finger superfamily protein
Glyma11g02210	Gm03	34396697	34397081	6.32215	6.54986	6.61883	6.42554	6.93543	6.89865	7.34301	5.31393	7.78262	7.44803	7.40184	6.58336	5.59048	6.41218	6.54194	7.63889	7.21854	6.65884	7.3374	7.45722
Glyma03g26871	Gm15	2105179	2106394	0.37501	0.459576	0.322261	0	0.546729	0.240988	0.264295	0.568853	0.386035	0.439053	0.320845	0.232072	0.0639833	0.400936	0.468681	0.269371	0.952718	0.0463361	0.558901	0.510746	prenylated RAB acceptor 1.B4
Glyma15g03010	Gm06	47616026	47616629	1.98572	2.35453	2.04404	2.00507	2.06533	2.60172	2.48895	1.45758	2.52604	2.17013	3.25165	2.20106	2.50197	1.89383	2.53429	1.54618	3.05165	3.34122	2.92687	3.43554	Protein of unknown function (DUF3511)
Glyma06g44780	Gm02	13564590	13565148	108.006	92.7708	107.971	98.7371	47.3325	151.668	72.5186	68.9517	49.9743	109.208	110.371	104.85	128.145	93.8275	106.283	89.3046	48.3936	80.9489	34.0513	73.4871
Glyma02g15000	Gm19	45733313	45735670	74.4987	88.5177	38.3725	29.1015	19.0825	25.7657	21.4041	29.5325	19.8192	85.0477	109.919	86.843	51.5231	32.2311	38.6007	32.2067	30.8765	27.9844	24.72	26.4228	Calcium-binding EF-hand family protein
Glyma19g38880	Gm13	44076504	44078551	7.74966	7.48154	3.69429	3.46136	1.72122	5.34968	3.43727	3.17397	3.43475	6.652	7.9138	6.67437	5.16495	3.23764	4.81813	3.14209	4.51674	4.24007	3.47968	3.89386
Glyma13g44690	Gm13	42533265	42534866	48.5323	59.3888	56.3673	44.9735	43.9018	56.8073	70.1996	38.257	60.3653	59.304	55.0597	51.9604	46.5791	46.9734	47.7341	36.9878	58.2971	61.6645	55.5588	63.5785	Ribosomal protein L7Ae/L30e/S12e/Gadd45 family protein
Glyma13g42590	Gm12	38585222	38587040	87.7995	62.9289	107.939	118.238	112.201	100.587	87.4349	179.75	89.5946	70.6242	80.8313	84.2356	122.225	120.742	115.408	124.27	88.3374	93.7615	78.9198	94.084	Late embryogenesis abundant (LEA) hydroxyproline-rich glycoprotein family
Glyma12g35460	Gm17	2037661	2038909	0.0229254	0	0	0	0	0.0230192	0.0448808	0.0445127	0.0209772	0.0331364	0	0.0221675	0	0	0.0198282	0.0228714	0.023112	0.0236055	0.0193765	0.0216828	squamosa promoter-binding protein-like 12
Glyma17g03050	Gm16	36161082	36162027	0.867713	4.44166	11.8533	8.52996	13.0265	7.08784	15.1277	6.42037	20.7936	3.42361	10.9797	6.07727	1.22261	8.82199	7.95109	1.73134	22.6023	24.1474	23.2702	19.9182
Glyma16g33130	Gm04	49081255	49083668	0.825918	1.24868	1.32134	0.738896	1.14356	0.764214	1.00232	2.68233	1.35017	4.20092	13.028	2.98025	0.490624	0.523596	1.08553	0.301213	2.15323	1.45086	1.32113	0.906917	HSP20-like chaperones superfamily protein
Glyma04g43530	Gm03	39629904	39633681	0.036789	0.0124201	0	0.0120877	0.0134087	0.0369395	0	0.0119051	0.0336627	0.017725	0.0437157	0.142291	0.139485	0.145675	0.0565668	0	0.065935	0.0822054	0.0207293	0.0115983	S-adenosyl-L-methionine-dependent methyltransferases superfamily protein
Glyma03g31790	Gm08	22668715	22672970	24.8775	21.6835	20.2319	16.5532	14.553	17.9747	13.16	18.12	11.9137	20.2478	29.0808	24.2422	27.8345	16.9783	25.2095	19.1393	15.1113	15.7373	16.5232	15.2007	BET1P/SFT1P-like protein 14A
Glyma08g28380	Gm16	30066079	30107979	3.12127	3.70701	2.81235	3.35725	3.11272	4.45094	3.48317	3.83953	2.92114	3.20359	4.50631	4.02082	3.31514	3.18044	3.50858	4.84837	4.69438	4.31305	5.83471	5.38492	NSP-interacting kinase 1
Glyma16g25932	Gm13	34584954	34586921	4.38935	3.75704	2.61517	4.19792	3.0461	2.6612	2.94389	2.05171	3.70081	3.99461	3.71135	3.65595	2.73401	2.44813	2.85046	3.74993	3.01958	3.2489	4.33442	4.05593	Protein of unknown function (DUF1162)
Glyma13g32390	Gm04	47802012	47802874	0	0	0.0672737	0.0163008	0	0.0747255	0.0161873	0	0.0151319	0.0239029	0.122825	0.0800999	0.0156752	0.0736723	0	0	0.0666897	0.0681135	0.0525101	0.0625658	Phototropic-responsive NPH3 family protein
Glyma04g42030	Gm06	4337960	4338319	1.07821	0.527182	0.415914	0.476424	0.609796	0.671969	0.582286	0.216567	0.47628	0.591133	0.441798	0.323553	0.317174	0.515276	0.482349	0.445103	0.412303	0.421106	0.377088	0.351644
Glyma06g06075	Gm12	38123630	38125160	0	0.199851	0.200671	0	0.215758	0	0.386296	0	0	0	0.234475	0	0	0.586012	0	0	0	0.406352	0.166776	0.186628
Glyma12g35010	Gm12	36155829	36163069	0	0	0	0	0	0	0	0	0	0	0	0	0	0	0	0	0	0	0	0	Toll-Interleukin-Resistance (TIR) domain family protein
Glyma12g32670	Gm20	23506062	23510343	14.9723	11.8061	16.5233	15.7629	16.2105	16.4838	17.3832	20.0032	20.4917	12.7358	12.7787	12.7058	16.5715	14.7793	17.3135	15.2156	20.5498	18.4547	20.5078	19.991	diacylglycerol kinase 5
Glyma20g16764	Gm01	4374995	4375777	0	0	0	0	0	0	0	0	0	0	0	0	0	0	0	0	0	0	0	0	PIF1 helicase
Glyma01g04780	Gm08	9154609	9161158	2.4e-40	0.0114644	6.11e-56	0	5e-36	1.12e-42	7.8e-40	0.184679	3.24e-28	5.23e-223	0.0713963	8.62e-07	0.173717	0.0728358	2.24e-125	1.12e-63	2.13e-139	1.61e-91	0	3.91e-49
Glyma08g12480	Gm13	24067121	24068191	5.23842	5.66486	4.45109	5.17066	4.69072	4.44924	4.78386	4.2807	4.21357	5.24311	5.43319	5.76533	5.82667	4.69832	5.45752	5.8834	4.13872	4.21589	3.80942	3.4411	NAD(P)-binding Rossmann-fold superfamily protein
Glyma13g20581	Gm11	16058553	16061089	0.537019	0.944667	0.977288	0.863662	0.309048	0.964912	1.24498	0.466468	0.827594	0.694503	0.839646	0.98387	0.401863	0.923333	0.806708	0.225581	0.569884	1.19321	0.597219	0.775235
Glyma11g19370	Gm02	3486688	3491133	0.491862	0.940976	0.791997	0.579103	0.642391	1.11122	0.922791	0.477507	0.612588	0.533204	0.763061	0.858723	0.712286	0.662743	0.555399	0.531596	1.08815	0.872224	0.854535	0.736571
Glyma02g04310	Gm10	5274157	5280277	4.17331	5.51316	6.38155	6.24496	8.29972	5.26833	8.58442	4.69739	7.6373	4.85192	5.67777	5.2927	4.29974	6.28676	5.80657	4.64618	8.20111	8.31392	8.90759	8.13731	phosphoribosyl pyrophosphate (PRPP) synthase 3
Glyma10g06560	Gm17	1009216	1015636	11.0717	9.63461	10.8192	9.93166	11.6484	11.5663	10.7763	6.26419	10.624	10.9748	10.086	10.9942	11.1742	9.87431	11.2989	10.9736	9.91032	10.8056	9.71567	9.2247	TRF-like 8
Glyma17g01660	Gm07	1757655	1759422	4.42938	5.79694	4.03934	3.97014	3.47686	4.66035	4.44487	2.46959	4.84248	4.43479	4.57396	4.74683	4.48404	3.67794	4.25557	3.08324	4.3642	4.58375	4.67726	3.67224	Galactosyltransferase family protein
Glyma07g02601	Gm06	8690183	8699929	9.40915	5.47958	6.81777	7.07239	6.43013	7.91239	5.52605	10.048	6.88765	7.31	5.73013	8.41571	9.36463	6.753	8.03658	9.50432	8.41859	7.26619	6.95886	8.45421	phospholipid N-methyltransferase
Glyma06g11340	Gm07	36264755	36266819	9.56926	11.871	11.5526	12.4704	12.8627	14.474	12.805	13.7516	11.9829	10.1985	11.0894	11.6165	12.4394	11.2592	13.2963	15.2262	14.5043	11.5252	13.2281	12.202	Vacuolar sorting protein 9 (VPS9) domain
Glyma07g31270	Gm04	43656553	43657440	0	0	0	0	0	0	0	0	0	0	0	0	0	0	0	0	0	0	0	0
Glyma04g37281	Gm19	43679914	43688656	9.97036	6.18251	9.51875	9.82781	12.2368	8.78529	10.3569	9.48184	13.033	7.05854	8.22079	6.29598	10.8007	11.6829	7.91942	9.94687	10.6669	12.5707	13.4143	10.0073
Glyma19g36400	Gm10	50600734	50601843	17.305	15.1148	12.3738	11.9105	11.2556	11.3369	9.96879	9.64767	11.0903	16.622	13.6327	14.8586	14.5422	10.3299	12.9811	13.574	10.4524	10.0847	11.7449	11.1715	RING/U-box superfamily protein
Glyma10g44141	Gm12	36672766	36675955	0.765563	1.45952	1.51131	0.976564	0.787847	1.53739	0.793446	0.568345	0.906537	1.49709	0.856194	1.00152	1.10983	1.24824	1.32427	1.70723	1.22579	1.53017	1.06573	1.36295	glucan synthase-like 12
Glyma12g33360	Gm04	42932033	42936070	0.280474	0.741732	0.586313	0.844752	1.53339	1.01697	1.66249	0.559704	1.6539	0.472965	0.740629	0.542403	0.251085	0.478179	0.754701	0.248723	1.9793	2.3264	1.92278	1.42952	Reticulon family protein
Glyma04g36410	Gm01	53500794	53504338	3.05894	3.38044	3.03068	3.10774	3.31653	2.74063	3.03345	2.63273	3.27432	3.03147	3.50651	3.28257	3.31786	2.55179	3.07145	2.62092	3.62213	3.92421	3.26667	2.69021	seed imbibition 2
Glyma01g42200	Gm20	37082265	37094332	3.80023	4.2094	4.19165	4.71915	3.64058	5.33748	3.67488	8.15886	2.5108	4.04913	4.47483	4.69593	3.33008	4.58032	3.59466	3.74546	2.51167	3.58195	2.58119	2.23692	ACT domain repeat 8
Glyma20g28120	Gm13	34339463	34342189	2.56243	2.79711	2.29465	3.2695	2.45938	2.29418	2.77297	1.27146	3.17834	3.08646	3.00261	2.86313	2.32091	1.9659	2.53637	2.74812	2.27952	2.91694	3.07417	2.99577	Homeotic gene regulator
Glyma13g32050	Gm13	22834424	22838871	0.987887	1.56824	0.598605	0.526605	0.84755	1.23359	0.784829	0.725876	0.415626	1.12038	1.80866	2.01368	1.34119	0.528869	0.923677	1.0898	0.323553	0.606076	0.496637	0.303547	PapD-like superfamily protein
Glyma13g19280	Gm07	2883036	2884740	67.8525	77.7534	70.7435	68.5388	72.0538	75.599	72.1486	88.6385	77.2168	71.1631	65.8674	69.8386	74.7376	67.9972	74.5095	74.1162	81.9513	74.184	75.1797	76.0219	regulatory particle AAA-ATPase 2A
Glyma07g04010	Gm06	5788060	5789566	0.907558	0.893278	0.201835	0.19563	0.160747	0.199279	0.107925	0.120421	0.100889	0.878527	0.402711	0.800562	0.72945	0.220703	0.633476	1.26581	0.254073	0.113529	0.650432	0.444944
Glyma06g07870	Gm02	8378357	8379415	14.5211	10.897	20.9461	21.5629	22.6237	14.656	19.9031	18.0598	23.2352	11.9625	14.1483	13.659	20.1113	20.1659	19.571	19.4034	20.4039	19.8712	23.1314	22.807	N-acetyl-l-glutamate kinase
Glyma02g10490	Gm17	9108318	9119246	0.0573213	0.377362	0.116588	0.0282509	0	0.143889	0.0561086	0.0278242	0.0262251	0.33141	0.170285	0.193992	0.108667	0.0886634	0.0247886	0.0571863	0	0.0295108	0	0	C2H2 and C2HC zinc fingers superfamily protein
Glyma17g12070	Gm10	12806042	12808653	12.6315	10.6472	11.4661	11.7868	12.6382	11.5903	11.7286	14.2667	12.5052	11.33	10.6804	11.5712	12.8574	11.6956	13.6306	12.8208	12.3009	11.515	12.4619	11.7479	RabGAP/TBC domain-containing protein
Glyma10g12130	Gm08	3975602	3987041	0.467246	0.402248	3.65885	2.37192	3.88284	2.18158	3.9333	0.9299	3.97613	0.540287	0.77731	0.406619	0.642192	2.40524	2.54597	0.466146	4.80471	5.55678	5.11415	5.23677	2-oxoglutarate (2OG) and Fe(II)-dependent oxygenase superfamily protein
Glyma08g05570	Gm03	2912958	2933829	38.8092	36.0352	37.7066	36.264	33.8788	36.8876	36.1768	21.085	37.0461	37.8681	38.2312	37.5108	41.7486	33.6363	40.7267	40.3261	34.7251	35.6751	36.0459	35.1839	Translation elongation factor EF1A/initiation factor IF2gamma family protein
Glyma03g03120	Gm01	49164706	49167830	11.7769	10.7744	11.4187	12.4567	11.4635	10.7652	10.9889	10.5889	11.642	11.5075	10.6065	12.3122	11.1693	10.2806	11.2878	11.9187	11.7635	11.5309	13.2825	11.7739	SEC6
Glyma01g36720	Gm05	35706038	35714105	5.23368	4.9418	2.35638	2.04212	1.96726	1.88863	1.22751	2.40821	1.19736	4.09756	3.36865	3.5846	3.33311	2.29375	2.49911	3.69848	1.45646	1.09462	0.990669	1.28919
Glyma05g30320	Gm19	37510871	37513898	8.80592	7.44225	5.08184	6.63669	4.56093	5.91437	4.80884	3.60773	4.81143	7.49071	7.10947	7.08072	7.85169	5.15532	7.8762	8.53297	4.1627	4.49452	4.56535	4.60665	Phosphatidylinositol-4-phosphate 5-kinase family protein
Glyma19g29800	Gm14	12268698	12275893	3.33324	3.34958	3.61049	3.79041	3.5972	3.87855	3.41566	4.82024	3.86014	3.19937	3.63078	3.63431	4.08102	3.62624	4.09916	4.47715	4.0342	3.65557	3.90306	4.32659	Presenilin-1
Glyma14g13125	Gm12	35302345	35306756	0	0	0	0	0	0	0	0	0	0	0	0	0	0.0901536	0	0	0	0	0	0.0430669	aldehyde dehydrogenase 11A3
Glyma12g31740	Gm05	32069993	32075610	11.6735	12.7325	12.0497	12.3269	13.698	12.4176	13.3345	16.3719	14.2486	12.1877	12.2492	12.6852	13.0372	12.2932	13.4871	12.6947	14.8596	13.012	13.6426	13.0915	PIN domain-like family protein
Glyma05g26070	Gm03	24778675	24782670	0.653693	1.01663	1.15515	1.38999	0.746477	1.19363	1.36987	0.933413	0.819341	0.785812	0.80671	1.04704	0.848759	1.38677	0.891586	0.785306	1.01194	0.949879	1.44548	0.795898
Glyma03g19480	Gm05	174887	176804	0	0	0	0	0	0	0	0	0	0	0	0	0	0	0	0	0	0	0	0	Protein of unknown function (DUF3741)
Glyma05g00390	Gm18	3384223	3387019	5.84887	5.50378	6.70435	5.9203	6.42657	5.241	6.11706	4.37316	5.8229	6.82106	7.15403	6.01501	7.4959	5.9599	6.33263	7.31883	6.18481	5.75731	5.68072	5.42365	Presenilin-2
Glyma18g04610	Gm09	1120344	1127972	3.00698	2.6573	6.50672	6.21212	6.6841	4.07748	5.58882	3.00514	5.80847	2.85634	4.69338	3.53514	4.71812	6.83793	7.21617	3.73408	5.20903	6.46357	9.86773	8.8606	plasmodesmata-located protein 7
Glyma09g01750	Gm10	40524468	40527468	0.161644	0.125194	0.135378	0.112471	0.207937	0.143211	0.204761	0.156927	0.130507	0.123692	0.112988	0.137912	0.0811157	0.103541	0.14803	0.0664026	0.0958588	0.107696	0.0803653	0.116911	Wall-associated kinase family protein
Glyma10g32080	Gm08	11353119	11354820	67.952	56.0157	130.721	136.463	126.16	113.641	90.3645	180.305	80.5171	59.5772	70.5031	70.256	105.906	118.296	115.116	84.1546	88.1227	93.1309	63.5126	55.7011	light harvesting complex of photosystem II 5
Glyma08g15630	Gm04	48245120	48250905	48.7693	48.3304	40.2765	39.1601	40.9851	36.8093	33.2026	28.9514	42.1374	44.8013	32.2063	40.8242	50.0144	41.5302	47.471	47.0724	36.1895	36.1988	32.3421	39.5032	Protein of unknown function (DUF506)
Glyma04g42501	Gm20	1023727	1029296	10.2304	8.64679	8.27645	9.09478	9.11025	9.15515	8.22658	8.90262	8.22132	8.70441	7.68769	8.97621	9.62071	9.074	10.4903	10.4717	8.52969	8.20545	8.68756	9.1269	Chaperone DnaJ-domain superfamily protein
Glyma20g01505	Gm09	20609868	20612341	0.76035	0.496778	0.828484	0.80397	0.773239	0.90926	1.06323	0.739173	1.19269	0.785008	1.16166	0.787727	0.604172	0.591407	0.564748	0.541828	1.36939	1.11843	1.28571	1.07935	anthranilate synthase beta subunit 1
Glyma09g16930	Gm20	1138325	1139562	0	0.00546837	0	0	0	0.0216851	0	0.00524162	0.0296423	0.046824	0.00641577	0	0	0.0106897	0.00466977	0.0242391	0.00544314	0.00555935	0.0205352	0.0204262	Concanavalin A-like lectin protein kinase family protein
Glyma20g01625	Gm07	13542516	13543280	0	0	0	0	0	0	0	0	0	0	0	0	0	0	0	0	0	0	0	0	SCARECROW-like 1
Glyma07g14140	Gm05	31422174	31427920	0.0962914	0.0853344	0.036722	0	0.0526438	0	0.0824724	0	0.0770951	0.0695899	0	0	0.0342271	0	0.124924	0.144097	0	0.0743608	0	0	general regulatory factor 9
Glyma05g25290	Gm15	9839557	9844758	4.71629	3.7017	3.05556	3.61157	3.42703	3.75077	2.5582	2.13865	3.04701	4.42845	4.12886	4.16841	4.11572	3.15224	3.62877	4.22602	2.93814	3.09016	3.24144	3.75986	MAPK/ERK kinase kinase 1
Glyma15g13220	Gm16	8967219	8967720	59.7634	62.393	52.0337	54.1937	54.8167	61.1857	55.1986	69.9872	52.4737	60.5528	61.325	60.9459	68.6064	52.0345	61.2459	63.4488	55.059	52.4374	49.544	53.6674	vesicle-associated membrane protein 726
Glyma16g09210	Gm20	43452290	43452785	0	0	0	0	0	0	0	0	0	0	0	0	0	0	0	0	0	0	0	0	Putative membrane lipoprotein
Glyma20g35170	Gm13	40709181	40710667	0	0	0	0	0	0	0	0	0	0	0	0	0	0	0	0	0	0	0	0
Glyma13g40161	Gm13	102627	106353	2.0822	1.5478	1.729	2.07126	2.06786	1.51535	1.38376	1.98434	1.45079	1.71189	2.79204	2.10572	2.40824	1.98561	2.19743	2.05824	1.63695	1.49488	1.67914	1.84287	Terpenoid synthases superfamily protein
Glyma13g00370	Gm02	13685925	13690934	0.0606998	0.0721507	0	0.059832	0.0221236	0.0507901	0.0396104	0.28482	0.0555416	0.0731131	0.0841501	0.0684752	0.0958931	0.0600891	0.0437494	0	0.0815919	0.0937506	0.119708	0.0382733	Protein kinase superfamily protein
Glyma02g15180	Gm12	38891266	38901236	3.8534	3.79032	3.50966	3.37705	3.45676	3.43652	3.54495	2.95315	3.75475	3.21762	3.35552	4.15039	3.20484	2.94351	3.07268	2.77937	3.72672	4.42721	3.79351	4.07186	P-loop containing nucleoside triphosphate hydrolases superfamily protein
Glyma12g35760	Gm02	34335278	34338995	4.77258	5.58938	4.01417	4.91882	4.49488	4.33179	5.41764	2.0956	5.00217	5.47711	5.83296	5.70297	4.08529	3.94019	3.67449	4.91415	4.80657	5.46452	5.74361	4.74291	Acyl-CoA N-acyltransferase with RING/FYVE/PHD-type zinc finger protein
Glyma02g31430	Gm09	21769479	21771929	8.2079	6.49457	11.6908	9.12487	11.7283	8.10099	10.7732	6.20264	10.3268	8.86411	7.09332	8.09438	7.36011	9.99507	9.3578	4.76893	9.30904	9.53181	8.67161	7.38812	guanylate kinase
Glyma09g17550	scaffold_1472	1482	3043	0.596189	0.937357	0.782538	0.839694	0.640872	0.597816	1.04875	0.6495	1.15634	0.543024	0.642209	0.610974	0.764264	0.743384	0.879317	0.676182	0.941873	1.30122	1.02166	1.09998	Mitogen activated protein kinase kinase kinase-related
Glyma1472s00200	Gm19	50110851	50113208	0.0295086	0.0597734	0.0200062	0	0.0322655	0	0	0	0.027001	0.0853037	0	0.028533	0	0.0292117	0	0.0294391	0.0594976	0.0607679	0.0249406	0.0279092	CCT motif family protein
Glyma19g44790	Gm18	61138518	61147077	0.150378	0.380762	0.395068	0.333513	0.411068	1.1702	1.39837	0.474465	2.24745	0.126791	0.416947	0.242344	0.962142	0.310135	0.270963	0.18753	0.682209	0.4	1.77938	0.782251	cytochrome P450, family 78, subfamily A, polypeptide 6
Glyma18g52560	Gm04	12228875	12233227	3.81126	2.93081	2.18918	3.54806	2.36021	2.38587	1.88834	2.24971	2.02892	3.51952	3.59932	3.49758	3.60145	2.36196	3.47441	4.54161	1.65431	2.07117	2.20716	2.392	phospholipase D beta 1
Glyma04g12845	Gm16	18846429	18848976	0.285255	0.3178	0.386793	0.421765	0.374286	0.40099	0.577054	0.166158	0.791766	0.357471	0.350262	0.211569	0.25236	0.320107	0.427643	0.303555	1.01613	1.19445	1.39032	1.10615	Protein of unknown function (DUF1022)
Glyma16g17380	Gm05	7598143	7604910	0.104935	0.0641209	0.0480031	0.0489954	0.0463529	0.0661676	0.0433051	0.0388203	0.0506951	0.0717752	0.0741013	0.0774688	0.132602	0.064379	0.080193	0.145908	0.0622155	0.0590361	0.0426428	0.0203588	disease resistance family protein / LRR family protein
Glyma05g07540	Gm01	54222449	54230832	0.686868	0.541121	0.419061	0.36121	0.475636	0.490376	0.403494	0.326137	0.474912	0.474899	0.556585	0.671475	0.462921	0.383022	0.448798	0.477302	0.630923	0.502992	0.696619	0.635123	signal peptide peptidase
Glyma01g43165	Gm13	40400965	40402594	7.25234	6.65215	6.7044	7.21584	8.14752	6.76733	8.14238	8.32176	8.9362	7.21167	7.59406	7.97218	5.8535	6.95805	8.25807	8.14374	7.2344	8.96376	9.40877	8.73394	RING/U-box superfamily protein
Glyma13g39860	Gm02	38890972	38894576	0	0.0398437	0.0600108	0.0193886	0.0860301	0	0.0385074	0	0	0	0.0701201	0.0190195	0	0	0	0.0588705	0.0198299	0	0.0332497	0
Glyma02g34601	Gm09	31506681	31507602	0	0	0	0	0	0	0	0	0	0	0.0138437	0	0	0	0	0	0	0	0	0	PIF1 helicase
Glyma09g25350	Gm04	5329114	5336370	0.564795	0.686437	0.283673	0.355051	0.212996	0.333319	0.406172	0.407877	0.237306	0.326542	0.79245	0.428427	0.612198	0.304279	0.195397	0.413974	0.309873	0.285631	0.070143	0.262367	ARABIDOPSIS THALIANA PEROXYGENASE 2
Glyma04g06900	Gm14	4725064	4729454	15.4912	15.6688	18.6529	23.6122	21.2133	14.3067	16.3457	14.2083	22.3186	18.3847	17.7853	15.9166	16.4359	16.1537	19.411	13.4289	21.7463	19.5668	21.2248	21.0696	TOPLESS-related 1
Glyma14g06470	Gm19	2049161	2050455	0.266828	0.577345	0.185235	0.179327	0.252156	0.353275	0.0831036	0.28259	0	0.350612	0.302835	0.293189	0.103467	0.180098	0.0419599	0.568764	0.0978181	0.274892	0.0922589	0.195189	Phosphoinositide-specific phospholipase C family protein
Glyma19g02316	Gm01	11308064	11312690	0.0618822	0.113744	0.0629322	0.02711	0.0300727	0.0276157	0.0134607	0	0	0.0795064	0.13345	0.013297	0	0.0544529	0.0475751	0	0	0.028319	0.0523026	0.0260125	Protein kinase protein with adenine nucleotide alpha hydrolases-like domain
Glyma01g09360	Gm20	38588312	38595702	0	0	0	0	0	0	0	0	0	0.02696	0.0443283	0	0	0	0	0	0	0	0	0	senescence-related gene 1
Glyma20g29761	Gm04	46378619	46382475	2.60064	2.64584	3.1628	3.35845	2.44841	3.35173	3.63946	1.29488	4.38239	3.49604	3.00572	3.22094	2.42384	2.90767	3.61029	2.56481	3.8181	4.29805	5.09937	4.3924	Myosin heavy chain-related protein
Glyma04g40276	Gm08	16688516	16691244	0.205178	0.484881	0.6262	0.651676	1.09681	0.755574	1.22733	0.486908	1.27256	0.461956	0.812931	0.507007	0.51862	0.699612	0.57181	0.273442	1.47101	1.4319	1.29098	1.3584	cytochrome P450, family 714, subfamily A, polypeptide 1
Glyma08g21940	Gm03	19223401	19224313	15.3778	19.3132	22.522	21.1564	18.4875	23.4345	26.1198	16.8927	30.4153	21.4775	17.2255	19.0436	18.3863	17.3282	22.5634	14.5396	28.81	35.5575	27.0905	27.6662	RAB GTPase homolog G3D
Glyma03g14980	Gm02	42005931	42010581	0.449268	1.19006	0.70291	0.6813	0.86912	1.04101	1.01484	0.570358	0.727313	0.849961	2.42307	1.57058	0.753799	0.718439	1.16572	0.241344	0.522606	0.925546	0.554975	0.719091	SOUL heme-binding family protein
Glyma02g36520	Gm05	17878193	17880331	10.0461	9.97797	9.09015	9.74921	10.411	10.8091	9.4436	10.2999	9.1568	10.2375	9.70939	10.3434	9.26455	9.61798	10.2518	10.507	8.78594	10.194	8.58943	8.84913	DNA glycosylase superfamily protein
Glyma05g16070	Gm01	4282743	4288290	5.71213	4.36209	4.82541	6.45794	4.68933	6.1936	4.37656	5.27966	3.42325	5.8823	5.7684	5.55857	6.33119	4.93201	5.57178	6.86389	2.94373	3.70182	2.63759	3.65922	Cyclin-dependent kinase inhibitor family protein
Glyma01g04650	scaffold_247	6312	6453	0.083699	0.0613079	0.0851193	0.129647	0.157186	0.0845416	0.0824159	0.0348241	0.0656454	0.156084	0.0852499	0.0578084	0.0680024	0.0591835	0.0620497	0.0596442	0.108866	0.123459	0.081209	0.0678535	Vps51/Vps67 family (components of vesicular transport) protein
Glyma0247s50	Gm14	7916256	7918903	0	0	0	0	0	0	0	0	0	0	0	0	0	0	0	0	0	0	0	0	vacuolar ATP synthase catalytic subunit-related / V-ATPase-related / vacuolar proton pump-related
Glyma14g09850	Gm05	35322915	35330183	14.4262	17.3345	11.5893	12.0323	7.56034	19.0851	12.5056	11.4777	10.779	15.2174	18.2582	14.8572	16.4253	10.901	12.7357	9.29686	7.70212	13.4186	7.41923	8.43688
Glyma05g29840	Gm17	18775996	18777917	22.5413	22.0716	15.7649	22.4897	22.8731	17.7041	20.7205	23.4344	24.623	20.5181	26.6372	24.1535	17.5016	18.6902	21.763	26.7468	21.4162	24.8378	29.3267	30.6769	Kinase-related protein of unknown function (DUF1296)
Glyma17g20221	Gm17	6559990	6565769	1.76257	1.95516	1.30168	1.63395	1.81252	1.51695	1.56096	1.10001	1.72798	2.4263	3.19151	2.47528	1.35247	1.39171	1.79667	1.69561	1.48076	1.57719	1.89761	2.0441	mitochondrial editing factor 21
Glyma17g08861	Gm10	3111186	3113897	0.417557	1.07384	0.230143	0.180953	0.428096	0.411402	0.332273	0.531495	0.310609	0.854313	0.867692	0.529688	1.18627	0.283886	1.01466	0.46854	0.210259	0.375809	0.242378	0.1726	K-box region and MADS-box transcription factor family protein
Glyma10g04101	Gm06	10032785	10035829	0.0283623	0.0287256	0.090136	0	0	0	0	0.055069	0.0778562	0.0819898	0	0.0822737	0.0537677	0.0561538	0.0245305	0.0282954	0	0	0.0239717	0	nodulin MtN21 /EamA-like transporter family protein
Glyma06g12860	Gm07	40246459	40252973	11.5918	12.9308	11.1467	11.8028	9.38265	11.5985	10.7628	8.58348	11.2266	10.8965	9.20585	11.119	13.633	10.0422	13.3911	11.9746	9.35127	10.946	8.23624	8.23087	nodulin MtN21 /EamA-like transporter family protein
Glyma07g35141	Gm03	45803747	45806283	5.60056	4.62071	4.62902	5.03976	3.83597	5.67085	4.80451	4.54112	4.63519	5.7302	5.12214	5.70442	5.87527	4.79668	5.87802	5.58737	4.44079	4.92437	4.32137	4.64232
Glyma03g39870	Gm04	6962179	6968171	0.0109408	0.0997298	0	0	0	0	0	0	0.0100111	0	0.058504	0.0211583	0.0103705	0	0.0094627	0	0	0	0	0	NAD(P)-binding Rossmann-fold superfamily protein
Glyma04g08854	Gm13	684884	691843	0	0	0	0	0	0	0	0	0	0	0	0	0	0	0	0	0	0	0	0	carotenoid cleavage dioxygenase 1
Glyma13g00960	Gm07	18699921	18704701	4.2226	4.29827	3.79755	4.2191	3.91341	4.15425	5.34132	4.06566	4.27718	4.24049	4.40573	4.62608	3.96968	3.85857	4.32417	3.75183	4.73507	4.9452	4.70083	3.52932	Replication protein A, subunit RPA32
Glyma07g18670	Gm07	214584	221169	0.0116116	0.0117603	0.0354258	0.0228911	0	0	0.0355184	0.326908	0.0531241	0.285317	0.0413935	0.0458463	0.0330189	0.0344842	0.0508419	0.0115842	0.0468243	0.023912	0.0593749	0.0343194	ammonium transporter 2
Glyma07g00490	Gm16	1973611	1976111	21.8277	22.6691	21.7534	19.7284	24.3685	21.8795	25.3854	24.4161	24.6086	20.6966	19.9237	22.2147	19.8356	19.8606	22.0516	22.3775	27.6774	23.0572	25.5568	27.3612	Rad23 UV excision repair protein family
Glyma16g02400	Gm14	1519877	1524657	6.12499	6.07071	8.3739	14.5532	16.5085	15.4948	14.1837	9.55562	16.3773	5.47719	9.60046	6.79819	9.70256	9.74385	9.9354	6.15811	17.0108	20.8096	13.9492	20.6362	cytochrome P450, family 78, subfamily A, polypeptide 6
Glyma14g02480	Gm08	5294826	5299544	0.123211	0.824231	0.161307	0.488736	0.606368	0.409402	0.640228	0.243638	0.60013	0.318759	0.602268	0.329282	0.174367	0.182599	0.292579	0.135957	0.727431	0.835645	0.448753	0.724509	Cell differentiation, Rcd1-like protein
Glyma08g07400	Gm17	14736562	14739070	10.6365	12.5358	12.691	14.8391	12.234	11.6925	12.9849	7.22591	13.5114	13.0575	13.6948	13.8021	12.2612	11.3376	10.6064	14.959	12.0544	12.6949	13.7994	13.5855	oxoprolinase 1
Glyma17g17710	Gm11	1899780	1914267	0.0319033	0.0969363	0.162417	0.0327575	0.0813959	0.128135	0.395559	0.0309723	0.194743	0.0614842	0.0639735	0.144158	0.0100801	0.0842196	0.0459887	0.0641868	0.278746	0.295647	0.305599	0.0502903	GRAS family transcription factor
Glyma11g02921	Gm07	15171302	15175364	4.14211	4.73844	3.25611	5.08265	3.53131	3.65333	3.41712	2.34737	4.5028	4.63748	3.85503	4.563	3.93659	2.94352	3.37879	4.49472	4.28289	4.06046	4.99848	4.34296	nuclear RNA polymerase D1A
Glyma07g15300	Gm16	4916601	4917108	20.7226	18.3296	16.884	17.5472	16.2882	20.3655	17.6577	24.4318	16.7897	18.6774	20.3529	19.0697	21.4845	17.4819	20.008	21.5402	16.2427	17.3834	16.5009	16.277	SNF7 family protein
Glyma16g05590	Gm20	12452852	12454298	0	0	0	0	0.088061	0	0	0	0	0	0	0	0.0763387	0	0.0696562	0	0	0	0	0	C2H2 and C2HC zinc fingers superfamily protein
Glyma20g08780	Gm15	8959425	8965101	0	0	0.0538021	0	0	0	0	0	0	0	0	0	0	0	0	0	0	0	0	0	peroxisomal NAD-malate dehydrogenase 2
Glyma15g12090	Gm08	16051453	16053540	29.4292	33.386	29.4316	29.2378	23.9049	29.6992	27.5865	14.5169	29.1252	33.0366	33.2627	33.0777	29.5858	23.3077	31.673	30.6838	22.7806	26.6968	28.3864	27.8117	transcription activators;DNA binding;RNA polymerase II transcription factors;catalytics;transcription initiation factors
Glyma08g21151	Gm08	1590584	1599094	0.00672384	0.02043	0	0.0198831	0	0	0.0197448	0	0	0.0979965	0.0805642	0.0780186	0	0	0.00872319	0.006708	0.00677857	0.0103849	0	0	root hair specific 6
Glyma08g02290	Gm06	8902129	8905312	5.28448	4.8709	5.19918	5.50774	5.41985	4.36827	5.04436	3.45994	5.83998	5.69608	5.07225	5.50324	5.28083	5.10154	5.21302	5.63713	4.87321	5.6662	5.76826	5.49657	Potassium transporter family protein
Glyma06g11540	Gm19	45823596	45826580	10.714	12.1511	16.3579	16.3087	17.8775	12.1586	13.8329	16.7125	16.9519	11.0096	9.59817	11.2905	14.1886	15.274	15.8303	11.5934	16.4409	14.0052	16.3658	14.3027	like AUX1 3
Glyma19g39010	Gm02	36922609	36928619	3.85615	5.83701	4.16399	4.54738	4.40039	4.09718	4.50201	3.47133	4.15715	5.77636	5.03207	4.98961	4.7849	4.70574	5.29989	4.92423	5.42839	4.50475	4.89471	5.11925
Glyma02g33090	Gm14	10509877	10514208	0.337832	0.557595	0.839825	0.801673	0.971372	0.7915	1.38398	0.704534	1.51127	0.488304	0.892091	0.653326	0.320223	0.52023	0.865752	0.349519	1.85428	2.19019	1.55458	1.39643	Integrase-type DNA-binding superfamily protein
Glyma14g11930	Gm06	50162461	50170874	3.28293	3.58339	3.48438	3.71839	3.68874	3.09251	3.37807	3.95511	3.27008	3.46193	4.05434	3.46449	3.42997	2.90661	3.34961	3.77345	3.7031	3.72506	3.99681	3.65697	Transducin/WD40 repeat-like superfamily protein
Glyma06g47761	Gm14	26869534	26870807	0.300811	0.475415	0.731297	1.36363	0.731541	1.29641	0.983715	0.739764	0.641841	0.302459	0.457298	0.425095	0.930817	0.766359	0.729536	0.450354	1.10553	0.75029	0.872848	0.914935
Glyma14g22760	Gm13	25062293	25065318	0.160328	0.278369	0	0.135459	0.225395	0.0459954	0.0672582	0.133413	0.0838305	0.0993165	0.136082	0.177174	0.217101	0.204062	0.217906	0.11425	0.0461808	0.0707502	0.135509	0.151638
Glyma13g21500	Gm13	23045926	23046211	9.88122	11.1863	10.124	10.0494	9.9764	10.4965	12.0043	5.18194	12.8609	13.1878	13.1024	12.1262	10.6092	8.64821	10.6868	8.1996	11.6002	12.8368	11.6298	13.5556	Ribosomal RNA processing Brix domain protein
Glyma13g19555	Gm13	1237043	1237726	2.23697	0	0	0	0.304386	2.51565	0.817466	0.540508	1.52833	0.402369	4.96189	1.88422	0.527736	0.275577	0.481539	0.277723	0.841933	0.286636	1.89068	3.42826	DNA-directed RNA polymerase family protein
Glyma13g01540	Gm19	36563837	36564665	0	0	0	0	0	0	0	0	0	0	0	0	0	0	0	0	0	0	0	0
Glyma19g29000	Gm19	48640061	48643233	0	0.039703	0	0	0	0.118083	0	0	0	0	0	0.0379047	0	0.0776126	0	0	0	0.0403635	0.0662646	0	related to AP2 11
Glyma19g42771	Gm13	23234984	23236343	0	0.0503244	0	0.0489774	0	0.149673	0.198599	0	0	0.0359094	0.0295216	0.048045	0.0941955	0.0983757	0.0859499	0	0.0500922	0.0255808	0.167984	0.105738
Glyma13g19750	Gm01	2600263	2605224	1.42045	1.99692	0.560787	0.501769	0.417265	1.38376	1.05846	0.205819	0.310385	1.40977	2.04059	1.18899	0.844137	1.13332	0.715243	0.655849	0.128239	0.633057	0.197554	0.121312
Glyma01g03090	Gm11	9562463	9566660	0.0136705	0.110765	0.0834146	0.0673751	0.0448429	0.0960846	0.200719	0	0.0750525	0.0395186	0.146199	0.356899	0	0.0676646	0	0.0272765	0.206726	0.351899	0.184867	0.0387885	MATE efflux family protein
Glyma11g13470	Gm18	55264818	55267053	27.6239	23.0624	20.0529	26.0706	22.7119	23.5993	21.0041	22.9654	21.869	26.1184	23.6304	25.3824	28.2382	21.1818	27.2975	31.9591	19.5556	18.4174	18.4846	22.5036	glyoxalase 2-4
Glyma18g45530	Gm17	5306174	5307657	0	0.0324711	0.0163022	0.015801	0.0175278	0	0.0313821	0	0	0.0695102	0.095242	0.0465006	0	0.0476067	0.0138645	0	0.048482	0.0165057	0.0406459	0.0151613	cytochrome P450, family 76, subfamily C, polypeptide 4
Glyma17g07260	Gm17	4866407	4881837	6.42645	10.1923	1.43889	2.86006	1.25854	2.68866	1.12665	36.1219	1.29465	4.42508	4.47359	10.0861	5.68236	9.72468	3.56723	4.28218	1.13633	1.8436	2.10105	1.79176	xyloglucan endotransglycosylase 6
Glyma17g06800	Gm09	38218360	38220275	2.67083	2.88823	2.35414	3.52819	3.04981	3.25086	2.63466	2.21721	2.80538	2.67278	2.89714	3.31266	3.28691	2.099	2.26514	4.12373	2.5479	3.22044	2.76128	2.78788	heavy metal atpase 2
Glyma09g31530	Gm06	50371383	50372833	0.0143171	0.0580021	0.0291201	0	0.0313094	0.0287513	0.126128	0	0.0393013	0	0.0340255	0.055375	0.0542832	0.0283461	0.0247657	0.0428501	0.0721681	0.0589671	0.048403	0.0812466
Glyma06g48050	Gm11	31719623	31724679	675.46	475.282	1559.19	1068.96	1264.11	995.379	1085.41	1787.08	1253.19	754.421	606.298	721.454	825.852	1173.8	981.724	660.625	1416.25	1254.93	1135.68	966.127	LORELEI-LIKE-GPI-ANCHORED PROTEIN 1
Glyma11g30814	Gm13	10207312	10207899	3.17935	3.98169	2.53566	3.02987	3.76972	2.55655	3.96436	2.86884	3.68576	3.35603	5.32993	4.37537	2.9386	2.57274	3.11495	3.40877	4.74799	3.54533	4.54925	4.8703	myb-like HTH transcriptional regulator family protein
Glyma13g09200	Gm05	39094588	39098937	1.12264	0.854379	1.14169	0.760778	1.61112	1.05803	1.16864	1.08987	1.34825	1.31841	1.66751	1.3569	0.271572	1.04188	0.849597	0.629995	1.91055	1.30043	1.957	1.32724	HXXXD-type acyl-transferase family protein
Glyma05g34900	Gm20	45756064	45756668	2.3382	2.1947	1.95896	1.91446	1.74925	1.90192	1.68644	1.38686	1.96808	2.06484	2.79871	2.45746	1.69897	1.47778	1.9529	1.8789	2.15221	2.02744	2.15259	1.80659	arginosuccinate synthase family
Glyma20g38040	Gm12	8822758	8827699	0	0	0	0	0	0	0	0	0	0	0	0	0	0	0	0	0	0	0.107081	0	translationally controlled tumor protein
Glyma12g10831	Gm11	10052789	10054447	0	0.192778	0.580707	0.125079	0.069374	0.382236	0.31052	0.307974	0.232219	0.641939	0.226177	0.552139	0.120278	0.125616	0.603623	0	0.255851	0.457299	0.428997	0.180023	Ubiquitin-like superfamily protein
Glyma11g14030	Gm06	6492889	6494144	0.370595	0.853052	0.479829	0.332088	0.55273	0.828792	0.956352	1.97882	1.20232	0.316526	0.84071	0.749262	0.399179	1.1006	0.699333	0.689027	1.22273	0.98866	1.60884	1.03566	AGC (cAMP-dependent, cGMP-dependent and protein kinase C) kinase family protein
Glyma06g08894	Gm02	7587483	7590828	0.600266	0.750653	0.782667	0.584092	0.512789	0.618238	0.371288	0.256783	0.618165	0.362936	0.430948	0.587822	0.684225	0.84913	0.786878	0.553965	0.443666	0.532831	0.964202	0.668614
Glyma02g09640	Gm16	2348070	2351446	2.72297	3.24598	4.92571	4.34673	5.37508	4.08907	4.78822	5.14665	4.93906	2.75157	2.94932	3.26206	3.19779	5.03334	3.89738	2.88484	5.51457	4.88795	4.48069	4.39867	Transcriptional coactivator/pterin dehydratase
Glyma16g02760	Gm20	35946893	35949528	3.01635	3.08792	4.40031	4.97458	4.47717	4.5847	4.16434	4.1627	4.23479	2.79666	3.73925	3.99999	3.44528	3.83536	4.45969	3.65835	4.24603	4.39057	4.72365	4.22058	Cytochrome b561/ferric reductase transmembrane with DOMON related domain
Glyma20g26500	Gm11	6998416	7002192	10.3303	9.87041	13.644	14.1372	17.3694	13.5039	18.7608	12.9775	16.9876	10.0247	11.1559	11.1981	12.4399	14.1336	13.2334	13.9357	16.211	16.5404	15.3344	14.5634	translocon at inner membrane of chloroplasts 21
Glyma11g09790	Gm17	1167951	1172585	11.6126	10.1339	10.0939	9.72644	9.3687	11.5156	10.1743	9.10012	9.40418	12.2047	10.4783	11.6701	12.0977	9.88657	12.4707	9.62147	10.7073	10.7879	9.99857	9.98494	ADP-ribosylation factor B1B
Glyma17g01891	Gm05	31452133	31458203	0.271141	0.233423	0.330891	0.146996	0.459657	0.721464	1.23413	0.0411294	0.384658	0.137168	0.741044	0.707878	0.0257008	0.389199	0.0593604	0.0135251	0.259871	1.04694	0.263543	0.0384668	glucose-6-phosphate/phosphate translocator 2
Glyma05g25320	Gm01	55745874	55746478	15.5869	16.9113	13.558	11.8193	15.6103	16.1134	17.877	15.8336	17.7596	12.9519	15.4535	14.4604	12.5881	13.8592	12.5998	12.8911	16.4247	16.9781	13.3948	15.0965	cell division control 2
Glyma01g45500	Gm18	53964329	53967065	0	0.185574	0.124224	0	0	0.122651	0.119567	0.415052	0.111771	0.971067	0.217725	0.177169	0	0.302305	0.0528243	0.0609317	0.0615727	0.188662	0.0516208	0.11553
Glyma18g44270	Gm11	8538973	8544837	0.477658	0.471608	0.376406	0.741484	0.36554	0.539477	0.537599	0.370915	0.579073	0.638525	0.411439	0.692688	0.396101	0.378221	0.516325	0.809976	0.854607	0.713034	0.787117	1.06149	D-mannose binding lectin protein with Apple-like carbohydrate-binding domain
Glyma11g11970	Gm05	37745297	37747372	7.3067	6.37605	8.66484	9.61959	10.3115	7.28581	9.21855	6.983	11.2664	6.92502	8.45711	7.06513	8.72319	7.75878	9.55588	8.21013	9.91502	10.0486	11.4216	10.8044	MATE efflux family protein
Glyma05g32986	Gm12	6012860	6020367	0.819368	4.22936	9.6022	7.82081	10.6025	6.96605	13.3365	3.16164	25.6223	4.2995	5.61376	5.84263	1.57204	6.80938	7.17207	0.697963	23.4765	29.1465	27.3291	19.9951
Glyma12g08270	Gm07	43288429	43290011	0.0549326	0.0989093	0	0.0623777	0.0878663	0.0397132	0.1041	0.0266647	0.0579047	0	0.126374	0.0860488	0.0520692	0.0391535	0.0475112	0.0467654	0.0472573	0.0361996	0.0297143	0.0374077	BEL1-like homeodomain 8
Glyma07g38580	Gm07	44037295	44038168	0.195507	0.144008	0.234974	0.0175192	0.0388677	0.339075	0.400138	0.0862731	0.113841	0.359655	0.380156	0.275258	0.101081	0.299381	0.0768608	0.177315	0.053754	0.219606	0.0751097	0.03362	Family of unknown function (DUF716)
Glyma07g39605	Gm09	27573093	27574852	0	0	0	0	0.109538	0	0	0	0	0	0	0	0.0949569	0	0	0	0.100994	0.464177	0	0	Mo25 family protein
Glyma09g22318	Gm08	45316624	45322382	0.017068	0.0172867	0.0173577	0	0	0	0	0.0331398	0.0156176	0	0.0202817	0.0165038	0	0	0.0147622	0	0.017207	0.0175743	0.0144258	0	hAT dimerisation domain-containing protein / transposase-related
Glyma08g46130	Gm06	44647111	44647874	0.211274	0.191422	0.141388	0.273969	0.186544	0.11444	0.125149	0.129577	0.193286	0.306662	0.284075	0.227548	0.142266	0.198144	0.171495	0.0595826	0.128894	0.263292	0.164441	0.103429	multidrug resistance-associated protein 3
Glyma06g41360	Gm18	47755874	47759393	0	0	0	0.0862439	0	0.0439264	0	0	0	0	0	0	0.0829341	0	0	0	0	0	0	0
Glyma18g39681	Gm13	43928618	43931920	0	0	0	0	0	0	0	0	0	0	0	0	0	0	0	0	0	0	0	0	TTF-type zinc finger protein with HAT dimerisation domain
Glyma13g44520	Gm16	3314333	3315651	0.205214	0.253749	0.0804015	0.15162	0.129669	0.135062	0.135428	0.0783516	0.0984648	0.201169	0.361753	0.210705	0.0666124	0.190838	0.18847	0.105274	0.174668	0.223864	0.081825	0.17772	GPI transamidase component Gpi16 subunit family protein
Glyma16g03960	Gm07	587149	588533	5.84855	6.02059	2.48637	2.88247	1.52011	4.47656	2.06469	4.09551	2.45665	6.72123	8.60172	7.37029	4.63489	2.13555	3.23407	4.16086	2.70643	3.40609	2.10693	2.31237
Glyma07g01010	Gm16	35310408	35317298	0	0	0	0	0	0	0	0	0	0	0	0	0	0	0	0	0.0621469	0	0.0260511	0
Glyma16g32130	Gm19	43217682	43229257	9.01827	9.00187	15.7905	17.1357	16.6465	9.91113	12.4455	15.1712	19.292	12.4175	10.8487	9.67323	12.2962	12.5364	14.1567	8.23511	20.9302	19.0372	18.1281	17.4347	Homeobox-leucine zipper family protein / lipid-binding START domain-containing protein
Glyma19g35730	Gm18	6340256	6340897	0.250497	0.127585	0.079075	0.197101	0.177201	0.151161	0.175168	0.0986388	0.137752	0.129474	0.134976	0.28929	0.200973	0.17346	0.22655	0.15019	0.139366	0.079777	0.125765	0.119143	DNAse I-like superfamily protein
Glyma18g07640	Gm14	6278831	6280784	1.00658	1.0769	0.456991	0.551216	0.796168	0.731118	0.603487	0.490298	0.614028	0.727457	1.0632	0.486651	0.690185	0.444845	0.77386	0.781052	0.563763	0.520019	0.472643	0.477664
Glyma14g08250	Gm05	8281726	8282005	14.6977	15.4767	19.1238	18.0137	18.7706	17.9397	21.2709	16.1562	21.2182	16.1438	16.8933	16.1104	17.0966	16.5706	17.2521	18.9592	20.6237	22.2301	21.2997	21.3849
Glyma05g08331	Gm02	16188908	16189244	0.590907	0	0	0	0.323057	0.296662	0.289202	0	0	0	0.351082	0	0	0	0	0	0.297858	0	0.249716	0
Glyma02g17980	Gm18	38322958	38329091	0	0	0	0	0	0	0	0	0	0	0	0	0	0	0	0	0	0	0	0	nuclear transport factor 2B
Glyma18g32850	Gm18	1734828	1739557	1.72949	1.76578	1.30464	1.10008	1.4637	2.12885	1.22844	1.92241	0.931795	1.79435	3.03192	1.65835	1.1235	1.04976	0.988983	1.25203	1.53274	1.16303	1.07249	1.85994	Protein of unknown function (DUF760)
Glyma18g02710	Gm09	42282571	42287649	0	0	0	0	0	0	0.0408891	0	0	0	0	0	0	0	0	0	0	0	0	0	cation/hydrogen exchanger 15
Glyma09g36580	Gm17	37989026	37995841	0.010167	0.0205945	0.0103395	0.0400865	0.0111169	0.0204171	0.0298556	0.0592216	0.018606	0.0146954	0.0241625	0.0589851	0	0	0.0263803	0.0202861	0	0.0104686	0.00859309	0.0384637	Glycosyl hydrolases family 32 protein
Glyma17g34120	Gm04	5843296	5845850	0.34474	0.238216	0.637092	0.787396	1.26723	0.518945	0.965802	0.562565	1.16083	0.430107	0.725926	0.318019	0.579059	0.496252	0.63672	0.374991	1.02635	0.903135	1.44287	1.48127	Major facilitator superfamily protein
Glyma04g07490	Gm07	15171302	15172020	0	0	0	0	0	0	0	0	0	0	0	0	0	0	0	0	0	0	0	0	2-oxoglutarate (2OG) and Fe(II)-dependent oxygenase superfamily protein
Glyma07g15290	Gm12	35117247	35117572	3.89e-11	3.18e-11	2.37e-11	4.78e-13	8.87e-12	5.21e-13	1.98e-13	2.24e-11	1.81e-11	3.66e-10	3.12e-12	5.1e-11	3.39e-11	9.72e-11	9.56e-14	2.11e-12	2.02e-12	3.33e-13	5.04e-12	3.63e-12
Glyma12g31515	Gm04	73006	78221	0	0	0	0	0	0	0	0	0	0	0	0	0	0	0	0	0	0	0	0
Glyma04g00250	Gm20	798496	800200	9.06083	8.54268	6.94017	8.83051	6.70737	7.18592	6.78007	6.05449	7.14486	8.81107	7.83594	8.25462	8.1161	6.69245	8.89782	8.77174	6.8155	7.3821	7.13971	7.37311	Protein of unknown function (DUF300)
Glyma20g01150	Gm10	11816239	11819240	0	0	0	0	0	0	0	0	0	0	0	0	0	0.0214891	0	0	0	0	0	0
Glyma10g11620	Gm18	5522942	5527735	11.6471	17.8919	51.8662	54.0985	67.478	27.6008	61.643	41.9591	87.3273	22.7167	21.2325	20.4887	15.5772	45.3015	50.651	13.984	111.414	74.492	114.834	101.9	Protein of unknown function, DUF642
Glyma18g06850	Gm07	43769018	43772425	5.18887	4.9779	6.62072	7.14785	6.9599	7.79895	9.81114	5.61627	11.339	7.10403	6.2233	6.94945	5.29517	7.62522	8.02796	5.49281	11.3557	10.8017	12.6211	12.2843	Plant protein of unknown function (DUF828)
Glyma07g39250	Gm18	46319005	46324890	0.598993	0.572914	0.879854	1.31197	1.62514	0.601391	0.93372	0.73221	1.72532	1.17037	1.51571	0.868742	0.799015	0.680799	1.39099	0.520072	2.18045	1.42756	1.61241	2.26592	WRKY family transcription factor
Glyma18g38670	Gm04	836569	837625	0	0	0	0	0	0	0.0190701	0	0	0	0	0	0	0	0	0	0	0	0	0	elicitor-activated gene 3-2
Glyma04g01300	Gm06	40786876	40787434	0	0	0	0.0637135	0	0	0.0878751	0.0627512	0.0131433	0	0.0768078	0.013889	0	0	0	0	0.0144808	0.02958	0.0121403	0.0271708	Arabidopsis protein of unknown function (DUF241)
Glyma06g38023	Gm04	1987804	1993810	0	0	0	0	0	0	0	0	0	0	0	0	0	0	0	0	0	0	0	0	Protein of unknown function (DUF784)
Glyma04g02770	Gm02	46995273	46999906	27.2782	22.2593	15.4022	24.1481	16.2062	20.7637	15.4117	16.7972	17.1274	24.9528	24.0289	26.0326	25.7598	17.0358	20.9492	32.224	13.2457	15.2772	16.873	18.4909	Plant protein of unknown function (DUF869)
Glyma02g41930	Gm05	41624112	41626467	7.38262	6.69037	5.03979	5.93545	5.31871	4.64213	4.72734	4.92776	5.75931	6.4273	5.90555	6.45994	5.563	4.96877	5.71123	5.25154	4.74266	5.84183	5.91388	5.40097	Mitochondrial substrate carrier family protein
Glyma05g38251	Gm12	36852658	36853423	4.3396	6.20144	2.53912	0.410177	1.17001	4.53642	4.48054	0.750251	0.924712	3.00735	4.59156	3.27643	1.12696	4.29594	1.3368	0.830291	0.299652	2.81566	0.200976	0	hydroxysteroid dehydrogenase 1
Glyma12g33630	Gm10	35534158	35540000	2.89e-07	1.13e-06	2.18e-06	1.83e-07	1.7e-07	5.65e-07	4.33e-07	2.76e-07	4.77e-07	3.29e-07	1.03e-07	2.43e-07	3.38e-07	1.64e-07	1.27e-07	4.33e-08	7.62e-08	3.06e-07	8.17e-08	5.64e-07
Glyma10g27001	Gm02	271506	273421	0	0	0	0	0	0	0	0	0	0	0	0	0	0	0	0	0	0	0	0
Glyma02g00490	Gm14	10095205	10097568	71.1209	81.5978	77.6499	71.55	75.6229	75.123	96.4319	73.795	88.1982	73.5156	68.8853	68.9239	74.923	73.15	76.6161	65.11	94.0254	92.6101	79.5154	84.8225	Ribosomal protein L7Ae/L30e/S12e/Gadd45 family protein
Glyma14g11530	Gm10	6784227	6788180	0.0453928	0	0	0	0	0.0113946	0.0333243	0	0.0415354	0.0164027	0.0134849	0.043892	0	0.022468	0	0.0113215	0	0.0116848	0.0287743	0.0107331	Concanavalin A-like lectin protein kinase family protein
Glyma10g07990	Gm15	3760025	3765550	2.28763	3.13654	2.92785	3.58947	4.47522	2.92202	4.41755	3.15756	4.40006	2.45185	3.53201	2.90419	2.59617	3.51246	3.27072	1.86306	5.86761	5.81662	5.22176	5.00434	titan9
Glyma15g05300	Gm07	29388809	29393550	10.1573	10.4733	7.89871	8.67638	7.86879	9.22992	7.25918	8.45099	7.43497	9.38781	10.404	9.10517	10.5463	8.07375	9.52163	10.3755	7.60289	8.75837	8.08379	8.1194	Acyl transferase/acyl hydrolase/lysophospholipase superfamily protein
Glyma07g26550	Gm14	12202	32447	2.54419	2.62046	3.15881	3.53942	3.52532	3.26228	3.5432	2.87157	3.33678	2.74975	2.79492	2.29755	3.22107	2.77925	3.15519	3.46554	3.49079	3.41568	4.00224	3.63513	heat shock protein 70
Glyma14g00230	Gm02	11405425	11408052	5.06972	4.70174	4.42543	6.00428	4.86564	4.04318	4.72397	3.37801	5.16303	5.31976	4.89155	4.98065	4.67986	4.08352	4.45875	6.1623	4.89983	5.03818	5.93119	5.64801	SEC7-like guanine nucleotide exchange family protein
Glyma02g13180	Gm01	54953037	54955708	123.06	105.027	125.232	117.683	111.708	123.74	119.504	124.821	111.731	102.339	101.288	111.376	141.561	113.305	120.448	128.822	113.8	121.299	95.5833	103.556	SPIRAL1-like1
Glyma01g44220	Gm05	19924133	19938457	7.08103	7.42942	8.77509	7.48133	9.36528	8.7917	8.40461	7.59474	6.51809	6.34321	8.08677	7.23641	8.199	8.8147	7.1879	7.02204	7.69437	7.26924	6.27155	5.6746	Rieske (2Fe-2S) domain-containing protein
Glyma05g17290	Gm13	39551987	39556551	0.0917214	0.0928965	0	0.0200911	0	0	0.0798052	0	0.083927	0.0589219	0.0242202	0.0394173	0.0772803	0	0.0176289	0	0	0	0	0.0192778	tetratricopeptide repeat (TPR)-containing protein
Glyma13g38840	Gm03	20878360	20880601	7.91081	7.29224	7.49706	7.33438	6.35579	7.34456	5.99275	6.489	6.13704	7.55659	8.22866	7.40538	7.85709	6.14014	7.1098	9.07029	6.04497	5.69003	6.11447	5.90973	P-loop containing nucleoside triphosphate hydrolases superfamily protein
Glyma03g16412	Gm18	52605759	52608369	0	0	0.0941897	0.0912939	0	0	0	0	0	0	0	0.134334	0	0.0458431	0	0.0461999	0	0	0.0782804	0	hAT dimerisation domain-containing protein / transposase-related
Glyma18g43190	Gm17	6344612	6349022	0.651588	2.88481	0.412292	0.400677	0.319078	1.37658	0.484667	0.285168	0.390884	1.00932	2.75394	2.6983	1.09157	0.802667	0.31117	1.36957	0.136175	0.347469	0.32337	0.319517	Homeodomain-like superfamily protein
Glyma17g08570	Gm13	34775674	34778514	22.3017	18.834	26.9425	34.0289	35.6011	34.4643	46.985	41.4171	60.3921	18.8755	20.0001	20.178	29.1684	29.2181	31.7282	27.4429	74.1213	68.3219	74.6142	68.5364	plasmodesmata callose-binding protein 3
Glyma13g32680	Gm10	45293186	45294325	24.4764	20.8895	28.4891	27.3883	25.3595	23.9177	23.5955	24.5652	22.6052	23.1319	24.373	24.7981	31.1234	25.0209	25.9069	24.9595	24.5606	27.053	24.738	25.0924	methionine sulfoxide reductase B 2
Glyma10g37278	Gm16	33727941	33736003	0.416358	0.0702821	0.282282	0.410406	0.0758762	0	0.0679249	0	0.253984	0.62688	0.164917	0	0.0657759	0.0686948	0.375113	0	0.279831	0.142903	0.478981	0.794146
Glyma16g30060	Gm04	9030582	9031520	0.0234742	0	0.0238725	0	0	0.0235702	0.0689326	0	0	0.0678592	0.027894	0	0.133503	0.0929519	0	0	0	0	0	0	NAD(P)-binding Rossmann-fold superfamily protein
Glyma04g10761	Gm20	33503669	33507889	0.424634	0.718782	0.224917	0.248038	0.621839	0.222068	0.471455	0.534705	0.21646	0.343823	0.491154	0.372577	0.365232	0.44404	0.510305	0.549482	0.264253	0.364359	0.302821	0.586757	Peroxidase superfamily protein
Glyma20g23740	Gm12	38104158	38106375	3.50948	4.53401	4.41212	4.22198	4.41145	4.73082	5.03113	3.68875	5.13294	4.61328	4.51505	4.1817	4.72788	4.08967	4.14673	4.54883	5.321	4.33914	5.1383	3.86812	Tetratricopeptide repeat (TPR)-like superfamily protein
Glyma12g35000	Gm10	7585726	7588692	3.96881	3.43103	1.7901	1.98059	2.25162	4.26849	2.32448	6.38392	2.52238	7.15262	2.80211	3.13113	1.82598	2.10427	1.85284	1.49117	2.42753	2.70163	2.21694	2.32454	NAC (No Apical Meristem) domain transcriptional regulator superfamily protein
Glyma10g08690	Gm05	32783121	32783814	1.09251	2.47049	2.77683	2.3326	1.91078	2.55888	2.67272	1.59048	2.19864	1.10572	2.37937	1.90096	1.82897	2.27054	1.88928	1.0533	1.83514	2.39914	1.84624	0.998566
Glyma05g26890	Gm18	15147362	15148202	0	0	0	0	0	0	0	0	0	0	0	0	0	0	0	0	0	0	0	0	Calcium-binding EF-hand family protein
Glyma18g15110	Gm08	15526272	15531069	0.686435	0.593263	0.160838	0.636566	0.864653	0.635206	0.904125	0.345463	0.708835	0.714366	0.563798	0.650466	0.468471	0.434898	0.670008	0.788911	0.637768	0.764472	0.713658	0.960653	auxin response factor 8
Glyma08g20510	Gm09	44123146	44124370	2.91866	2.66238	2.79125	2.68641	2.95883	2.6783	2.6866	2.43939	2.58221	2.57027	2.91693	2.57921	2.87642	2.81273	3.31004	2.64179	3.21519	2.18922	2.87525	2.44366	Metallo-hydrolase/oxidoreductase superfamily protein
Glyma09g38880	Gm15	18927363	18928685	2.35227	2.67413	3.51509	3.478	3.28066	2.57886	3.0074	3.49537	4.83189	2.94896	3.30862	2.99399	2.29791	3.54047	3.30084	1.79605	5.73495	5.56082	4.46315	4.92629	RING/U-box superfamily protein
Glyma15g20900	Gm12	39243176	39255805	.	.	.	.	.	.	.	.	.	.	.	.	.	.	.	.	.	.	.	.
Glyma12g36170	Gm10	40947541	40956792	0.00776484	0.00786432	0	0	0	0	0.00760056	0.00376911	0.0035525	0	0	0.00375406	0	0.0172951	0	0	0	0	0	0	Leucine-rich repeat transmembrane protein kinase
Glyma10g32480	Gm06	2398133	2401313	8.9365	8.27005	8.08755	8.93976	8.11622	8.02776	8.17257	4.10877	9.20892	8.76775	7.64177	8.15234	8.20156	7.55076	9.06107	7.87013	8.40969	8.95543	9.20524	7.72484	AGC (cAMP-dependent, cGMP-dependent and protein kinase C) kinase family protein
Glyma06g03410	Gm18	5870836	5876687	52.3167	38.3109	138.974	98.7878	127.536	71.4513	112.595	103.722	145.413	53.3525	47.8299	49.5684	73.1221	105.214	104.595	43.25	151.555	129.432	142.314	127.801	NmrA-like negative transcriptional regulator family protein
Glyma18g07220	Gm15	1939035	1946519	1.22315	1.4302	0.728139	1.00962	1.11996	1.14829	1.15836	1.83427	0.928123	1.46613	1.93793	1.76926	1.31021	1.01396	0.928889	1.48813	1.28323	1.07512	1.17668	1.17566	peptide transporter 1
Glyma15g02790	Gm06	48569462	48572905	0.458246	0.244229	0.735693	0.891344	0.791005	0.835378	0.896943	0.749125	1.30182	0.435861	0.444259	0.524626	0.651424	0.620654	0.792534	0.577371	1.51941	1.53941	1.86487	1.80175	Glucose-methanol-choline (GMC) oxidoreductase family protein
Glyma06g45840	Gm17	12314781	12318195	2.28558	1.46381	2.22182	1.95473	1.98459	2.29493	2.20433	2.41466	3.13703	1.26314	1.03844	1.72251	1.75227	1.59712	2.23844	1.54249	2.30419	1.73043	1.70462	2.19349	LORELEI-LIKE-GPI ANCHORED PROTEIN 3
Glyma17g15580	Gm15	22702618	22709306	0.092591	0.160982	0.150939	0.0912673	0.089258	0.09297	0.101466	0.0587028	0.105039	0.133831	0.256768	0.12181	0.130035	0.0916594	0.128369	0.0706935	0.104503	0.106734	0.115949	0.119146	Major facilitator superfamily protein
Glyma15g23420	Gm15	9727960	9732104	20.9966	18.1087	13.3991	16.9757	15.7979	14.8661	14.1284	13.1381	16.3995	18.2277	17.6696	18.2079	17.2119	13.5101	17.0903	19.428	15.9134	15.679	19.8731	20.3792	MEI2-like protein 5
Glyma15g13060	Gm01	51730921	51747255	1.56575	1.4379	1.62769	1.38907	1.61694	1.69426	1.43047	1.32863	1.63947	1.87641	2.35659	1.71567	1.7644	1.10236	1.57987	2.03693	1.66617	1.80919	1.58787	1.31639	SNARE associated Golgi protein family
Glyma01g39910	Gm02	5748479	5750842	2.34174	2.3321	1.66556	2.10894	1.99884	1.57853	2.36676	1.91309	2.07292	2.73142	2.82404	2.75857	2.27904	2.00879	2.33288	1.94042	1.95647	2.0171	2.42661	2.13682	Major facilitator superfamily protein
Glyma02g07230	Gm19	34157920	34160469	64.1569	47.523	66.211	64.0675	68.2344	56.3165	56.6876	93.1608	54.0606	54.4678	53.5435	56.2453	86.4599	65.3911	69.2906	81.0909	60.9611	56.2469	52.6203	57.5368
Glyma19g27010	Gm13	39385540	39388538	0.34573	0.24706	0.351596	0.499407	0.510509	0.429692	0.242905	0.806826	0.33365	0.587234	0.36559	0.431166	0.710595	0.74442	0.409062	0.363778	0.553321	0.587514	0.399743	0.689746
Glyma13g38630	Gm03	43725687	43728091	0.292227	0.307809	0.344735	0.553053	0.44734	0.37558	0.377578	0.431221	0.80218	0.473071	0.444478	0.440802	0.310233	0.416572	0.404395	0.408153	0.718836	0.60179	0.958316	1.03922	WRKY family transcription factor
Glyma03g36920	Gm03	39817006	39819064	102.244	106.496	109.099	100.528	93.0543	126.181	138.049	68.733	110.149	100.615	120.078	103.26	107.928	99.7003	106.885	93.1442	95.6197	130.174	94.0737	107.696	Ribosomal protein L19e family protein
Glyma03g31980	Gm15	10568140	10574343	0	0.585165	0.12241	0.0711879	0.421161	0.145032	0.28277	0	0.0660832	0.104388	0.572122	0.535384	0.0228186	0.166819	0.0832846	0.0240167	0.0485388	0.173513	0.0203468	0	myb domain protein 15
Glyma15g14000	Gm17	36345401	36347499	13.748	12.6895	18.8323	17.4627	16.5659	20.1231	18.8474	13.6068	20.008	14.5763	11.1294	13.6089	11.3433	18.1795	13.9381	10.6613	21.319	21.2843	19.7162	20.2933	fatty acid hydroxylase 1
Glyma17g32798	Gm19	37021815	37024821	0.00904305	0.00343459	0.0137947	0	0	0.0273347	0	0.426682	0.0103432	0.00490157	0.0286552	0.0233175	0.00428584	0.0538989	0	0.0124049	0.0459631	0.00349173	0.0287414	0.00962202	Protein kinase superfamily protein
Glyma19g29460	Gm01	10051789	10059800	23.588	24.4584	19.2879	18.4284	17.4389	21.604	24.7176	10.7141	22.9341	25.3334	26.5605	23.9797	21.7759	17.7231	22.5053	22.1429	20.9931	22.4712	22.6822	22.0344	Ribosomal protein L30/L7 family protein
Glyma01g08621	Gm17	9984906	9987187	0.535941	0.301559	0.48498	0.587362	0.26045	0.149481	0.291445	0.146334	0.354743	0.517411	0.284308	0.345481	0.395657	0.147375	0.25752	0.77261	0.180101	0.275919	0.42781	0.225285	Prolyl oligopeptidase family protein
Glyma17g13065	Gm14	33487613	33491866	0	0	0	0	0.0187409	0	0	0	0	0	0	0	0	0	0	0	0.0172791	0	0.0144864	0.048632	TCP family transcription factor
Glyma14g27330	Gm18	1109477	1112823	11.0213	11.4228	7.75156	8.37232	8.73876	8.82711	9.95004	7.62911	9.81281	11.4143	12.1281	11.8508	8.42312	8.01725	8.56719	8.23296	8.2861	8.04749	10.0537	9.21152	sequence-specific DNA binding transcription factors
Glyma18g01900	Gm08	12505843	12511577	1.41024	1.50093	1.09386	1.29583	1.14996	0.924004	1.06455	0.962997	1.15917	0.880987	1.50535	1.57162	1.01954	0.792717	1.13702	0.834611	1.15665	1.43976	1.44445	1.13034	S-adenosyl-L-methionine-dependent methyltransferases superfamily protein
Glyma08g17080	Gm19	185468	187516	16.1834	14.7905	17.3351	17.6208	17.89	17.8787	16.8872	19.8714	17.7196	15.3926	12.6196	14.6492	18.8159	15.5517	20.5797	18.9343	18.0766	16.3999	17.2098	15.6609	cytosolic NADP+-dependent isocitrate dehydrogenase
Glyma19g00390	Gm18	9169904	9171551	0	0.0336728	0.202866	0	0.036353	0	0.0650869	0.0645531	0.0304216	0.0480551	0.11852	0.0321477	0.126055	0.0987371	0.115021	0.0331685	0	0	0.0562002	0.0314449	LOB domain-containing protein 25
Glyma18g10300	Gm06	5418118	5421300	12.915	16.9654	6.23031	5.57631	5.22019	15.0737	11.4262	8.73376	8.83784	11.8865	20.7901	15.2631	6.90561	8.33212	4.94065	6.27711	8.65223	15.7133	7.13717	9.03074
Glyma06g07460	Gm13	41011724	41012638	0.078545	0.0894984	0.101101	0.0774221	0.096622	0.0788663	0.120138	0.0762527	0.0958322	0	0.168013	0.0759482	0.0186106	0.0874772	0.10565	0.0881581	0	0.107839	0.135548	0.0417854	Protein of unknown function, DUF642
Glyma13g40490	Gm09	4747085	4755181	0.277961	0.361957	0.121147	0.117423	0.347348	0.35884	0.194343	0.501147	0.436011	0.34437	0.330296	0.307167	0.190547	0.275164	0.34344	0.118845	0.760605	0.367979	0.335616	0.600903
Glyma09g05970	Gm20	44077696	44080417	0.0808977	0.53099	0.0829358	0.102524	0.165424	0.232082	0.180997	0.0897563	0.211495	0.23386	0.298014	0.402291	0.240997	0.125846	0.149933	0.0461184	0.12816	0.110459	0.126981	0.24047	Ankyrin repeat family protein
Glyma20g35890	Gm09	24557722	24560265	11.7191	11.7901	11.3088	10.9612	11.5611	13.0483	12.8222	12.1356	13.0109	12.5724	12.5331	12.213	13.009	10.8278	12.591	13.4322	14.0986	12.2813	12.3922	12.1923
Glyma09g19750	Gm09	16741836	16746506	4.30314	4.82605	2.94417	2.73152	2.77138	4.33205	4.06876	1.85912	2.93764	4.83581	3.98896	4.08464	3.87597	3.36773	3.9264	4.40539	2.73692	3.49128	2.82772	3.23888	Duplicated homeodomain-like superfamily protein
Glyma09g14660	Gm06	13426589	13430853	2.34663	3.16302	2.91796	3.48597	3.10379	3.46619	3.81685	1.43657	3.54983	3.47977	2.72026	2.87673	2.33503	3.35588	3.0819	2.1877	4.04506	4.38125	3.61894	3.9984	Calmodulin-binding protein
Glyma06g17070	Gm19	49828035	49830844	2.84347	2.71457	3.00235	2.94641	2.91148	2.68333	2.73378	2.83406	2.95924	3.53374	3.55095	2.99163	2.74315	2.76838	2.91733	2.37931	3.18782	3.09067	2.71799	2.46192	Mitochondrial substrate carrier family protein
Glyma19g44380	Gm20	36660434	36664213	0.81388	1.22061	0.588933	1.86676	0.667551	1.8859	0.597596	4.74077	0.229144	1.4027	1.2275	1.3772	1.98801	1.20859	1.32663	1.60831	0.173963	0.225621	0.251527	0.87339	WRKY family transcription factor
Glyma20g27510	Gm14	4911713	4912954	0.127884	0.0530935	0.0852982	0.00516724	0.0860816	0.102677	0.260175	0	0.0479671	0.0383589	0.186876	0.0970214	0.00248447	0.186973	0.0161208	0.0209194	0.0165152	0.243185	0.0448606	0.00330537	cysteine-rich RLK (RECEPTOR-like protein kinase) 29
Glyma14g06700	Gm14	47660447	47676075	5.7844	5.452	4.44193	4.58464	4.28539	6.47184	5.26915	3.48399	4.25588	6.48388	6.11602	5.18224	4.81151	4.81468	3.92067	4.82861	6.30752	5.93168	3.6717	4.53302	Fasciclin-like arabinogalactan family protein
Glyma14g38533	Gm08	17919039	17920500	5.68089	7.2268	3.8359	4.88475	4.07872	4.65928	5.24305	2.81738	4.96772	6.19317	5.96452	6.6968	4.8884	3.81118	4.66647	6.77147	4.27635	4.63333	5.16523	5.45097	NB-ARC domain-containing disease resistance protein
Glyma08g23487	Gm01	49119339	49122865	6.99707	6.24947	6.18504	5.84938	4.4226	7.08498	6.41555	4.9585	6.1053	7.51051	6.80596	6.70864	7.33196	5.61148	6.91995	5.89079	5.74441	5.77586	5.38988	5.80805
Glyma01g36662	Gm08	22038729	22044549	5.12471	5.36833	4.85429	5.22463	5.09118	5.45442	5.07361	3.88061	4.80979	5.18508	6.368	5.38001	5.62092	4.34842	5.3315	5.87222	5.07786	5.63855	4.66552	4.81926	ankyrin repeat protein
Glyma08g27710	Gm07	17821299	17825005	2.45024	2.61605	1.94154	1.94223	1.67447	2.8703	1.6489	1.74441	1.46665	2.98083	2.36566	2.8332	2.39026	2.07185	1.73069	2.25094	1.2248	1.37709	1.87247	1.2939	hercules receptor kinase 1
Glyma07g18060	Gm07	14666161	14668465	4.29922	5.0616	4.88265	4.25926	4.84408	5.71922	4.67822	5.04239	5.51144	5.11007	4.53818	4.95895	4.61298	5.22814	5.34165	3.83191	5.39026	5.73005	5.05397	4.6648	Peptidase S24/S26A/S26B/S26C family protein
Glyma07g14830	Gm13	7655398	7657991	4.93507	6.25082	4.84083	4.69201	4.50316	5.48241	5.08189	3.79433	5.74336	5.78409	6.57129	5.9677	5.24182	4.58512	5.24713	5.21442	5.06932	5.12951	4.98953	5.23034	Ubiquitin carboxyl-terminal hydrolase family protein
Glyma13g07490	Gm16	21311492	21311741	60.6778	40.847	92.4684	89.789	103.518	67.5031	107.799	152.862	140.936	66.1794	53.0275	53.3161	75.3086	97.0204	95.7668	73.6874	132.658	107.197	135.058	146.805	allene oxide cyclase 3
Glyma16g19352	Gm15	23558092	23559407	0.437449	0	0.473467	1.62919	6.35e-09	0.571003	0.685447	1.83e-09	0.397099	0.59789	1.06e-07	1.53e-09	1.56666	8.88e-09	2.44e-09	1.02e-08	0.498743	0.960852	0.800254	3.34e-10
Glyma15g23770	Gm17	9423834	9427214	0.452037	0.686743	0.229854	0.222787	0.164756	0.151295	0.294982	0	0.137874	0.108896	0.179049	0	0.0714124	0.149163	0.390967	0.225486	0.372028	0	0.254706	0.142512	AGC (cAMP-dependent, cGMP-dependent and protein kinase C) kinase family protein
Glyma17g12470	Gm11	29952180	29954358	6.36031	5.84611	6.89946	5.90536	5.18973	6.4138	5.32871	4.97959	5.36925	6.44515	5.78624	5.84584	6.37884	5.07768	6.45928	5.88137	6.03976	5.67579	5.30635	5.52399
Glyma11g29330	Gm07	41321035	41327611	0	0	0	0	0	0	0	0	0	0	0	0	0	0	0	0	0	0	0	0	FAR1-related sequence 5
Glyma07g35926	Gm09	10042509	10056645	9.13669	9.82031	8.11609	8.93259	7.86991	8.91195	8.54189	11.0785	8.39442	8.46275	7.88793	7.82495	9.36741	7.90032	9.86985	7.92462	8.49673	7.56462	7.59625	8.14768	Got1/Sft2-like vescicle transport protein family
Glyma09g10020	Gm10	44045846	44046563	2.26373	4.33152	2.38314	3.05632	3.99511	4.05282	5.40693	2.13481	5.74513	2.44712	3.79509	3.14878	1.97337	2.89698	3.44049	1.60422	5.70558	6.3573	5.74015	5.03387	SNF7 family protein
Glyma10g35801	Gm02	50737542	50738464	0.857869	1.39983	0.727021	0.986538	1.19858	0.717815	0.88637	1.15671	0.959405	1.72217	1.47245	1.84335	0.406576	0.707698	0.906853	1.37887	0.480473	0.932389	1.28901	1.53259
Glyma02g46940	Gm17	8417324	8418507	0.0340787	1.31158	0.797111	1.10852	1.63955	0.992325	1.86803	0.628599	0.966665	0.246287	0.647923	1.35103	0.193814	0.40483	0.530545	0.611972	0.824546	2.00011	0.748883	0.547938
Glyma17g11201	Gm02	27901741	27909236	1.11224	2.47828	2.37534	1.50467	2.06746	1.00511	2.17742	1.18776	2.13722	0.964581	1.45382	2.25848	1.26512	0.770735	1.63536	0.998658	1.9062	2.29047	1.78612	1.78833	DROUGHT SENSITIVE 1
Glyma02g26820	Gm18	39870026	39870548	9.44098	10.7907	9.82555	10.2122	10.0293	12.3573	11.5035	8.41294	8.34611	8.31774	8.50051	9.22025	12.2556	8.26101	10.1306	10.7826	7.57861	8.94968	7.5425	6.35354	homogentisate prenyltransferase
Glyma18g33780	Gm09	5847322	5851154	1.70698	1.83859	1.08497	0.841289	1.75189	1.39483	1.58602	1.04867	1.85614	1.8892	1.28358	1.34322	1.51869	1.48738	1.66668	0.538828	1.63349	2.19702	1.26991	1.21085	Sec14p-like phosphatidylinositol transfer family protein
Glyma09g07020	Gm06	28534261	28548024	0.126995	0.12833	0.0468571	0.147604	0.15114	0.104093	0.112751	0.111826	0.1054	0.149844	0.123189	0.16707	0.0982655	0.137094	0.0896637	0.0919334	0.0696754	0.0830235	0.0681496	0.0871559	NB-ARC domain-containing disease resistance protein
Glyma06g29874	Gm04	44410521	44414456	0	0	0	0	0	0	0	0	0	0	0	0	0	0	0	0	0	0	0	0	ENTH/ANTH/VHS superfamily protein
Glyma04g37990	Gm17	32234280	32240019	3.42486	3.7898	3.62873	4.17231	4.08742	3.56223	3.91043	3.2241	.	3.85504	3.95051	3.94824	3.57453	3.35921	4.13218	3.93933	5.23185	4.45065	5.13474	5.39038	Mitochondrial substrate carrier family protein
Glyma17g29553	Gm10	9608034	9609064	13.7595	12.3818	11.2765	13.7992	8.12601	12.4038	12.2913	6.39189	12.8968	14.6121	18.5364	16.5481	11.7654	9.49048	14.529	12.7634	8.25729	13.6872	11.9071	13.8434
Glyma10g10080	Gm16	24279872	24284662	0.154965	0.235425	0	0	0.428902	0.233398	0	0	0	0	0	0	0.165248	0	0.134029	0.0772999	0.156226	0.0398904	0	0	ARM repeat superfamily protein
Glyma16g21430	Gm17	34105778	34106268	5.2753	6.22508	4.56633	4.93384	4.31942	4.47155	3.6266	3.37056	3.03091	6.08222	6.03531	5.39745	6.51204	4.52997	4.87032	6.43784	3.09201	3.52434	2.88258	3.44615	Protein kinase superfamily protein
Glyma17g31011	Gm07	39859214	39875837	0.0593752	0.49111	0	0.0585263	0.129845	0.268281	0.116238	0	0.217318	0.171642	0.317496	0	0.351751	0.367361	0.308122	0.0592353	0.269363	0	0.200735	0	high-affinity K+ transporter 1
Glyma07g34820	Gm08	4544274	4550234	8.04861	7.43669	6.73567	4.17864	5.43127	7.322	5.67268	6.15225	4.59211	6.54182	5.4636	6.31706	6.5585	4.82908	5.85573	7.31348	4.4568	4.83426	4.72099	4.77535	Glutathione S-transferase family protein
Glyma08g06390	Gm02	51248883	51251433	1.99109	4.35844	2.80144	3.17958	3.65972	3.50402	3.63247	2.66044	2.73609	2.44469	4.35034	3.59519	2.53669	2.5221	2.45043	3.65952	2.44616	3.12298	2.32222	2.72688	F-box/RNI-like superfamily protein
Glyma02g47760	Gm13	19016661	19022578	4.53797	5.4908	3.4037	3.31952	2.74394	4.91828	4.61537	3.00415	3.02377	4.87381	5.1769	4.811	4.75642	3.81422	3.5893	4.71622	3.15145	4.05831	2.63958	2.56076
Glyma13g15140	Gm04	7917975	7920326	40.7232	47.6126	48.328	50.0934	56.0324	42.9956	55.4152	60.3123	50.9322	38.212	47.4595	44.2065	45.9695	47.7229	40.3332	52.14	52.6253	46.2783	53.2444	48.7253	Cobalamin-independent synthase family protein
Glyma04g09630	Gm18	14617956	14623673	10.9817	6.85879	12.7191	11.8169	11.9243	11.1185	12.8843	17.2059	17.8918	12.5881	8.2827	9.8517	9.72975	9.69347	10.8436	15.4751	14.3924	13.2862	12.3369	14.166	oligopeptide transporter 2
Glyma18g14740	Gm11	5481726	5486190	0.124029	0.173694	0.205484	0.214265	0.18752	0.218262	0.318067	0.269938	0.155707	0.182194	0.44038	0.269573	0.206042	0.200022	0.227832	0.155909	0.187078	0.270422	0.0815336	0.204655	alanine:glyoxylate aminotransferase
Glyma11g07810	Gm04	14169053	14188239	40.239	44.7715	40.7971	38.3951	38.2832	42.3552	37.4251	37.9597	39.5674	42.1912	38.1503	35.844	46.0254	34.7899	39.3765	43.1926	39.7192	36.213	33.0331	32.8412	ubiquitin-conjugating enzyme 16
Glyma04g14280	Gm02	31171691	31178407	2.65641	2.73064	2.14147	2.46341	2.96731	2.62391	2.35714	2.98987	2.43067	2.99676	2.6741	2.69879	2.77506	2.10892	2.42538	3.21752	2.68994	2.40165	2.44769	2.61981	Diacylglycerol kinase family protein
Glyma02g29518	Gm20	433630	437400	4.08917	3.69949	5.35005	5.17991	5.99092	4.15203	4.44677	7.02526	6.4113	4.41629	3.87637	4.44267	4.4168	5.60584	5.14613	5.17964	6.35738	5.73617	7.57732	6.7537	basic helix-loop-helix (bHLH) DNA-binding superfamily protein
Glyma20g00700	Gm12	8146285	8152049	0.0163618	0.0165714	0	0.0161279	0.0178905	0.0492862	0	0.0158843	0.0299428	0	0	0	0	0.0661386	0	0	0	0.0168472	0.0432154	0.03095	YELLOW STRIPE like 7
Glyma12g10280	Gm05	40384057	40389582	0.444127	0.719617	0.933347	1.13808	1.19771	0.871986	1.71938	0.498173	2.15809	0.527753	0.738803	0.524809	0.383567	0.75221	0.810853	0.511988	2.25834	2.14396	2.61061	2.16534
Glyma05g36550	Gm20	37346530	37355466	0	0.0118446	0	0	0.0127874	0	0	0.0113535	0	0	0.00694829	0	0	0	0	0	0	0	0	0	S-adenosyl-L-methionine-dependent methyltransferases superfamily protein
Glyma20g28430	Gm17	41575687	41581939	8.59475	7.85383	9.14344	10.3887	10.2771	8.62991	9.27065	8.04092	9.98424	8.76195	10.3128	9.21594	9.69417	8.82912	9.16742	10.9457	9.4271	9.71489	11.1297	11.7165
Glyma17g37850	Gm08	14801548	14805139	5.75574	6.98244	9.15338	8.58882	8.74418	7.32825	7.33144	9.57458	8.40128	7.15065	6.44754	6.10725	8.75335	7.80423	9.10972	8.27892	9.54942	7.66826	9.72944	7.50992	Calcium-dependent lipid-binding (CaLB domain) family protein
Glyma08g19590	Gm14	34277927	34280038	24.3497	27.6158	14.4605	14.709	8.11553	18.3043	10.1966	12.5401	10.7947	27.0394	24.014	23.0159	21.3278	13.2769	17.0958	16.6799	8.92653	10.9137	8.07805	11.7243	Basic-leucine zipper (bZIP) transcription factor family protein
Glyma14g27931	Gm03	39484201	39489704	0	0	0	0	0	0	0	0.00574125	0	0	0.0632459	0	0.0112112	0.0234174	0	0	0.0715437	0.0380579	0	0.00559331	Replication factor-A protein 1-related
Glyma03g31610	Gm16	4306746	4310967	1.00537	1.29958	2.0044	1.6038	2.06834	1.70012	2.52489	1.20717	2.88071	1.56781	2.02772	1.4965	0.764843	1.87256	1.5903	0.923772	3.73397	3.29613	3.49939	2.63983	DREB2A-interacting protein 2
Glyma16g05020	Gm13	8612	10819	0.926249	0.782466	0.869774	0.879018	0.997961	0.813953	0.899646	1.04251	1.27446	0.928012	1.08001	0.785607	0.729516	0.866787	0.841746	0.870684	1.26326	0.791911	1.65116	1.52202	DNA repair metallo-beta-lactamase family protein
Glyma13g00200	Gm08	11698887	11703377	0.104148	0.228546	0.264789	0	0.0379596	0.505443	0.305835	0	0.031766	0.175626	0.433153	0.184626	0.164533	0.412402	0.030026	0.0519515	0.139995	0.160857	0.0293419	0	GATA type zinc finger transcription factor family protein
Glyma08g16030	Gm02	2670870	2675854	3.50162	4.25578	4.16574	4.42841	4.75345	4.02011	4.95376	3.07872	4.66704	3.9344	5.51125	4.31856	3.19385	3.21785	4.30854	3.88884	4.99545	5.06129	5.03682	4.78653	urophorphyrin methylase 1
Glyma02g03400	Gm06	1940732	1942647	32.9435	29.4735	27.8055	33.9984	28.9624	29.9171	24.9282	22.3081	27.9823	32.5002	28.8063	32.6489	30.5148	25.9555	30.5624	34.4977	25.5388	26.1469	25.9084	29.1442	ARG1-like 1
Glyma06g02820	Gm20	18873327	18882153	9.73817	8.13127	9.42464	8.28001	10.2416	10.1512	11.23	10.0554	12.0169	9.20464	9.30448	9.77562	9.79426	9.44397	10.6729	9.19609	13.8393	12.1447	11.6653	12.0696
Glyma20g13640	Gm03	37659489	37660316	0	0	0	0	0	0	0	0	0	0	0	0	0	0	0	0	0	0.00684415	0	0
Glyma03g29620	Gm17	11729653	11731714	191.37	240.468	61.6515	153.648	47.5255	189.039	72.7533	133.793	29.1008	183.478	139.269	169.44	268.408	94.6058	174.142	160.601	28.3811	39.2153	18.7829	64.0586
Glyma17g15000	Gm17	3244216	3246403	3.45151	4.08732	0.351008	0.99448	0.377398	1.01303	0.571744	0.48973	0.12147	4.25969	3.4073	3.38875	3.77493	0.578225	1.63039	2.56929	0.133831	0.300714	0.0673201	0.426888	Heavy metal transport/detoxification superfamily protein
Glyma17g04840	Gm15	5793185	5795995	0.64844	0.744146	0.66199	0.513221	0.731551	0.907862	0.917037	0.333316	0.356819	0.451809	0.700827	0.801976	0.482848	0.552521	0.34799	0.526122	0.597719	0.590152	0.42737	0.568799	Pyridoxamine 5\'-phosphate oxidase family protein
Glyma15g08221	Gm15	13669045	13675111	0.169699	0.171873	0.0575261	0	0	0.0567976	0.0553695	0.0549154	0.0517593	0.245283	0.403301	0.218784	0.0536177	0.0559971	0.0978484	0.056433	0	0	0.0478096	0	Late embryogenesis abundant protein (LEA) family protein
Glyma15g17310	Gm06	9094883	9098924	0.0992723	0.212917	0.0534477	0.0230242	0.0702363	0.0527709	0.068592	0.0226765	0.0320598	0.126607	0.104086	0.0338789	0.0553516	0.0635887	0.0353544	0.0291289	0.0353225	0.0721532	0.04442	0.0276152	Disease resistance protein (TIR-NBS-LRR class) family
Glyma06g11790	Gm03	1443914	1451777	0.109907	0.0185525	0.391201	0.198615	0.280408	1.67374	0.143442	0.0177832	0.234656	0.132383	15.3673	6.03986	0.17363	0.199468	0.301018	0.109648	0.184669	0.264056	0.511031	1.43797	nodulin MtN21 /EamA-like transporter family protein
Glyma03g01680	Gm13	28147182	28158718	20.612	19.5201	25.3304	24.8163	24.622	22.2519	26.1636	19.4327	29.7198	18.0717	16.9178	19.1201	24.875	23.1199	23.1965	23.8682	27.5356	28.5307	29.7211	28.5679	NAD-dependent malic enzyme 2
Glyma13g24850	Gm16	35558690	35564779	14.4095	13.5373	17.3886	18.4543	17.8273	15.7346	16.6596	12.826	19.0319	16.0205	13.9236	14.177	16.9304	16.2306	16.5989	17.6149	18.4008	18.6801	19.8896	19.2189	AAA-type ATPase family protein
Glyma16g32370	Gm09	30470922	30472775	8.66749	8.61645	10.0969	8.86739	10.8173	8.70295	9.15196	10.8187	9.6073	9.09468	8.09242	9.50491	10.8145	10.0687	10.3924	10.7647	9.03101	9.15792	9.29065	9.12981	zinc finger WD40 repeat protein 1
Glyma09g24705	Gm04	45723115	45723777	0	0	0	0	0	0	0	0.0547328	0	0.162978	0	0	0	0.111622	0	0	0.0568371	0	0	0	Chaperone DnaJ-domain superfamily protein
Glyma04g39530	Gm04	6479269	6485164	0	0	0	0	0	0	0	0	0	0	0	0	0	0	0	0	0	0	0	0
Glyma04g08290	Gm13	37040719	37044661	34.672	29.878	13.2359	19.4884	11.3103	25.653	13.5395	48.9177	11.2977	25.8918	28.6447	32.4674	37.1148	18.1922	28.9816	56.4996	12.408	13.6001	12.8942	18.8576	basic leucine zipper 9
Glyma13g35620	Gm08	39720391	39722610	4.89741	5.2725	5.49487	5.00979	5.27403	5.45006	4.75757	6.92213	5.70031	5.56313	5.23316	5.57047	6.15052	5.26333	6.09225	5.67352	5.26062	5.05538	5.03594	5.192	Peroxisomal membrane 22 kDa (Mpv17/PMP22) family protein
Glyma08g40040	Gm19	8578185	8578857	1.52879	2.23224	1.45108	1.5446	2.01987	1.4327	1.35927	0.977077	1.53876	2.22812	2.80064	2.0449	1.59401	1.21072	1.5867	2.00816	1.23298	1.50855	1.34596	1.53027	TRICHOME BIREFRINGENCE-LIKE 27
Glyma19g07262	Gm08	19535321	19535804	0.104456	0.0528973	0.0531144	0.205926	0.0571077	0.681743	0.102246	3.80279	0.0955797	0.0754907	0.434433	0.101003	0.198023	1.13746	0.225861	0.10421	0.105307	0.107555	0.31084	0.0493974
Glyma08g25330	Gm03	40177259	40181110	4.45891	4.60502	2.66739	3.87857	3.44152	2.98476	3.93667	3.31024	4.80033	4.17123	4.77957	5.07234	3.48064	2.50995	3.32763	4.44884	3.43751	4.59162	4.80318	5.78866	RING/FYVE/PHD zinc finger superfamily protein
Glyma03g32430	Gm07	44603640	44610173	27.6249	26.1361	31.0063	28.2868	28.5706	30.4354	27.354	37.823	24.7986	27.3274	30.6454	28.9823	35.2021	26.1622	30.7626	32.6931	26.0465	24.4312	24.9355	21.396	Tetratricopeptide repeat (TPR)-like superfamily protein
Glyma07g40350	Gm03	41516509	41516809	10.6065	10.5324	9.31035	9.09626	10.3711	10.5332	10.9827	8.13891	10.7015	9.80373	9.6606	10.5285	9.72074	9.00228	11.211	8.11043	9.95586	11.4218	9.49964	9.35541
Glyma03g34031	Gm09	40932358	40933633	0	0	0	0	0	0	0	0	0	0	0	0	0	0	0	0	0	0	0	0	SAUR-like auxin-responsive protein family
Glyma09g34580	Gm01	5255940	5256474	0	0	0.0197435	0	0	0	0.0190034	0	0	0	0.0230695	0.0187723	0	0	0	0	0.0195721	0.01999	0	0	ASH1-related protein 2
Glyma01g05435	Gm20	178859	182467	0.0847108	0	0	0.250499	0.092625	0.0850573	0.0829185	0	0.232536	0.367323	0.201321	0	0.16059	0.0838585	0	0.169022	0.170801	0	0	0.0801194
Glyma20g00370	Gm18	47632726	47633398	0.0898529	0	0.0228443	0.022142	0	0.0902205	0.0193001	0.0218076	0	0	0	0.0977428	0.0958156	0	0	0	0.022646	0.0231295	0.0189857	0.0212456	nodulin MtN21 /EamA-like transporter family protein
Glyma18g39611	Gm12	5736104	5738631	0	0	0	0	0	0	0	0	0	0	0	0	0	0	0	0	0	0	0	0	PIF1 helicase
Glyma12g08041	Gm14	5001487	5006600	7.36526	11.3782	30.4843	36.5272	43.8957	39.7747	64.1031	39.6282	95.3741	21.2146	28.85	19.9409	11.8262	32.0635	32.1581	14.6604	136.94	107.908	116.807	116.495	plasma membrane intrinsic protein 2
Glyma14g06780	Gm04	33537421	33538413	15.7624	15.4307	19.1131	18.1893	19.1388	15.6063	17.6062	10.1279	19.2516	18.3753	18.438	16.5368	19.365	16.813	16.4257	17.9287	16.7482	17.271	16.9564	16.1321	L-Aspartase-like family protein
Glyma04g29310	Gm01	43773470	43774094	0.737224	0.598443	0.273136	0.530949	0.528608	0.431484	0.946427	0.348619	0.738143	0.647277	0.512916	0.6763	0.391163	0.427301	0.464588	0.218823	0.578233	0.940255	0.849327	0.712237	STRUBBELIG-receptor family 3
Glyma01g32291	Gm01	7131214	7140582	4.48964	7.0481	4.10924	3.54036	2.45616	5.07215	2.7478	5.12137	2.77397	4.05753	4.26797	5.53558	4.78757	4.00081	4.56316	3.91918	2.82886	2.54393	2.46651	2.97339
Glyma01g06730	Gm20	32068041	32068922	5.63915	4.7902	5.63078	5.83869	5.02231	6.40424	6.28773	3.47314	5.89856	6.22816	5.64714	5.50768	5.69006	4.74955	5.41813	6.49923	5.71943	5.37328	6.25562	5.77438	appr-1-p processing enzyme family protein
Glyma20g22150	Gm20	2686233	2689773	0.108415	0.29281	0.25726	0.284973	0.0790291	0.471719	0.176868	0.175418	0.198404	0.104469	0.601195	0.244604	0.205527	0	0.187536	0.0721062	0.14573	0.260472	0.183263	0.239257
Glyma20g02980	Gm11	9849625	9852203	34.6032	29.8161	34.9493	40.6744	38.1498	38.2643	35.7515	38.4252	42.8028	33.6262	26.5328	31.276	41.1708	34.1192	37.9984	47.9371	39.0097	35.6425	39.8423	42.4256	Pyruvate kinase family protein
Glyma11g13830	Gm09	40035256	40037197	0	0	0.00906374	0	0	0	0	0.0086524	0	0.426077	0	0.0344714	0	0.00882284	0	0	0	0	0	0	beta glucosidase 13
Glyma09g33590	Gm12	36913313	36916524	17.235	20.7429	43.967	35.9526	45.8702	31.9907	43.708	15.7595	45.2911	21.4079	20.8183	24.216	18.6884	36.964	38.0697	17.2348	54.7738	47.8727	56.8156	50.7096	beta HLH protein 93
Glyma12g33711	Gm06	12392129	12393075	0.127864	0.064751	0.0650168	0.0756215	0	0.0513548	0.0625793	0.0372397	0.0350994	0.110889	0.121551	0.123637	0.0727194	0.0379732	0.0884716	0.153075	0.0128905	0.0526627	0.032421	0.0604668	late embryogenesis abundant domain-containing protein / LEA domain-containing protein
Glyma06g15740	Gm20	3149719	3159148	6.43082	15.4981	12.4427	10.6298	17.2726	10.8281	19.078	11.91	10.3806	7.15017	20.1034	13.999	7.75236	13.0913	12.6072	8.55422	14.1632	12.4282	12.32	10.6674	cell wall / vacuolar inhibitor of fructosidase 2
Glyma20g03361	Gm16	1199834	1205870	0	0	0	0	0	0.0372261	0.108871	0	0.054002	0	0	0	0	0	0	0	0	0	0	0.105195
Glyma16g01630	Gm11	5876588	5882182	22.9763	20.9703	29.8718	30.5181	34.0592	24.4778	28.5833	27.3735	35.0892	25.0596	22.0831	21.1353	27.394	25.3844	32.2601	27.0194	33.6462	30.9133	36.8955	33.0976	alanine aminotransferase 2
Glyma11g08300	Gm08	16668198	16671440	9.92525	8.77571	8.93098	9.77923	9.21779	8.76743	8.65765	11.77	9.65661	9.5882	9.19634	9.54852	10.4797	8.66873	10.1165	10.7876	8.92522	8.68025	10.109	9.83884	Senescence/dehydration-associated protein-related
Glyma08g21910	Gm06	10845558	10850804	0	0.0115932	0.0261936	0.0112829	0.012516	0.0459783	0.0112044	0.0444546	0.0104738	0	0	0	0	0.0113314	0	0	0.0461637	0.0117861	0	0.0108262	RHO guanyl-nucleotide exchange factor 12
Glyma06g13730	Gm03	4296873	4299246	2.31445	2.18459	2.02643	2.28136	2.03652	1.89764	1.68906	1.59543	2.31827	3.05829	2.56308	2.59547	2.28468	1.94545	2.01361	2.88966	2.21593	2.14338	2.50018	2.23434	ARM repeat superfamily protein
Glyma03g04240	Gm13	20709876	20711455	0	0	0.0083829	0	0	0.00827674	0	0	0	0	0.0146926	0	0	0	0.0106941	0.0123354	0	0.0212188	0.0104505	0	AAA-type ATPase family protein
Glyma13g16810	Gm08	4674997	4684509	0.0178121	0.144322	0.597772	0.6673	0.720619	0.661866	1.42974	0.46689	2.11883	0.283845	0.57168	0.206678	0.084418	0.564393	0.693342	0.0710804	1.75984	2.43931	2.21306	1.9879
Glyma08g06520	Gm20	31546733	31546829	2.36691	2.29148	2.28318	3.33664	2.7498	2.90084	2.81087	3.00746	2.85054	2.90546	2.7712	2.59157	3.20859	2.23973	3.44703	4.0108	3.68454	2.83136	4.9792	4.23857	receptor kinase 3
Glyma20g21840	Gm12	24362431	24364668	0	0	0	0	0	0	0	0	0	0	0	0	0	0	0	0	0	0	0	0	indole-3-acetic acid inducible 18
Glyma12g22380	Gm10	49949410	49952116	38.2595	32.9615	32.7488	29.6506	29.3362	32.4372	25.994	35.7144	26.3032	33.4375	35.4597	32.1635	45.9965	30.9637	37.5304	37.2135	24.4605	24.1018	24.1803	23.9513
Glyma10g43160	Gm02	46466665	46468249	31.837	24.9442	30.8907	27.4936	31.6368	29.7758	28.5763	43.2904	25.5588	23.5585	32.0258	26.4862	36.3648	28.1668	31.3285	35.9769	28.402	27.524	28.787	28.7857	RING/U-box superfamily protein
Glyma02g41300	Gm09	44865052	44868400	0.212971	0.593174	0.59575	0.944751	0.621139	0.267303	0.729629	10.6996	0.357267	0.538701	0.485051	0.514825	0.26916	1.80961	0.491197	0.318704	0.87671	1.15134	1.20006	0.537277	Calcium-binding EF-hand family protein
Glyma09g39900	Gm13	7218853	7221048	0.881456	1.45342	2.56683	2.12183	2.09917	1.68743	2.84632	1.55814	2.88537	1.61024	1.45851	1.4972	1.10974	1.94402	1.99243	1.13969	3.17898	3.6746	3.20779	2.21448
Glyma13g07030	Gm07	17769256	17773120	0.0260425	0.0263761	0	0	0	0	0	0	0.0238294	0	0	0	0	0.0257804	0	0	0	0	0	0	CONSTANS-like 2
Glyma07g18010	Gm02	5538792	5541968	0.00643008	0	0.00653919	0	0	0	0	0	0	0.00929406	0	0	0.00609491	0	0.00556138	0	0.00648242	0	0	0	zinc finger protein-related
Glyma02g06896	Gm11	34788478	34790047	0.01762	0	0	0	0	0.0353842	0	0	0.0161227	0.0254681	0	0	0	0.0174428	0.0152396	0.0175785	0	0	0	0.016665	Protein of unknown function (DUF1162)
Glyma11g33040	Gm01	33892028	33896774	0	0.110064	0.0276289	0.160677	0.0594123	0.354628	0.132966	0.0791252	0.0497185	0.117806	2.32439	0.814362	0.103007	0.0537892	0.0469951	0.0271039	0.0821672	0.139869	0.0688867	0.0256954	oxidative stress 3
Glyma01g25782	Gm14	48168056	48171461	0.999596	1.45535	1.44059	1.83093	2.07092	0.961871	1.69846	0.752114	2.79712	1.57724	1.61338	1.50614	1.05802	1.23689	1.36882	0.855988	2.67033	1.85595	3.35555	3.31218
Glyma14g39030	Gm02	109193	112638	0.0672646	0.0272506	0.164174	0.0397818	0.102969	0.162095	0.184356	0	0.0369291	0.0388898	0.0799294	0.0780489	0.0255034	0.133176	0	0.0134212	0.0678121	0.470967	0	0	AMP-dependent synthetase and ligase family protein
Glyma02g00320	Gm18	28777247	28777823	32.6766	34.5183	42.9266	37.9851	38.7908	38.9555	44.5546	32.3835	40.0421	33.4749	34.023	35.3936	34.8823	38.3522	42.5726	32.7826	33.5397	40.9841	37.2116	37.6677	BolA-like family protein
Glyma18g24951	Gm19	39912892	39916395	0.102586	0.0221655	0	0.0377513	0	0	0	0	0.015019	0	0.0455099	0	0	0	0.0283926	0	0	0.0169007	0	0
Glyma19g32150	Gm08	42321126	42326175	0.207995	0.300943	0.0679901	0.1318	0.0893466	0.126799	0.0872549	0.0865393	0.0203914	0.311374	0.308947	0.373506	0.218336	0.161781	0.0513987	0.125985	0.0234027	0.0535413	0.0251138	0.0491805	NB-ARC domain-containing disease resistance protein
Glyma08g42321	Gm13	14123010	14124153	7.25808	7.94532	9.0608	9.66046	10.1103	8.52058	9.29543	7.10954	10.8965	9.48574	9.11528	9.15087	8.20832	8.13159	9.06857	8.48755	10.3733	9.25222	10.7905	10.5745	BED zinc finger ;hAT family dimerisation domain
Glyma13g11426	Gm05	38298508	38312564	0	0	0	0	0	0.0130884	0	0	0	0.0188409	0	0	0	0.0129039	0	0	0	0	0.0220344	0	Pentatricopeptide repeat (PPR) superfamily protein
Glyma05g33730	Gm10	5181067	5185797	2.60403	2.61533	1.53543	2.48919	2.05353	2.06051	2.16888	1.40958	2.58561	2.62542	2.96305	2.66	1.91108	1.90376	2.2016	2.7396	2.14812	2.54586	2.45848	2.64352	Outer arm dynein light chain 1 protein
Glyma10g06480	Gm06	2202522	2204590	49.3564	47.7394	55.1032	59.3902	55.5833	54.9583	52.9386	58.1531	60.9244	49.5585	40.7154	46.5	56.302	48.6191	53.4333	60.5247	57.971	50.8866	60.9513	59.3889	ATPase, AAA-type, CDC48 protein
Glyma06g03150	Gm03	47771903	47774604	123.064	144.272	132.652	108.435	91.6905	121.18	111.954	115.248	119.206	124.234	101.895	105.943	142.89	110.577	138.955	97.4475	123.375	118.873	104.422	104.046	thioredoxin H-type 1
Glyma03g42570	Gm03	2435336	2440211	0.747797	0.473361	0.608388	0.387211	0.490597	0.67577	0.347688	0.411476	0.581742	0.567455	0.666637	0.759227	0.708817	0.345575	0.501381	0.503753	0.578047	0.750729	0.91645	0.684022	RAD3-like DNA-binding helicase protein
Glyma03g02631	Gm19	5330106	5331183	0.760024	0.843072	0.331251	0.499438	0.633166	0.690453	0.354259	0.597301	0.695438	0.993917	1.11815	1.05015	0.926238	0.28662	0.782553	0.216638	0.510806	0.670773	0.428246	0.41076	LOB domain-containing protein 31
Glyma19g05050	Gm07	41747543	41752476	0	0.0567942	0	0	0.0306574	0	0.0274447	0	0	0	0.033317	0.0542219	0	0	0.02425	0	0	0	0	0	basic leucine-zipper 42
Glyma07g36360	Gm06	47181312	47184811	1.93378	1.74406	1.17996	1.10737	1.23846	1.30371	0.802242	1.85948	0.935301	2.00981	2.13376	2.00341	1.67587	1.03011	1.42563	1.90168	0.900518	0.900781	1.12076	1.2106	F-box family protein
Glyma06g44250	Gm19	38352962	38355964	0.224217	0.221647	0.539358	0.439656	0.355923	0.550757	0.419861	0.366643	0.549001	0.324106	0.266433	0.23324	0.438991	0.475402	0.503668	0.376124	0.449663	0.600166	0.702318	0.421858	NAC domain containing protein 73
Glyma19g30700	Gm10	11628497	11629604	11.3852	8.22253	10.6699	11.5418	12.4393	9.33007	9.67841	11.376	11.6999	9.17749	10.9688	9.28125	11.9954	10.6984	12.7482	13.3505	10.18	10.8662	12.3097	12.9217	Homeodomain-like superfamily protein
Glyma10g11461	Gm05	8897949	8899665	4.01196	3.76136	5.56871	5.58455	7.20263	4.98103	5.30687	5.816	4.6632	4.741	4.99284	4.06281	5.80704	5.28652	5.43938	6.00377	5.19242	4.82877	5.49875	5.66613	F-box family protein with a domain of unknown function (DUF295)
Glyma05g09070	Gm18	1590512	1595894	0.275394	0.454371	0.546581	0.598829	0.437459	0.504243	0.285425	0.56628	0.326107	0.398421	0.469727	0.538863	0.440245	0.416953	0.462366	0.204862	0.310525	0.458744	0.199125	0.291324	cytochrome P450, family 96, subfamily A, polypeptide 1
Glyma18g02510	Gm11	17500076	17502218	0.0123796	0.00626912	0	0	0.0135362	0.00621514	0.00605886	0	0	0	0.0147105	0.0239407	0	0.0122551	0	0	0	0.0286804	0	0	Major facilitator superfamily protein
Glyma11g20710	Gm02	1435016	1436395	0.0509911	0.08715	0.0875077	0.16754	0	0.154132	0.183012	0.016501	0.155959	0.0245676	0.141381	0.0164351	0.0644443	0.118483	0.0735038	0.050871	0.137695	0.297521	0.186756	0.144682	Late embryogenesis abundant (LEA) protein-related
Glyma02g01970	Gm10	11888875	11894722	0	0.0576513	0	0.0280541	0	0	0.0278589	0	0	0	0.0338198	0	0.0269775	0	0	0	0	0	0	0	Pollen Ole e 1 allergen and extensin family protein
Glyma10g11670	Gm20	45820689	45821424	76.5903	62.7663	67.7048	65.4961	73.3197	66.8699	70.3745	67.3457	76.254	73.8136	57.8446	67.0236	72.8066	64.5249	70.9852	69.7148	84.5129	71.6067	80.0248	74.2205	sterol methyltransferase 1
Glyma20g38151	Gm20	39435516	39437974	0	0.139914	0	0.0453898	0	0	0	0.0447042	0	0.066558	0.0547182	0.0890514	0.0436478	0	0	0	0.0464229	0	0	0	alpha/beta-Hydrolases superfamily protein
Glyma20g30730	Gm06	50486355	50490999	24.0043	24.3455	20.7262	23.0056	15.9954	25.1373	25.4165	12.5233	23.6984	28.8811	28.2078	25.7182	19.255	19.9449	23.8093	14.7269	21.6858	26.4622	18.4618	22.6718	S18 ribosomal protein
Glyma06g48220	Gm04	884895	887408	24.3297	25.7763	21.9706	22.7981	20.669	26.3967	20.2265	22.3999	19.2036	25.0549	22.8644	22.7014	27.362	20.1567	23.72	22.3848	19.5275	21.2996	16.3965	17.8735
Glyma04g01400	Gm12	39462699	39466643	0.31356	0.317578	0.41128	0.309078	0.362861	0.42451	0.252121	0.251197	0.270183	0.372294	0.218926	0.276071	0.435556	0.327648	0.413313	0.312822	0.463861	0.24765	0.264227	0.365829	cryptochrome-interacting basic-helix-loop-helix 1
Glyma12g36380	Gm12	542483	543426	0	0	0	0	0	0	0	0	0	0	0	0	0	0	0	0	0	0	0	0	senescence-related gene 1
Glyma12g00991	Gm11	887859	888563	0	0	0	0	0	0	0	0	0	0	0	0	0	0	0	0	0	0	0	0
Glyma11g01491	Gm11	38363940	38366139	0	0	0	0.0627016	0	0	0	0	0	0	0	0	0	0	0	0	0.128258	0.0654979	0.107528	0.120327	Eukaryotic aspartyl protease family protein
Glyma11g37160	Gm05	31319245	31322363	98.8564	113.26	131.526	116.783	143.15	126.118	158.127	132.55	156.713	104.954	103.104	107.862	107.335	132.668	119.963	106.237	164.028	151.036	142.817	155.6	Ribosomal protein L22p/L17e family protein
Glyma05g25190	Gm03	44013722	44016484	2.90019	4.10154	3.56045	3.25946	3.59534	3.10881	4.79709	2.63803	4.54209	3.09697	3.27649	2.93061	3.14521	2.78257	2.92712	2.957	3.80671	3.65869	3.95259	3.73133	embryo sac development arrest 14
Glyma03g37391	Gm03	38514637	38515739	0	0.0123266	0	0	0	0	0	0	0	0.0351831	0	0.0117683	0	0	0	0	0	0	0	0	Plant invertase/pectin methylesterase inhibitor superfamily
Glyma03g30620	Gm07	253279	255424	1.11133	1.188	1.13019	1.33778	1.07926	1.17691	1.50963	1.01813	1.35536	1.24834	1.68686	1.61114	1.34492	1.22139	1.54732	1.10871	1.43113	1.14336	1.14709	1.40032	ribosomal RNA processing 4
Glyma07g00530	Gm06	13833139	13835056	0	0	0.0133946	0	0	0	0	0	0	0	0	0	0	0	0	0	0	0	0	0	Glucose-methanol-choline (GMC) oxidoreductase family protein
Glyma06g17480	Gm05	38905922	38906489	4.42814	4.88827	2.66861	2.37872	1.63957	3.69348	2.10989	2.02435	1.20055	3.92839	2.89543	3.78337	4.55268	2.31936	2.77617	3.45937	0.99204	1.61633	1.26743	1.08581	NAC domain containing protein 83
Glyma05g34640	Gm16	606314	610347	5.11303	3.61135	3.48933	3.05048	2.86892	2.29676	2.69999	3.06972	3.38578	3.79243	4.39691	4.16335	2.80587	3.26339	3.25851	3.15455	3.73033	2.97871	2.89996	3.75418	EF hand calcium-binding protein family
Glyma16g00950	Gm07	41004725	41008389	4.46752	5.85599	3.08645	3.10075	3.19738	4.17067	6.81969	1.46244	2.80745	5.4434	7.43653	6.76889	2.93976	4.23251	2.38543	2.33163	3.23833	4.67606	2.39662	2.03237	Integrase-type DNA-binding superfamily protein
Glyma07g35690	Gm02	7074862	7079621	3.66866	3.04811	3.01003	4.09429	3.39951	3.52134	2.92154	3.52538	3.63002	3.16364	2.40878	3.21067	3.84286	3.58251	4.012	4.80146	3.23464	3.17565	3.12176	3.46983	cycling DOF factor 2
Glyma02g09090	Gm19	49755691	49757675	23.8944	35.2206	26.0492	21.2551	20.6043	25.496	26.2679	23.5468	25.0127	25.2734	23.8742	22.9159	24.2807	21.5977	25.276	20.9865	25.9372	25.8319	25.9662	24.9863	Small nuclear ribonucleoprotein family protein
Glyma19g44295	Gm19	143449	146372	0	0	0	0	0	0	0	0	0	0	0	0	0	0	0	0	0	0	0	0
Glyma19g00341	Gm05	22620555	22621483	1.18657	0.786193	0.372807	0.720229	0.648463	0.595482	0.803781	0.177153	0.41743	0.59551	0.868249	1.10279	0.606216	0.228626	0.55315	0.546146	0.323853	0.281837	0.424133	0.604889	Pre-mRNA cleavage complex II protein family
Glyma05g19050	Gm13	1567327	1570662	1.52086	2.19071	2.61215	2.56515	2.36508	2.34152	2.28264	2.55922	2.59778	2.00285	2.61042	2.58168	2.40264	2.87729	2.63078	2.12432	2.58947	2.92315	2.59941	2.58917	cooperatively regulated by ethylene and jasmonate 1
Glyma13g01870	Gm07	10942874	10945622	49.1595	52.5795	47.2543	45.4595	52.2127	52.8849	48.0528	69.7546	48.0069	46.6328	52.6684	49.0733	65.5337	50.7995	58.2969	58.1439	48.5927	43.0114	45.1024	48.7918	annexin 1
Glyma07g12576	Gm17	33810129	33811289	0.10416	0.21099	0.105928	0.102671	0.620077	0.209173	0	0.825817	0.190618	0.150554	0.495088	0.82252	0.197462	0.464006	0.360353	0.649469	0.105008	0	0.176072	0.19703	Nitrogen regulatory PII-like, alpha/beta
Glyma17g30875	Gm04	48302016	48309569	0.0489987	0	0	0	0	0	0.047962	0	0	0	0.0873365	0	0.139334	0	0.042379	0	0	0.151356	0	0.278058
Glyma04g42601	Gm05	34102345	34104237	6.91007	7.07339	7.36526	7.87791	7.76062	7.04956	7.7647	6.26173	9.55836	7.53296	7.4214	7.81033	6.91332	6.83211	7.14825	7.40382	8.71004	9.36098	9.61392	9.45276	SWITCH/sucrose nonfermenting 3C
Glyma05g28230	Gm05	8499229	8512402	3.39737	2.62293	2.52042	3.48604	3.83651	3.01976	2.3169	2.59535	3.74567	3.01888	4.2686	4.38897	3.08825	3.36319	2.60121	3.94498	2.55476	3.67012	3.60105	2.7655	Ubiquitin carboxyl-terminal hydrolase family protein
Glyma05g08640	Gm19	38794910	38796938	17.6834	15.1142	12.6341	15.5351	14.7067	13.8267	14.1507	10.9923	15.3862	16.2191	13.8987	15.4581	14.9341	12.8996	15.7503	18.3882	14.7075	14.8645	16.7383	15.5096	Protein kinase superfamily protein
Glyma19g31060	Gm04	8238776	8246273	1.13064	0.98969	1.62329	1.55826	1.12444	1.06333	0.946454	0.908892	1.48865	1.37539	1.71433	1.20207	1.30934	1.41298	1.45576	1.40867	1.68653	1.34331	1.43991	1.73709
Glyma04g09950	Gm13	44164897	44167813	16.1892	15.5417	19.8477	20.7049	20.631	18.26	19.0396	15.2148	20.8038	17.9387	16.9666	16.5873	19.9034	17.0385	19.8253	19.5771	18.9489	19.5665	21.4253	19.0424	pyridoxin (pyrodoxamine) 5\'-phosphate oxidase
Glyma13g44790	Gm19	38820030	38820919	4.72552	4.99654	2.5361	3.15281	2.28219	2.94853	3.06012	2.11398	2.17438	5.04109	5.49716	5.52159	3.5885	3.16636	2.85238	5.25524	2.45031	3.00501	2.90958	3.33282	Protein kinase superfamily protein
Glyma19g31080	Gm05	28270347	28272061	0.107151	0.144699	0.145293	0.176032	0.078108	0.0358632	0.174807	0.138699	0.0980456	0.103251	0.297094	0.27629	0	0.0707154	0.0617834	0.0712659	0.0720156	0.330989	0	0.0675624	VQ motif-containing protein
Glyma05g22820	Gm10	262841	267504	0.362067	0.458382	0.322184	0.223056	0.123717	0.636208	0.177203	0.241656	0.289886	0.490624	0.403348	0.503263	0.57914	0.425628	0.29358	0.451517	0.0456267	0.0932017	0.172135	0.32104
Glyma10g00510	Gm19	40783326	40786949	4.13423	5.71356	3.81816	4.20472	4.04768	4.53294	4.37574	4.17001	4.47824	3.94901	4.57287	4.50623	4.00181	3.78894	4.27064	3.64377	4.51069	3.77589	3.54388	3.75848	TBP-associated factor 13
Glyma19g33160	Gm08	2439356	2446608	2.20698	2.19978	2.43146	3.06459	3.11223	2.3567	3.36901	1.86199	3.97475	1.98742	2.52886	2.17635	2.49871	2.10674	2.34057	3.10171	4.30861	4.18418	4.81876	5.22668	spindle pole body component 98
Glyma08g03470	Gm19	11189371	11190154	2.27787	2.66319	1.73514	2.14833	2.04507	2.03883	2.45725	1.55757	1.68958	2.07703	2.57119	2.55152	1.79935	2.01673	2.08449	1.61006	1.74037	1.88754	1.72035	1.50534	Insulinase (Peptidase family M16) protein
Glyma19g09370	Gm15	6232437	6233603	0	0	0.0242007	0	0.0520403	0.097568	0.0232934	0.0115512	0.0435493	0	0.0686738	0	0	0	0.0294028	0	0.0359859	0.0245028	0.0788102	0.151923	germin-like protein 2
Glyma15g08813	Gm13	6462597	6463567	0	0	0	0	0	0	0	0	0	0	0	0	0	0	0	0	0	0	0	0	F-box family protein
Glyma13g06161	Gm08	2741632	2744685	0.227842	0.288451	0	0	0.315303	0.171581	0.0278777	0.0552981	0.10424	0	0.152292	0.224899	0.161974	0.0563874	0.298054	0.0568263	0.129204	0.131963	0.144428	0.107746
Glyma08g03880	Gm09	41586850	41588000	24.2015	17.9557	21.7147	22.1515	24.0473	19.9997	21.9974	23.3087	24.4297	21.1551	21.135	20.5598	25.0883	20.9728	24.1049	28.2644	20.913	21.5968	22.3544	24.7064	Leucine-rich repeat (LRR) family protein
Glyma09g35620	Gm06	2199277	2200129	0.0776326	0.0524182	0.39475	0.204061	0.198066	0.129917	0.12665	0.0502446	0.236785	0	0.0614997	0.050044	0.171701	0.17932	0.313341	0.0129083	0.365234	0.239806	0.218716	0.14685	SAUR-like auxin-responsive protein family
Glyma06g03140	Gm13	6119761	6122303	4.0018	5.73535	4.45363	4.91202	4.00407	5.49643	3.65838	4.94778	3.97262	4.47448	5.92153	5.62166	4.86665	4.55941	4.6039	4.40666	4.68129	4.19825	4.33947	4.53464	ATP-dependent protease La (LON) domain protein
Glyma13g05780	Gm18	50112509	50114065	8.47149	8.01997	9.67246	9.17887	10.5448	9.28347	10.6522	8.69666	10.9089	8.12051	9.19918	9.00414	9.89587	10.0504	10.0244	9.5328	9.76688	10.6131	11.1794	12.5729
Glyma18g41290	Gm19	40547015	40551760	0.648846	1.66827	0.329928	0.4923	0.0818614	0.851962	0.391249	0.290727	0.296854	0.79356	2.25383	1.32729	0.946192	0.518795	0.431682	0.647566	0.150952	0.130085	0.189831	0.165221
Glyma19g32850	Gm08	7405854	7410998	2.46081	1.95298	0.838874	0.807778	0.466523	1.16462	0.552818	0.743289	0.417117	1.86	1.49946	1.84973	1.1769	0.666735	0.77254	1.30702	0.287598	0.419666	0.364089	0.529522	myb-like HTH transcriptional regulator family protein
Glyma08g10241	Gm15	14753341	14756184	0.585255	0.925692	0.623193	0.806404	0.480818	0.569999	0.919922	0.35808	0.49934	0.456306	0.663165	0.834931	0.550535	0.573103	0.608507	0.339804	0.551201	0.745938	0.737734	0.30852	Aldolase-type TIM barrel family protein
Glyma15g18170	Gm18	14819414	14825560	59.085	67.7367	60.2695	51.7277	55.9242	65.1259	72.7541	37.3251	68.2527	69.9435	62.3761	60.3997	54.9078	55.7913	55.8142	52.3937	69.9571	68.7899	69.6627	67.3136	Ribosomal protein L30/L7 family protein
Glyma18g14826	Gm07	5310637	5314234	0.439671	0.394492	0.544608	0.446242	0.441049	0.575391	0.465008	0.362899	0.522381	0.526423	0.626364	0.358641	0.302086	0.331715	0.643328	0.339959	0.640069	0.490104	0.576021	0.686257	ATPase, AAA-type, CDC48 protein
Glyma07g06600	Gm01	51483951	51489283	7.52217	6.83582	10.322	9.05245	9.05589	8.316	7.89256	7.65277	9.40512	8.47092	6.18347	6.73793	9.03469	8.84908	8.92338	9.07216	9.98567	10.6631	9.54745	7.51648	RNI-like superfamily protein
Glyma01g39530	Gm11	7208676	7211194	28.1449	23.0323	20.6594	23.4787	20.1054	26.0345	19.5158	29.4222	18.8283	25.4781	24.6672	23.7075	33.2016	21.1356	24.6396	31.9459	18.7327	18.8817	18.1311	19.0392	Cystathionine beta-synthase (CBS) family protein
Glyma11g10091	Gm14	45274836	45276594	2.58885	2.49097	0.745956	0.829349	0.589734	0.844819	0.253408	0.628325	0.276367	2.21398	1.51262	1.96089	2.10627	0.683415	1.15687	3.22845	0.239243	0.35542	0.237043	0.306067	Glycosyl hydrolase superfamily protein
Glyma14g36120	Gm07	38853598	38857268	2.45044	3.39605	1.34432	1.81162	1.83335	1.39205	1.60952	1.15811	2.24221	2.37668	3.06494	2.86813	0.794578	1.94693	1.84044	1.92992	1.65785	1.36131	2.94302	1.70765	Restriction endonuclease, type II-like superfamily protein
Glyma07g33931	Gm11	34199605	34203430	0.0710036	0.102125	0.0205089	0.0223632	0.0667037	0.0202492	0.0888302	0.0195781	0.0276794	0.029149	0.131801	0.117221	0.0169916	0.0199638	0.0261633	0.0201192	0.031767	0.0207649	0.0255672	0.0190737
Glyma11g32520	Gm20	439620	447241	0	0	0	0.0111267	0	0.0113421	0	0	0.0103289	0.0163159	0.053654	0.0436597	0.0106997	0.0167618	0.0146447	0	0.0512293	0.0464919	0.00954068	0.0160145	cysteine-rich RLK (RECEPTOR-like protein kinase) 2
Glyma20g00710	Gm12	1020553	1024132	0.485262	0.307707	0.278266	0.329252	0.348715	0.320224	0.35655	0.324279	0.374811	0.592065	0.469329	0.537297	0.373933	0.228261	0.293799	0.417819	0.443454	0.40683	0.384566	0.293418	DHHC-type zinc finger family protein
Glyma12g01680	Gm13	24852356	24857508	7.85191	6.19256	14.126	11.8915	15.045	7.7605	13.7795	7.42308	19.4504	7.21489	4.04323	6.53124	7.28311	10.9986	12.9537	4.45764	20.9391	13.3207	18.5002	20.6161	gamma-tocopherol methyltransferase
Glyma13g21371	Gm03	22136280	22140646	5.03476	4.41598	4.34517	5.51693	5.1363	4.47831	4.8304	6.14919	4.50403	4.13521	4.80993	4.05893	4.89074	4.84805	4.53825	5.73333	4.42081	4.63097	5.2268	4.95092	aspartate/glutamate/uridylate kinase family protein
Glyma03g17410	Gm12	12121141	12123386	6.5884	8.2639	5.934	7.06305	7.20394	6.4544	7.45324	4.49752	8.62476	7.59978	6.76218	7.3626	5.84992	6.34756	7.75026	6.76479	8.09649	7.5431	7.95305	8.46003	Mitochondrial substrate carrier family protein
Glyma12g13580	Gm09	35182241	35183538	1.30842	1.68993	1.12313	1.0294	0.945023	1.15708	1.44526	0.757523	1.41325	1.63094	2.28226	2.04283	1.35402	0.950682	1.21471	1.5209	1.3433	1.24835	1.53198	1.29427	Tetratricopeptide repeat (TPR)-like superfamily protein
Glyma09g28180	Gm07	17378981	17383438	0	0	0.0319481	0	0	0.0315435	0	0.152491	0.114982	0	0	0	0	0.0932968	0.0271709	0	0.0633414	0	0.0531037	0	Protein of unknown function (DUF1442)
Glyma07g17640	Gm17	301886	307625	78.5819	57.4016	48.2228	55.0966	50.38	54.0061	41.246	70.9689	52.7517	74.446	48.0173	56.4653	63.3362	47.7443	55.4008	87.8996	42.9752	41.71	42.193	47.5108	peptide transporter 1
Glyma17g00630	Gm06	14377540	14378748	24.7125	25.1743	23.6966	24.8129	25.4783	25.1221	25.241	22.6012	27.1988	24.9269	25.4278	25.1421	25.9453	22.5502	26.5759	25.6239	26.409	26.2464	24.9676	23.5667	alfin-like 6
Glyma06g18060	Gm04	2942113	2947430	0.027565	0.139591	0.0560656	0.190197	0.0904211	0.0276778	0.2968	0.374648	0.126113	0.199213	0.13102	0.186576	0.0522564	0.0818631	0.047682	0.0275001	0.194526	0.141914	0.0931914	0
Glyma04g04020	Gm18	461843	463098	7.37587	7.20625	7.66518	8.13944	7.95634	8.76504	7.14688	12.2357	8.08979	7.84329	8.38097	7.75636	8.8275	7.46144	8.98912	8.28758	8.34974	7.33893	7.66136	8.30318	Protein of unknown function DUF829, transmembrane 53
Glyma18g00980	Gm16	34908929	34910778	6.94213	4.57727	4.02747	3.42144	3.92276	6.38575	2.71354	14.4289	2.19556	5.01708	4.04156	4.41501	6.93357	7.07983	4.49311	7.08848	2.37208	3.35815	2.57936	2.48974	chaperone protein dnaJ-related
Glyma16g31551	Gm02	40330518	40335451	0.0273739	0.0492883	0	0.00863442	0.0102166	0.00219887	0	0.0113387	0.019397	0.0344667	0.0699713	0.0773033	0.00332122	0.00867152	0.0230486	0.058422	0	0	0.0148073	0.00828488	disease resistance family protein / LRR family protein
Glyma02g35450	Gm18	59507159	59508969	6.90106	5.77766	3.77671	3.7202	3.08655	4.4709	3.35785	3.72282	4.20987	7.41566	7.56423	7.73019	5.56388	3.57894	4.02575	8.78069	2.73391	3.00043	3.84904	3.28258	BEL1-like homeodomain 1
Glyma18g50350	Gm16	2930861	2935495	22.8022	16.6063	28.3854	28.7004	26.8004	27.3827	27.4705	25.2018	32.7552	20.9655	20.1902	20.0721	28.4664	26.0153	33.3487	26.4917	30.061	33.6553	32.7952	30.0053	HXXXD-type acyl-transferase family protein
Glyma16g03490	Gm17	14822130	14824801	8.37428	9.51223	9.07694	7.57886	7.69622	9.57933	9.2347	5.74236	9.13696	8.42699	9.08607	7.70791	9.32435	9.1435	8.92987	8.24879	9.61796	9.38671	8.29638	8.28131	decoy
Glyma17g17741	Gm14	5977528	5978709	0.105299	0	0	0	0	0	0.177759	0	5.46e-38	0.0446386	0	0.0969239	0.172135	0	0.00774786	1.1e-31	0.0401378	0	0	0.0105103
Glyma14g07900	Gm02	34693842	34697176	30.9131	34.7485	28.2422	24.1896	16.8388	33.686	26.4182	18.0339	19.7025	26.7347	24.5223	28.3708	35.2484	27.4091	27.7967	24.3809	17.4435	27.3346	16.3662	21.6988	Ribosomal protein L31
Glyma02g31550	Gm20	106900	113413	25.0963	26.0601	23.2648	22.4602	22.7601	25.2899	21.4171	21.5273	19.2952	25.9944	23.0928	24.9455	28.3611	21.9962	23.5668	28.0651	21.7384	20.1502	19.5649	20.6512	zinc finger (C2H2 type, AN1-like) family protein
Glyma20g00290	Gm18	18891039	18897932	30.3241	25.6428	26.0186	29.1259	21.5648	33.0378	27.074	18.088	24.1112	30.2373	30.1506	31.4553	29.088	23.092	24.3359	28.9867	22.6174	25.8426	24.179	24.0655	Microtubule associated protein (MAP65/ASE1) family protein
Glyma18g17541	Gm17	3987384	3990031	19.997	18.484	11.3667	14.5756	11.6668	14.2607	10.7304	16.6371	10.3924	19.4066	15.3647	17.4905	18.5351	11.5965	16.9741	24.414	9.3378	9.61519	10.3266	11.1481	Purple acid phosphatases superfamily protein
Glyma17g05660	Gm15	17902216	17905404	1.63234	1.70702	1.17416	1.3212	1.56719	1.83887	1.64974	21.5027	1.73649	2.66626	1.51388	1.83502	1.10696	3.32376	1.09041	1.13865	2.28779	2.10436	3.15183	2.07103	Protein kinase superfamily protein
Glyma15g20160	Gm20	44797355	44802657	1.79563	1.34005	0.480553	0.465779	0.620019	2.08766	1.29511	0.183498	0.345904	1.77581	0.786108	1.64488	0.268742	1.87112	0.163478	0.0942844	0.571657	2.04352	0.239631	0	SAUR-like auxin-responsive protein family
Glyma20g36770	Gm05	8965288	8973298	60.6756	44.2617	47.7507	52.4962	48.5736	46.2392	40.374	55.5233	49.5204	51.3108	48.2229	49.9896	53.6895	47.2937	56.8694	54.91	49.1989	49.8176	51.8471	50.5807	basic helix-loop-helix (bHLH) DNA-binding superfamily protein
Glyma05g09190	Gm13	39529211	39532321	32.9022	41.8052	30.6991	29.9849	28.2879	32.3141	29.9291	24.334	30.4374	39.1802	47.8188	40.4274	34.1714	30.5743	32.9958	32.607	33.4872	31.8436	31.891	33.1387	methionine aminopeptidase 2B
Glyma13g38810	Gm11	7720569	7738583	18.4618	14.2684	23.7006	23.227	24.5739	20.1498	19.0469	33.2029	24.9431	16.6732	18.9954	18.2223	22.6661	23.8466	24.2436	25.5524	22.0504	23.8504	26.0422	24.756	Core-2/I-branching beta-1,6-N-acetylglucosaminyltransferase family protein
Glyma11g10845	Gm07	16961688	16966452	4.52656	4.81543	4.04037	4.83902	4.05927	4.03008	4.36704	2.42643	4.55162	5.49541	5.18536	5.14838	4.10541	3.54613	4.28118	4.30473	4.257	4.22493	4.84422	4.41725	tetratricopeptide repeat (TPR)-containing protein
Glyma07g17240	Gm01	54607070	54612182	14.913	19.1759	19.0119	17.4243	18.9576	18.1025	18.7418	21.369	17.5888	16.4525	16.1085	17.9672	18.7443	18.5314	19.4289	19.1269	18.6315	19.3139	18.0412	16.5288	chaperone protein dnaJ-related
Glyma01g43650	Gm01	29535512	29536834	5.33782	4.88953	3.83405	3.92467	3.33322	4.43515	4.12875	5.025	3.80264	4.49611	4.73127	5.10119	5.17752	4.1263	4.34764	5.07698	4.03909	4.13814	4.15395	3.76578	hexokinase-like 1
Glyma01g23106	Gm18	2662934	2663871	0.610114	0.588728	0.575066	0.575528	0.848334	0.364787	0.52185	0.352698	1.0449	0.571792	0.777067	0.494732	0.780731	0.312192	0.862502	0.778809	1.12552	0.548943	1.02396	1.58138	timeless family protein
Glyma18g03860	Gm10	45528207	45531049	0	0.0169052	0	0	0	0.0335192	0	0	0	0	0	0	0.0158213	0.0330468	0	0	0	0	0	0	Protein kinase family protein
Glyma10g37571	Gm02	45612590	45613339	33.1512	33.7262	35.4499	33.0018	30.2583	36.2308	29.0313	39.5405	31.249	34.3209	36.7624	33.7091	39.1559	29.9348	32.2839	34.2967	36.1269	33.3783	31.3519	32.5467
Glyma02g40373	Gm01	10091138	10091905	0	0.0925084	0	0	0	0.0458559	0.0447029	0.0443363	0	0	0.108536	0	0	0	0.0394992	0	0	0	0.173697	0	Chloroplast Ycf2;ATPase, AAA type, core
Glyma01g08650	Gm09	41226632	41228296	0.0987129	5.34e-08	0.0188294	0.067647	0.166692	0.184486	0.0938284	0.0188325	4.88e-05	1e-06	0.308454	0.0127606	0.266077	2.8e-08	0.0669809	0.0803183	0	0.284443	0.182702	0.00758289
Glyma09g34960	Gm14	256120	263469	3.05324	2.76953	2.91739	2.86077	2.53139	2.49301	2.59454	4.51135	2.33327	3.07952	4.08662	3.45516	4.13442	3.25503	3.48231	3.23015	2.90897	3.17836	2.9776	3.17336
Glyma14g00540	Gm04	42547549	42559075	18.0323	16.3034	16.4922	17.2161	17.1173	17.01	13.9272	16.8075	14.7671	17.4397	16.1308	16.8604	20.4669	14.8546	16.8979	20.4113	13.3936	14.0584	15.2233	13.8911	BR-signaling kinase 1
Glyma04g36050	Gm14	8477711	8492627	0.900187	1.00123	0.498086	0.61723	0.579965	0.535377	0.353635	0.497806	0.495381	0.956302	1.12907	1.10849	0.596646	0.580049	0.717166	0.571745	0.668613	0.608002	0.810353	0.68393	Tetratricopeptide repeat (TPR)-like superfamily protein
Glyma14g10320	Gm02	2414695	2415880	13.793	12.7135	8.20186	10.1833	8.02261	10.5483	7.53014	9.52097	8.35948	13.6751	11.3518	12.6864	14.36	8.474	11.4587	16.9343	7.70535	7.47812	7.7695	8.11642	lipases;hydrolases, acting on ester bonds
Glyma02g03100	Gm13	38028273	38034109	0.823535	0.758478	3.57845	3.32084	2.94701	3.45801	2.68704	1.62323	1.02757	0.757489	2.43166	1.15827	1.32467	2.69279	1.61881	0.746905	2.5411	1.8501	1.47647	1.15655	germin-like protein 7
Glyma13g36821	Gm09	44457795	44464020	6.38311	6.00726	6.08369	6.31067	6.17923	5.80855	6.62182	5.12798	7.54106	5.68472	7.48663	6.81821	6.46058	5.22269	6.07118	6.28554	6.66603	6.87388	8.45016	7.89102	global transcription factor group E4
Glyma09g39361	Gm01	49220679	49225998	5.03993	4.71441	4.30564	4.9695	4.38172	4.39054	5.28863	2.06297	5.65371	4.94071	6.18542	5.69712	5.10639	3.48909	4.72493	4.90686	4.1472	5.0769	5.12466	5.68704	ARID/BRIGHT DNA-binding domain;ELM2 domain protein
Glyma01g36801	Gm08	11975270	11977554	11.0456	9.09938	9.89711	10.7732	11.4229	8.67107	10.4533	7.6347	13.6423	10.0236	10.2617	10.1274	9.95317	9.76675	10.9833	10.5382	10.7872	12.4744	13.0469	12.9235	winged-helix DNA-binding transcription factor family protein
Glyma08g16370	Gm08	72682	76489	3.5668	3.19454	10.2374	6.37785	9.26662	7.14798	10.2865	5.9238	8.32108	3.91985	4.09828	3.76241	4.81986	8.56465	6.51404	4.07305	7.35511	10.1224	7.12553	5.00446	Mog1/PsbP/DUF1795-like photosystem II reaction center PsbP family protein
Glyma08g00315	Gm03	8101691	8104768	0.172259	0.460679	0.113284	0.228209	0.138788	0.24105	0.226621	0.100892	0.132621	0.261358	0.316743	0.355931	0.147051	0.145112	0.289009	0.291606	0.268725	0.247968	0.189046	0.187226	TRICHOME BIREFRINGENCE-LIKE 16
Glyma03g07520	Gm20	37132793	37134716	0.370201	0.203095	1.6628	1.10993	1.50109	1.27003	0.875725	0.883517	0.945654	0.133772	0.604868	0.223726	0.321662	1.31321	1.01393	0.400106	0.948586	1.54061	0.938677	0.773217	Plant protein of unknown function (DUF828)
Glyma20g28180	Gm19	42663703	42666537	0.174818	0.566586	0.178279	0.8099	0.688144	0.965515	2.19033	0.0848582	3.19925	0.227415	0.332374	0.253558	0.115994	0.519178	0.816483	0.139525	4.19456	4.3381	4.21105	5.04298
Glyma19g35090	Gm07	42574827	42581595	1.37635	2.32319	2.18533	2.2848	2.32323	3.15168	3.7578	2.06278	3.64531	2.82679	2.86913	2.66153	2.65478	3.70476	2.92357	1.39709	5.86623	5.91689	4.93847	5.64048	HAD superfamily, subfamily IIIB acid phosphatase
Glyma07g37570	Gm10	3727862	3731995	50.7961	48.1591	48.5049	55.7859	49.5995	50.1231	47.2352	61.3209	53.0531	47.5709	56.4426	53.9552	61.0088	47.7832	56.1722	62.6607	53.1668	50.4213	50.2777	51.877	multifunctional protein 2
Glyma10g04770	Gm03	7018312	7019208	16.0967	17.1128	22.832	20.3163	22.6796	18.9339	20.5806	24.6924	18.6706	15.5108	16.8591	14.3686	20.808	21.3739	21.1135	19.1727	22.6511	20.1333	17.2822	18.1275	Glutaredoxin family protein
Glyma03g06734	Gm14	44066143	44067626	0	0	0	0	0	0.0150173	0	0	0	0	0.0177721	0	0	0	0	0	0	0	0	0.0141455	Eukaryotic aspartyl protease family protein
Glyma14g35225	Gm10	42503779	42505682	0	0	0	0	0	0	0	0	0	0	0	0	0	0	0	0	0	0	0	0
Glyma10g34340	Gm10	2827089	2831095	4.7724	4.55609	4.98535	6.12537	5.36016	4.42999	4.10691	4.64712	4.49878	4.77236	5.29404	5.40928	5.8903	4.78148	5.03798	7.13455	4.47693	4.18652	4.91102	4.48646	F-box and associated interaction domains-containing protein
Glyma10g03800	Gm03	38451402	38452616	0.0318521	0.0645204	0	0	0.017414	0.0479736	0.0467673	0.0463838	0	0.115098	0.0189247	0.154423	0.0905754	0.0472974	0.0275489	0.142997	0.0160557	0	0.0269213	0.0451885	Transmembrane amino acid transporter family protein
Glyma03g30501	Gm09	39284860	39289851	0	0	0	0	0	0	0	0	0	0	0	0	0	0	0	0	0	0	0	0	histidine-containing phosphotransfer factor 5
Glyma09g32750	Gm02	46305334	46307524	2.59661	3.58284	2.85211	2.40947	2.68612	2.80816	2.33966	2.92721	2.01708	2.4461	3.10839	3.1408	2.51831	3.10494	2.9745	2.40012	2.64231	2.91416	2.39905	2.65223	Phospholipid/glycerol acyltransferase family protein
Glyma02g41140	Gm08	4493969	4495511	1.89894	1.96852	1.90844	1.36531	1.49019	1.81698	1.59635	1.93034	1.06298	1.09789	1.59281	1.70655	2.41406	2.3222	2.31868	2.11741	1.35134	1.5413	1.68056	1.79602	plasmodesmata-located protein 7
Glyma08g06340	Gm13	32857405	32859648	1.32676	1.23836	1.21699	1.02572	1.1947	1.27994	1.22243	1.31329	1.28542	1.27846	1.11287	1.10681	1.70146	1.10738	1.26001	0.960281	1.10152	1.55362	1.20932	1.47629	F-box family protein
Glyma13g30100	Gm19	50092767	50094423	2.19885	1.54553	2.06509	2.33325	1.8919	1.65289	1.57603	2.00637	1.2094	1.97988	2.44153	2.56766	2.1298	1.77231	1.87063	2.08579	1.00541	1.47227	1.12729	1.73875	CBL-interacting protein kinase 12
Glyma19g44770	Gm18	59900304	59906519	0.92784	0.768901	1.93851	2.01193	2.23181	1.5413	2.12999	1.5066	1.8985	1.31661	1.10245	1.19068	2.03065	1.66991	1.92581	1.66608	1.73458	1.71951	2.30965	2.10595
Glyma18g50900	Gm15	17751682	17763942	6.86025	11.6843	4.9283	4.5394	3.82161	7.68797	5.06827	6.39036	4.99155	7.18952	9.49277	9.65462	7.22183	5.54712	5.83831	6.38241	6.69355	5.80801	8.08057	8.37876	K-box region and MADS-box transcription factor family protein
Glyma15g20090	Gm20	42336083	42337142	0.46444	0.53539	0.220226	0.296952	0.1903	0.283405	0.20771	0.319551	0.108724	0.56763	0.675376	0.637813	0.364	0.189204	0.368524	0.342029	0.0813175	0.148547	0.147628	0.166471	Riboflavin synthase-like superfamily protein
Glyma20g33860	Gm02	2766953	2768761	0	0	0	0	0	0	0	0	0	0	0	0	0	0	0	0	0	0	0	0
Glyma02g03500	Gm20	28420842	28423819	0.855194	0.757882	0.900766	0.737596	0.801507	0.598018	0.612877	0.370641	0.852388	0.61805	0.87104	0.871219	0.651388	0.755883	0.58116	0.670355	0.63122	0.660421	0.645363	0.5633	RNI-like superfamily protein
Glyma20g20036	Gm02	11354291	11357523	0.665702	0.662298	0.584136	0.677868	0.483117	0.532374	0.648735	0.325996	0.755897	0.804678	1.03956	0.739059	0.569577	0.551114	0.657291	0.674419	0.650334	0.709713	0.836504	0.743844	far-red elongated hypocotyls 3
[truncated: 52,314 more rows]
