# Supplementary material for: Physiological and transcriptomic responses in the seed coat of field-grown soybean (Glycine max L. Merr.) to abiotic stress
Source: BMC Plant Biol. 2017 Dec 12;17:242. doi: 10.1186/s12870-017-1188-y (PMC5727933; doi:10.1186/s12870-017-1188-y)
Supplement: Supplementary file 6 — Percent identity matrix for multiple sequence alignment of MCM peptide sequences. Values represent percent amino acid identity. Values generated using Clustal Omega [78] (XLSX 52 kb) [file 12870_2017_1188_MOESM6_ESM.xlsx]

## Sheet: Sheet1
Additional Table 4. Percent identity matrix for multiple sequenc alignment of MCM peptide sequences. Values represent percent amino acid identity. Values generated from Clustal Omega [78].
	BoMCM6_2	BoMCM6_1	AtMCM6	BrMCM6	ZmMCM6	PsMCM6	MCM6_Glyma09g05240	MCM6_Glyma15g16570	AtMCM2	BoMCM2_1	BrMCM2_1	BoMCM2_2	BrMCM2_2	ZmMCM2	PsMCM2	MCM2_Glyma07g36680	MCM2_Glyma17g03920	ZmMCM5	AtMCM5	BoMCM5	BrMCM5	PsMCM5	MCM5_Glyma13g22420	MCM5_Glyma17g11220	ZmMCM3	AtMCM3	BrMCM3_1	BoMCM3	BrMCM3_2	MCM3_Glyma05g25980	MCM3_Glyma08g08920	PsMCM3	AtMCM7	BoMCM7_2	BrMCM7_1	BoMCM7_1	BrMCM7_2	ZmMCM7	PsMCM7	MCM7_Glyma03g37770	MCM7_Glyma19g40370	ZmMCM4	AtMCM4	BoMCM4	BrMCM4	MCM4_Glyma11g12110	MCM4_Glyma12g04320	PsMCM4
BoMCM6_2	100	88.96	92.13	90.99	71.32	71.52	73.28	72.52	34.66	34.46	34.46	34.66	34.66	33.67	34.34	34.27	34.27	33.13	33.13	32.54	32.54	33.33	33.13	33.53	32.2	32.65	32.65	32.71	32.71	31.96	32.15	32.16	36.4	36.2	36.2	36	36.31	35.79	35.66	36.45	36.45	33.65	33.84	34.23	34.23	35.25	35.25	33.21
BoMCM6_1	88.96	100	94.59	95.94	72.38	73.54	73.24	73.24	32.14	31.94	31.79	32.09	31.94	31.24	31.44	31.89	31.89	32.33	31.57	31.42	31.42	32.38	32.23	32.38	30.31	31.45	31.06	31.24	31.24	30.78	30.92	32.54	33.54	33.54	33.38	33.54	33.74	33.08	33.59	34.04	34.19	33.04	33.48	33.48	33.63	34.12	33.83	32.55
AtMCM6	92.13	94.59	100	95.88	73.37	74.09	74.55	74.42	32.49	32.29	32.14	32.44	32.14	31.44	31.78	32.23	32.23	31.87	31.27	31.12	31.12	32.23	31.93	32.08	30.16	31.64	30.81	31.14	31.14	31.11	31.26	32.91	33.54	33.38	33.23	33.54	33.74	32.78	33.59	34.04	34.34	33.04	33.33	33.48	33.63	33.83	33.53	32.4
BrMCM6	90.99	95.94	95.88	100	73.61	74.26	74.7	74.82	32.34	32.14	31.99	32.29	32.14	31.59	31.63	32.08	32.08	32.02	31.42	31.27	31.27	32.08	31.93	32.08	30.6	31.49	31.1	31.29	31.29	31.26	31.4	32.75	33.54	33.38	33.23	33.54	33.74	33.23	33.74	34.19	34.34	32.89	33.19	33.19	33.33	33.97	33.68	32.25
ZmMCM6	71.32	72.38	73.37	73.61	100	74.82	75	74.73	30.8	30.45	30.6	30.9	30.75	30.64	30.39	30.69	30.69	32.72	32.72	32.72	32.72	32.47	32.47	32.32	30.76	30.67	30.86	31.09	31.09	30.26	30.26	32.06	32.37	32.21	32.06	31.76	32.1	31.61	32.12	31.66	31.96	32.79	32.2	32.34	32.49	33.14	33.14	32.3
PsMCM6	71.52	73.54	74.09	74.26	74.82	100	84.06	84.67	31.55	31.34	31.49	31.79	31.64	30.49	30.99	31.29	31.29	32.38	32.53	32.22	32.22	32.43	32.43	32.58	31.43	31.88	31.05	31.39	31.39	32.08	31.64	33.81	31.91	31.91	31.76	31.76	31.95	31.77	31.82	32.73	32.88	32.35	32.35	32.2	32.34	32.99	32.84	31.86
MCM6_Glyma09g05240	73.28	73.24	74.55	74.7	75	84.06	100	96.11	31.43	31.09	31.23	31.52	31.38	30.84	31.32	31.32	31.32	32.05	32.94	32.2	32.2	32.4	32.54	32.54	31.67	31.41	30.61	30.82	30.82	31.23	31.09	32.3	32.04	31.89	31.74	31.3	31.48	31.45	31.5	31.95	32.1	32.66	32.08	32.07	32.22	33.28	32.99	31.74
MCM6_Glyma15g16570	72.52	73.24	74.42	74.82	74.73	84.67	96.11	100	31.51	31.16	31.31	31.6	31.45	30.76	31.4	31.4	31.4	32.33	32.78	32.03	32.03	32.68	32.68	32.68	31.65	31.57	30.62	30.84	30.84	30.68	30.54	31.97	31.67	31.52	31.37	31.22	31.4	31.53	31.43	31.88	32.03	32.75	32.31	32.3	32.45	33.53	33.24	31.96
AtMCM2	34.66	32.14	32.49	32.34	30.8	31.55	31.43	31.51	100	92.86	92.88	93.38	93.45	75.43	76.36	75.93	76	31.48	31.17	31.78	31.78	32.59	32.29	32.59	33.28	31.57	30.54	30.54	30.54	31.2	31.49	33.28	30.83	30.98	30.98	31.13	31.32	30.53	30.34	29.88	30.18	30.12	30.45	30.86	31	31.71	31.04	31.98
BoMCM2_1	34.46	31.94	32.29	32.14	30.45	31.34	31.09	31.16	92.86	100	98.91	96.07	96.21	75.6	76.74	76.85	76.48	31.13	31.12	31.57	31.57	32.53	32.23	32.53	33.38	31.03	30	30	30	31.29	31.29	32.79	31.08	31.08	31.08	31.38	31.57	30.63	30.73	30.12	30.43	30.63	30.7	30.84	31.11	31.97	31.29	32.11
BrMCM2_1	34.46	31.79	32.14	31.99	30.6	31.49	31.23	31.31	92.88	98.91	100	95.86	96	75.3	76.57	76.8	76.43	31.13	31.12	31.57	31.57	32.53	32.23	32.53	33.53	31.03	30	30	30	31.29	31.29	32.79	31.08	31.08	31.08	31.38	31.57	30.63	30.73	30.12	30.43	30.37	30.56	30.85	31.12	31.98	31.44	31.98
BoMCM2_2	34.66	32.09	32.44	32.29	30.9	31.79	31.52	31.6	93.38	96.07	95.86	100	98.15	75.71	77.26	77.47	76.98	31.28	30.82	31.27	31.27	32.53	32.23	32.53	33.68	31.03	30	30	30	31.29	31.29	32.63	31.08	31.08	31.08	31.38	31.57	30.78	30.89	30.28	30.58	30.09	30.77	31.24	31.38	32.02	31.34	32.56
BrMCM2_2	34.66	31.94	32.14	32.14	30.75	31.64	31.38	31.45	93.45	96.21	96	98.15	100	75.19	76.89	77.12	76.64	31.28	30.82	31.27	31.27	32.53	32.23	32.53	33.53	31.03	30	30	30	31.14	31.14	32.63	31.08	31.08	31.08	31.38	31.57	30.63	30.73	30.12	30.43	30.11	30.71	30.85	30.99	31.98	31.3	32.25
ZmMCM2	33.67	31.24	31.44	31.59	30.64	30.49	30.84	30.76	75.43	75.6	75.3	75.71	75.19	100	79.55	80.04	79.7	31.79	32.53	32.83	32.83	32.74	31.55	31.55	33.28	31.42	30.69	30.69	30.54	31.34	31.78	33.76	30.83	31.13	31.13	31.29	31.78	30.99	31.25	30.49	30.64	30.21	31.85	31.2	31.47	32.45	31.78	32.49
PsMCM2	34.34	31.44	31.78	31.63	30.39	30.99	31.32	31.4	76.36	76.74	76.57	77.26	76.89	79.55	100	89.26	88.25	31.39	30.93	30.93	30.93	31.89	31.74	32.34	33.19	30.87	29.99	29.99	29.84	31.23	31.09	33.17	30.37	30.52	30.52	30.67	30.85	30.08	30.34	29.73	30.18	30.41	30.87	30.83	30.7	31.73	31.06	31.77
MCM2_Glyma07g36680	34.27	31.89	32.23	32.08	30.69	31.29	31.32	31.4	75.93	76.85	76.8	77.47	77.12	80.04	89.26	100	97.95	31.39	31.23	31.53	31.53	32.19	32.04	32.49	33.63	31.18	30.44	30.44	30.29	30.95	31.09	33.17	30.98	31.13	31.13	31.29	31.47	30.53	30.79	30.34	30.79	30.03	31.16	30.85	30.99	31.62	31.22	32.07
MCM2_Glyma17g03920	34.27	31.89	32.23	32.08	30.69	31.29	31.32	31.4	76	76.48	76.43	76.98	76.64	79.7	88.25	97.95	100	31.39	31.23	31.53	31.53	32.19	32.04	32.49	33.77	31.62	30.88	30.88	30.74	31.09	31.24	33.17	30.98	31.13	31.13	31.29	31.47	30.53	30.79	30.34	30.79	30.62	31.08	30.87	31.01	31.41	31.01	32.08
ZmMCM5	33.13	32.33	31.87	32.02	32.72	32.38	32.05	32.33	31.48	31.13	31.13	31.28	31.28	31.79	31.39	31.39	31.39	100	74.52	74.52	74.38	76.24	75.1	75.1	33.13	32.98	33.18	33.33	33.33	34.29	34.6	33.89	32.57	32.72	32.72	32.57	33.07	31.8	31.7	32.16	32.16	32.5	30.93	31.09	31.09	33.23	32.6	31.62
AtMCM5	33.13	31.57	31.27	31.42	32.72	32.53	32.94	32.78	31.17	31.12	31.12	30.82	30.82	32.53	30.93	31.23	31.23	74.52	100	94.5	94.77	79.45	78.1	77.55	32.57	32.12	32.32	32.63	32.63	32.47	32.47	33.06	31.9	31.9	31.9	31.75	32.4	31.15	30.28	31.65	31.5	33.83	31.76	31.63	31.78	33.09	32.74	31.91
BoMCM5	32.54	31.42	31.12	31.27	32.72	32.22	32.2	32.03	31.78	31.57	31.57	31.27	31.27	32.83	30.93	31.53	31.53	74.52	94.5	100	99.59	79.59	78.79	78.24	32.57	31.97	32.32	32.63	32.63	32.32	32.32	33.06	31.6	31.6	31.6	31.44	32.09	30.99	30.28	31.35	31.19	33.09	31.17	31.18	31.33	32.49	32.3	31.76
BrMCM5	32.54	31.42	31.12	31.27	32.72	32.22	32.2	32.03	31.78	31.57	31.57	31.27	31.27	32.83	30.93	31.53	31.53	74.38	94.77	99.59	100	79.72	78.79	78.37	32.57	31.97	32.47	32.78	32.78	32.47	32.47	33.06	31.6	31.6	31.6	31.44	32.09	30.99	30.28	31.35	31.19	33.09	31.17	31.18	31.33	32.49	32.3	31.76
PsMCM5	33.33	32.38	32.23	32.08	32.47	32.43	32.4	32.68	32.59	32.53	32.53	32.53	32.53	32.74	31.89	32.19	32.19	76.24	79.45	79.59	79.72	100	88.77	88.63	33.08	31.72	31.92	32.22	32.22	32.42	32.42	34	31.19	31.35	31.35	31.65	32.15	30.59	30.49	31.1	30.95	32.4	31.72	31.59	31.59	32.84	32.5	32.11
MCM5_Glyma13g22420	33.13	32.23	31.93	31.93	32.47	32.43	32.54	32.68	32.29	32.23	32.23	32.23	32.23	31.55	31.74	32.04	32.04	75.1	78.1	78.79	78.79	88.77	100	98.36	32.42	31.36	31.87	32.17	32.17	31.87	32.02	33.22	32.06	32.06	32.06	32.06	32.56	30.69	30.89	31.19	31.04	32.26	31.28	31.15	31.15	32.7	32.21	31.38
MCM5_Glyma17g11220	33.53	32.38	32.08	32.08	32.32	32.58	32.54	32.68	32.59	32.53	32.53	32.53	32.53	31.55	32.34	32.49	32.49	75.1	77.55	78.24	78.37	88.63	98.36	100	32.12	31.36	32.17	32.47	32.47	31.87	32.02	33.22	32.21	32.36	32.36	32.36	32.87	30.99	31.04	31.8	31.65	32.4	31.42	31.3	31.3	32.84	32.35	31.52
ZmMCM3	32.2	30.31	30.16	30.6	30.76	31.43	31.67	31.65	33.28	33.38	33.53	33.68	33.53	33.28	33.19	33.63	33.77	33.13	32.57	32.57	32.57	33.08	32.42	32.12	100	69.84	69.58	69.97	69.84	74.31	74.04	74.82	33.38	33.23	33.08	33.38	33.74	33.28	33.79	33.79	33.63	33.74	32.98	33.13	33.13	33.48	33.48	32.02
AtMCM3	32.65	31.45	31.64	31.49	30.67	31.88	31.41	31.57	31.57	31.03	31.03	31.03	31.03	31.42	30.87	31.18	31.62	32.98	32.12	31.97	31.97	31.72	31.36	31.36	69.84	100	91.2	91.41	91.28	75.1	75.49	77.49	33.58	33.28	33.13	33.43	33.79	32.63	33.13	33.28	33.13	32.53	32.53	32.83	32.83	32.42	32.12	31.42
BrMCM3_1	32.65	31.06	30.81	31.1	30.86	31.05	30.61	30.62	30.54	30	30	30	30	30.69	29.99	30.44	30.88	33.18	32.32	32.32	32.47	31.92	31.87	32.17	69.58	91.2	100	97.54	97.41	76.79	76.66	78.46	33.18	33.03	33.03	32.73	32.93	32.53	32.88	32.73	32.88	32.27	32.73	32.72	32.72	32.17	32.17	31.47
BoMCM3	32.71	31.24	31.14	31.29	31.09	31.39	30.82	30.84	30.54	30	30	30	30	30.69	29.99	30.44	30.88	33.33	32.63	32.63	32.78	32.22	32.17	32.47	69.97	91.41	97.54	100	99.74	77.69	77.56	79.6	33.79	33.63	33.63	33.33	33.54	33.13	33.48	33.18	33.33	32.58	32.73	32.72	32.72	32.17	32.17	31.62
BrMCM3_2	32.71	31.24	31.14	31.29	31.09	31.39	30.82	30.84	30.54	30	30	30	30	30.54	29.84	30.29	30.74	33.33	32.63	32.63	32.78	32.22	32.17	32.47	69.84	91.28	97.41	99.74	100	77.56	77.43	79.45	33.79	33.63	33.63	33.33	33.54	33.13	33.48	33.18	33.33	32.42	32.58	32.57	32.57	32.02	32.02	31.47
MCM3_Glyma05g25980	31.96	30.78	31.11	31.26	30.26	32.08	31.23	30.68	31.2	31.29	31.29	31.29	31.14	31.34	31.23	30.95	31.09	34.29	32.47	32.32	32.47	32.42	31.87	31.87	74.31	75.1	76.79	77.69	77.56	100	97.06	87.82	34.29	33.99	33.84	33.84	34.2	33.79	34.29	34.29	34.44	33.59	33.73	33.74	33.74	33.64	33.64	33.23
MCM3_Glyma08g08920	32.15	30.92	31.26	31.4	30.26	31.64	31.09	30.54	31.49	31.29	31.29	31.29	31.14	31.78	31.09	31.09	31.24	34.6	32.47	32.32	32.47	32.42	32.02	32.02	74.04	75.49	76.66	77.56	77.43	97.06	100	87.96	34.74	34.44	34.29	34.29	34.66	34.09	34.59	34.89	35.05	33.59	33.58	33.59	33.59	33.64	33.64	32.93
PsMCM3	32.16	32.54	32.91	32.75	32.06	33.81	32.3	31.97	33.28	32.79	32.79	32.63	32.63	33.76	33.17	33.17	33.17	33.89	33.06	33.06	33.06	34	33.22	33.22	74.82	77.49	78.46	79.6	79.45	87.82	87.96	100	35.44	35.27	35.27	35.27	35.86	34.83	35.38	35.05	34.88	34.17	35.5	35.52	35.35	33.89	34.06	34.11
AtMCM7	36.4	33.54	33.54	33.54	32.37	31.91	32.04	31.67	30.83	31.08	31.08	31.08	31.08	30.83	30.37	30.98	30.98	32.57	31.9	31.6	31.6	31.19	32.06	32.21	33.38	33.58	33.18	33.79	33.79	34.29	34.74	35.44	100	95.81	95.53	95.11	94.78	80.81	84.03	85.57	85.29	34.03	35.07	35.24	35.24	33.98	33.83	33.43
BoMCM7_2	36.2	33.54	33.38	33.38	32.21	31.91	31.89	31.52	30.98	31.08	31.08	31.08	31.08	31.13	30.52	31.13	31.13	32.72	31.9	31.6	31.6	31.35	32.06	32.36	33.23	33.28	33.03	33.63	33.63	33.99	34.44	35.27	95.81	100	99.58	98.05	97.75	80.73	83.94	84.92	84.5	33.73	34.63	34.79	34.79	34.43	34.28	33.88
BrMCM7_1	36.2	33.38	33.23	33.23	32.06	31.76	31.74	31.37	30.98	31.08	31.08	31.08	31.08	31.13	30.52	31.13	31.13	32.72	31.9	31.6	31.6	31.35	32.06	32.36	33.08	33.13	33.03	33.63	33.63	33.84	34.29	35.27	95.53	99.58	100	97.77	97.47	80.73	83.94	84.92	84.5	33.58	34.63	34.79	34.79	34.28	34.28	33.88
BoMCM7_1	36	33.54	33.54	33.54	31.76	31.76	31.3	31.22	31.13	31.38	31.38	31.38	31.38	31.29	30.67	31.29	31.29	32.57	31.75	31.44	31.44	31.65	32.06	32.36	33.38	33.43	32.73	33.33	33.33	33.84	34.29	35.27	95.11	98.05	97.77	100	99.16	80.73	83.66	84.92	84.64	33.58	34.33	34.49	34.49	33.98	33.83	33.43
BrMCM7_2	36.31	33.74	33.74	33.74	32.1	31.95	31.48	31.4	31.32	31.57	31.57	31.57	31.57	31.78	30.85	31.47	31.47	33.07	32.4	32.09	32.09	32.15	32.56	32.87	33.74	33.79	32.93	33.54	33.54	34.2	34.66	35.86	94.78	97.75	97.47	99.16	100	80.39	83.36	84.63	84.34	33.79	34.54	34.7	34.7	34.49	34.34	33.94
ZmMCM7	35.79	33.08	32.78	33.23	31.61	31.77	31.45	31.53	30.53	30.63	30.63	30.78	30.63	30.99	30.08	30.53	30.53	31.8	31.15	30.99	30.99	30.59	30.69	30.99	33.28	32.63	32.53	33.13	33.13	33.79	34.09	34.83	80.81	80.73	80.73	80.73	80.39	100	85.38	86.21	85.93	35.12	35.57	35.74	35.74	35.52	35.52	35.12
PsMCM7	35.66	33.59	33.59	33.74	32.12	31.82	31.5	31.43	30.34	30.73	30.73	30.89	30.73	31.25	30.34	30.79	30.79	31.7	30.28	30.28	30.28	30.49	30.89	31.04	33.79	33.13	32.88	33.48	33.48	34.29	34.59	35.38	84.03	83.94	83.94	83.66	83.36	85.38	100	89.86	89.72	34.12	35.16	35.48	35.48	34.97	34.82	34.12
MCM7_Glyma03g37770	36.45	34.04	34.04	34.19	31.66	32.73	31.95	31.88	29.88	30.12	30.12	30.28	30.12	30.49	29.73	30.34	30.34	32.16	31.65	31.35	31.35	31.1	31.19	31.8	33.79	33.28	32.73	33.18	33.18	34.29	34.89	35.05	85.57	84.92	84.92	84.92	84.63	86.21	89.86	100	98.19	34.87	34.87	35.03	35.03	34.82	34.52	33.83
MCM7_Glyma19g40370	36.45	34.19	34.34	34.34	31.96	32.88	32.1	32.03	30.18	30.43	30.43	30.58	30.43	30.64	30.18	30.79	30.79	32.16	31.5	31.19	31.19	30.95	31.04	31.65	33.63	33.13	32.88	33.33	33.33	34.44	35.05	34.88	85.29	84.5	84.5	84.64	84.34	85.93	89.72	98.19	100	34.87	34.87	34.73	34.73	34.67	34.38	33.68
ZmMCM4	33.65	33.04	33.04	32.89	32.79	32.35	32.66	32.75	30.12	30.63	30.37	30.09	30.11	30.21	30.41	30.03	30.62	32.5	33.83	33.09	33.09	32.4	32.26	32.4	33.74	32.53	32.27	32.58	32.42	33.59	33.59	34.17	34.03	33.73	33.58	33.58	33.79	35.12	34.12	34.87	34.87	100	69.59	70.48	70.6	74.21	72.89	69.89
AtMCM4	33.84	33.48	33.33	33.19	32.2	32.35	32.08	32.31	30.45	30.7	30.56	30.77	30.71	31.85	30.87	31.16	31.08	30.93	31.76	31.17	31.17	31.72	31.28	31.42	32.98	32.53	32.73	32.73	32.58	33.73	33.58	35.5	35.07	34.63	34.63	34.33	34.54	35.57	35.16	34.87	34.87	69.59	100	93.94	93.58	76.06	76.41	74.67
BoMCM4	34.23	33.48	33.48	33.19	32.34	32.2	32.07	32.3	30.86	30.84	30.85	31.24	30.85	31.2	30.83	30.85	30.87	31.09	31.63	31.18	31.18	31.59	31.15	31.3	33.13	32.83	32.72	32.72	32.57	33.74	33.59	35.52	35.24	34.79	34.79	34.49	34.7	35.74	35.48	35.03	34.73	70.48	93.94	100	99.27	76.72	76.85	75.22
BrMCM4	34.23	33.63	33.63	33.33	32.49	32.34	32.22	32.45	31	31.11	31.12	31.38	30.99	31.47	30.7	30.99	31.01	31.09	31.78	31.33	31.33	31.59	31.15	31.3	33.13	32.83	32.72	32.72	32.57	33.74	33.59	35.35	35.24	34.79	34.79	34.49	34.7	35.74	35.48	35.03	34.73	70.6	93.58	99.27	100	76.6	76.72	75.09
MCM4_Glyma11g12110	35.25	34.12	33.83	33.97	33.14	32.99	33.28	33.53	31.71	31.97	31.98	32.02	31.98	32.45	31.73	31.62	31.41	33.23	33.09	32.49	32.49	32.84	32.7	32.84	33.48	32.42	32.17	32.17	32.02	33.64	33.64	33.89	33.98	34.43	34.28	33.98	34.49	35.52	34.97	34.82	34.67	74.21	76.06	76.72	76.6	100	96.89	84.06
MCM4_Glyma12g04320	35.25	33.83	33.53	33.68	33.14	32.84	32.99	33.24	31.04	31.29	31.44	31.34	31.3	31.78	31.06	31.22	31.01	32.6	32.74	32.3	32.3	32.5	32.21	32.35	33.48	32.12	32.17	32.17	32.02	33.64	33.64	34.06	33.83	34.28	34.28	33.83	34.34	35.52	34.82	34.52	34.38	72.89	76.41	76.85	76.72	96.89	100	83.53
PsMCM4	33.21	32.55	32.4	32.25	32.3	31.86	31.74	31.96	31.98	32.11	31.98	32.56	32.25	32.49	31.77	32.07	32.08	31.62	31.91	31.76	31.76	32.11	31.38	31.52	32.02	31.42	31.47	31.62	31.47	33.23	32.93	34.11	33.43	33.88	33.88	33.43	33.94	35.12	34.12	33.83	33.68	69.89	74.67	75.22	75.09	84.06	83.53	100
