# Supplementary material for: Physiological and transcriptomic responses in the seed coat of field-grown soybean (Glycine max L. Merr.) to abiotic stress
Source: BMC Plant Biol. 2017 Dec 12;17:242. doi: 10.1186/s12870-017-1188-y (PMC5727933; doi:10.1186/s12870-017-1188-y)
Supplement: Supplementary file 7 — Expression values of soybean MCM genes from the soybean RNASeq expression atlas. Values generated from https://soybase.org (XLSX 48 kb) [file 12870_2017_1188_MOESM7_ESM.xlsx]

## Sheet: Sheet1
Additional Table 5. Expression values of soybean MCM genes from the soybean RNASeq expression atlas. Values generated from http://soybase.org.
	young_leaf	flower	one cm pod	pod shell 10DAF	pod shell 14DAF	seed 10DAF	seed 14DAF	seed 21DAF	seed 25DAF	seed 28DAF	seed 35DAF	seed 42DAF	root	nodule
Glyma03g37770	239	48	61	95	17	51	60	37	30	5	9	1	58	43
Glyma05g25980	365	75	98	103	18	63	66	48	33	10	9	0	39	31
Glyma07g36680	258	73	101	142	17	70	80	44	67	22	26	8	75	107
Glyma08g08920	262	69	101	105	20	53	105	45	41	13	13	0	50	54
Glyma09g05240	405	91	126	147	22	35	55	42	44	12	14	1	83	63
Glyma11g12110	308	72	124	158	32	82	107	36	55	17	13	8	73	128
Glyma12g04320	146	29	44	54	20	31	39	24	22	3	7	1	17	39
Glyma13g22420	240	59	57	93	11	47	74	38	41	15	8	3	33	67
Glyma15g16570	333	66	134	202	37	93	107	39	73	15	24	2	83	131
Glyma17g03920	200	70	67	104	29	49	57	27	44	11	10	5	78	74
Glyma17g11220	179	33	64	108	9	37	68	22	49	21	11	3	36	58
Glyma19g40370	229	39	55	95	13	74	53	25	21	11	13	3	34	29
