# Supplementary material for: Physiological and transcriptomic responses in the seed coat of field-grown soybean (Glycine max L. Merr.) to abiotic stress
Source: BMC Plant Biol. 2017 Dec 12;17:242. doi: 10.1186/s12870-017-1188-y (PMC5727933; doi:10.1186/s12870-017-1188-y)
Supplement: Supplementary file 8 — Reference sequences used in multiple sequence alignment. Alignment completed with Clustal Omega [78] (XLSX 50 kb) [file 12870_2017_1188_MOESM8_ESM.xlsx]

## Sheet: Sheet1
Additional Table 6. Reference sequences used in multiple sequence alignment. Alignment completed with Clustal Omega [78].
Species	Gene ID	MCM Characterization	Database
G. max	Glyma03g37770	GmMCM7	Phytozome
G. max	Glyma05g25980	GmMCM3	Phytozome
G. max	Glyma07g36680	GmMCM2	Phytozome
G. max	Glyma08g08920	GmMCM3	Phytozome
G. max	Glyma09g05240	GmMCM6	Phytozome
G. max	Glyma11g12110	GmMCM4	Phytozome
G. max	Glyma12g04320	GmMCM4	Phytozome
G. max	Glyma13g22420	GmMCM5	Phytozome
G. max	Glyma15g16570	GmMCM6	Phytozome
G. max	Glyma17g03920	GmMCM2	Phytozome
G. max	Glyma17g11220	GmMCM5	Phytozome
G. max	Glyma19g40370	GmMCM7	Phytozome
A. thaliana	AT1G44900.1	AtMCM2	TAIR
A. thaliana	AT5G46280.1	AtMCM3	TAIR
A. thaliana	AT2G16440.1	AtMCM4	TAIR
A. thaliana	AT2G07690.1	AtMCM5	TAIR
A. thaliana	AT5G44635.1	AtMCM6	TAIR
A. thaliana	AT4G02060.1	AtMCM7	TAIR
Z. mays	AQK49805	ZmMCM2	NCBI
Z. mays	Q43704.2	ZmMCM3	NCBI
Z. mays	NP_001147978.1	ZmMCM4	NCBI
Z. mays	XP_008681294.1	ZmMCM5	NCBI
Z. mays	AAW55593.1	ZmMCM6	NCBI
Z. mays	NP_001105524.2	ZmMCM7	NCBI
P. sativum	ACN78877.2	PsMCM2	NCBI
P. sativum	AAN73053.2	PsMCM3	NCBI
P. sativum	ABY81650.1	PsMCM4	NCBI
P. sativum	ACD87452.2	PsMCM5	NCBI
P. sativum	AAN73052	PsMCM6	NCBI
P. sativum	AAQ72567.1	PsMCM7	NCBI
B. oleracea	Bol033396	BoMCM2_1	BRAD
B. oleracea	Bol044932	BoMCM2_2	BRAD
B. oleracea	Bol006344	BoMCM3	BRAD
B. oleracea	Bol042665	BoMCM4	BRAD
B. oleracea	Bol042553	BoMCM5	BRAD
B. oleracea	Bol006360	BoMCM6_1	BRAD
B. oleracea	Bol012392	BoMCM6_2	BRAD
B. oleracea	Bol011394	BoMCM7_1	BRAD
B. oleracea	Bol030686	BoMCM7_2	BRAD
B. rapa	Bra014033	BrMCM2_1	BRAD
B. rapa	Bra040301	BrMCM2_2	BRAD
B. rapa	Bra022027	BrMCM3_1	BRAD
B. rapa	Bra025026	BrMCM3_2	BRAD
B. rapa	Bra013068	BrMCM4	BRAD
B. rapa	Bra013169	BrMCM5	BRAD
B. rapa	Bra033756	BrMCM6	BRAD
B. rapa	Bra000897	BrMCM7_1	BRAD
B. rapa	Bra036296	BrMCM7_2	BRAD
